# Supplementary material for: Glial cells are involved in day–night protein dysregulation in the hippocampus of a mouse model of Alzheimer’s disease
Source: Sci Rep. 2025 Dec 4;16:1263. doi: 10.1038/s41598-025-30965-8 (PMC12789085; doi:10.1038/s41598-025-30965-8)
Supplement: Supplementary file 1 — Supplementary Material 1 [file 41598_2025_30965_MOESM1_ESM.xlsx]

## Sheet: READ ME 
	Sheet
	1	Protein density at ZT2 vt ZT14 in WT and 3xTgAD
	2	Reactome_Pathways_2024_table (DEP between WT and 3xTgAD)
	3	PanglaoDB_Augmented_2021_table (DEP between WT and 3xTgAD)
	4	Functional annotation clustering : DAVID_annotation
	5	Descriptions of the MCL clusters (STRING) from the DAVID's cluster 1
	6	Role of the proteins of the MCL module 1
	7	Reactome_Pathways_2024_table (DEP between WT and 3xTgAD at ZT2)
	8	PanglaoDB_Augmented_2021_table (DEP between WT and 3xTgAD at ZT2)
	9	Reactome_Pathways_2024_table (DEP between WT and 3xTgAD at ZT14)
	10	PanglaoDB_Augmented_2021_table (DEP between WT and 3xTgAD at ZT14)
	11	Number of detected peptides per individual

## Sheet: 1
	WT						Tg
logFC*	AveExpr	P.Value	GeneSymbol			logFC*	AveExpr	P.Value	GeneSymbol		*: negative value = ZT2 > ZT14; positive value = ZT2 < ZT14
-21.4318	10.7159	0.000369632	Cd9			-18.0878	14.5865	0.000788047	Ppil1
-16.6008	16.6681	0.00855203	Tpm4			-17.6091	8.80457	0.00152387	Eif5b
-16.1421	8.07107	0.00851831	Cdk14			-16.8845	16.9561	0.00843485	Spryd4
-15.051	18.4221	0.0130672	Atp5mj			-16.1527	8.07633	0.008095	Abraxas2
-14.3315	12.5095	0.0214205	Eftud2			-16.1286	8.82746	0.00232573	Cdk14
-14.3199	21.3557	0.041656	2310033P09Rik			-15.6736	8.76044	0.0120102	Cdc42bpb
-14.2122	7.10608	0.0087661	Ubr3			-15.5846	11.7567	0.015766	Atg5
-13.521	14.7325	0.0620813	Arhgef11			-15.1146	11.3017	0.0150412	Ephb4
-13.3827	20.1555	0.0441909	Jph4			-14.7049	22.2695	0.0455715	H3f3a
-13.3281	14.014	0.0522228				-14.6904	14.8133	0.00397998	Cnot1
-13.2272	19.4538	0.038253	Hsd17b11			-14.061	16.2558	0.0795256	Tktl1
-13.1687	10.7886	0.0774604	Actg2			-13.9767	13.9245	0.0408119	Sccpdh
-13.049	6.52451	0.0431517	Ccdc22			-13.8653	19.5508	0.0295342	Snrpb
-12.9659	10.5032	0.073632	Fbll1			-13.8088	13.1137	0.00364446	Nt5c2
-12.9483	9.6692	0.0502763	Wdr82			-13.6848	6.84238	0.0427138	Gng13
-12.938	19.3984	0.0430554	Rnmt			-13.6392	6.81958	0.0434247	Opalin
-12.895	18.4597	0.0357204	Ndrg4			-13.3851	19.6512	0.0375912	Akr1b10
-12.838	19.1741	0.0420727	Usp46			-13.3468	10.8829	0.0752769	Enpp6
-12.8273	6.41366	0.0431312	Rpl27a			-13.3159	11.0933	0.0826916	Pdcd5
-12.8222	10.9493	0.0925459	Camk2d			-13.3067	14.9967	0.0711155	Sec24c
-12.7684	6.38421	0.0431792	Ergic1			-13.2689	17.3623	0.00124249	Kifap3
-12.7055	10.1078	0.067936	Pcbp3			-13.2107	15.1652	0.0104726	Rlbp1
-12.6589	18.5642	0.0376011	Dpm1			-13.1881	7.80096	0.0180934	Syne1
-12.6128	14.6628	0.0821484	Gstm3			-12.9424	15.9077	0.103107	Rpl21
-12.5869	6.29345	0.0431164	Ttc1			-12.8985	14.9117	0.0795769	Ppm1a
-12.3847	18.5575	0.0434509	Nif3l1			-12.6437	14.7667	0.0831675	Pnp
-12.3269	14.5077	0.0867087	Pisd			-12.5858	19.1153	0.0459943	Cpne1
-12.273	6.13649	0.0431827	Rapgefl1			-12.4828	6.24142	0.0427311	Naip7
-12.2404	9.89551	0.0729606	Rwdd1			-12.4502	18.7707	0.0445109	Pitpnm1
-12.2243	6.11217	0.0431525	Psmd13			-12.3547	10.177	0.0787393	Slc44a2
-12.1367	6.06834	0.0431506	Samhd1			-12.1637	18.1967	0.0424256	Numa1
-11.8598	10.7032	0.0264802	Ranbp2			-12.0691	10.887	0.00584745	Kcnj9
-11.6371	5.81854	0.0434268	Trappc8			-12.0428	17.2661	0.034569	Lgi3
-11.4833	10.1829	0.0794181	Agpat3			-11.4925	7.74214	0.0351338	Uap1l1
-11.1432	13.5839	0.100667	Mast1			-11.4297	7.29723	0.0345869	Rexo2
-11.0839	17.3311	0.0175749	Afdn			-11.4184	20.2018	0.0444398	Camkk2
-10.8305	15.4625	0.0180619	Rab27b			-11.4033	15.9171	0.11139	Epm2aip1
-10.5708	5.2854	0.0437655	Inf2			-11.3372	5.66859	0.0122914	Flna
-10.4282	5.21411	0.0450894	Sdhaf2			-11.1346	13.7192	0.0862822	Mccc2
-10.325	22.4219	0.083612	Prkca			-10.3407	15.0172	0.130866	S100a13
-10.1162	20.5721	0.0626364	Macroh2a1			-10.0732	14.8296	0.118391	Map7d2
-10.0919	15.8591	0.00350689	Ctps1			-9.65761	11.7979	0.0480664	Ptbp1
-10.0786	14.8028	0.118592	Adam10			-9.60228	7.30955	0.126949	Bank1
-10.0774	19.5841	0.0483818	Eif4g3			-9.34733	22.967	0.125645	Denr
-10.0711	16.1176	0.00314013	Slc18a2			-9.26699	16.5118	0.0582425	Cdkn1b
-10.0701	11.1035	0.150858	Grik2			-9.23259	23.0595	0.132505	Isoc2a
-10.0371	11.7798	0.164114	Robo1			-9.20982	22.7975	0.128611	Rps24
-9.95973	23.2303	0.105526	Slc7a14			-9.19482	4.59741	0.133295	Ttr
-9.82448	14.6032	0.0822373	Comt			-9.15662	17.167	0.213022	Pithd1
-9.74551	18.4536	0.0482996	Rap1gap2			-9.14808	17.9887	0.236587	Chchd4
-9.67926	15.4154	0.148152	Chmp5			-9.04277	21.2449	0.107533	Rab31
-9.64125	19.072	0.0780218	Gabra1			-8.94181	16.5656	0.208442	Msn
-9.59921	18.517	0.228779	Rpl21			-8.93048	21.521	0.118384	Cacna2d3
-9.58754	11.5704	0.0608496	Syne1			-8.9278	22.0853	0.128409	Dgke
-9.57667	11.7687	0.180688	Pfas			-8.91674	17.8352	0.245346	Ap3m2
-9.56749	22.385	0.107682	Rpl22			-8.90458	8.87241	0.0429951	Guk1
-9.54649	20.3067	0.0767377	Nit1			-8.85456	13.115	0.268619	Lsm2
-9.53928	20.8256	0.0871358	Trim3			-8.84212	17.4343	0.238492	Cops2
-9.37589	13.1164	0.241416	Enpp6			-8.82983	12.9514	0.263624	Rfx6
-9.36434	13.522	0.25676	Micos10			-8.80896	21.3465	0.11997	Mydgf
-9.26732	17.985	0.230972	ND1			-8.78905	21.9601	0.133881	Farsa
-9.19016	9.65455	0.0929945	Csnk1a1			-8.78046	12.8896	0.107966	Rab23
-9.11843	21.5036	0.112042	Smpd3			-8.76866	8.76036	0.24458	Tfrc
-9.03729	12.4697	0.234541	Mgst3			-8.75465	20.5334	0.10743	Shroom2
-9.01647	22.1126	0.125437	Lhpp			-8.69304	12.8513	0.268206	Pde6d
-8.95009	13.4159	0.11897	Lrfn5			-8.65899	21.4047	0.128401	Gpr37
-8.90162	15.8359	0.192199	Dock9			-8.6005	16.4609	0.223186	Ssbp1
-8.83381	12.9425	0.264102	Plin3			-8.57766	21.6799	0.13779	Zfp42
-8.83221	4.41611	0.133778	Dnajb6			-8.56111	8.3033	0.229869	Fbll1
-8.83066	13.3216	0.278897	Mcee			-8.53702	14.1355	0.0379407	Arvcf
-8.82675	8.61416	0.233817	Zbtb18			-8.5251	21.494	0.136956	Xpo1
-8.81068	15.9616	0.20143	Srgap2			-8.48403	21.2497	0.135076	Apmap
-8.80879	16.9728	0.227424	Anp32b			-8.42569	16.6195	0.239019	G6pdx
-8.80078	13.2306	0.277185	Tecr			-8.38371	4.19186	0.132861	Fam177a
-8.78572	20.4777	0.105513	Napepld			-8.37424	16.3762	0.233878	Ecsit
-8.7455	4.37275	0.134236	Ttr			-8.35647	8.28382	0.240682	Mindy1
-8.73089	4.36545	0.133667	Dlgap1			-8.35232	7.73036	0.207657	Stk39
-8.72847	16.5338	0.219524	Folh1			-8.35199	21.0173	0.135804	Nrp1
-8.66824	4.33412	0.133642	Mars1			-8.33981	4.1699	0.132943	Plcl2
-8.65706	4.32853	0.133683	Mecp2			-8.33358	16.9063	0.252538	Ufc1
-8.646	21.8555	0.138636	Faim2			-8.28068	20.9633	0.138576	Pisd
-8.64098	12.6606	0.264019	Fbxo21			-8.22768	23.4443	0.196425	Rhob
-8.63796	21.5264	0.132348	Tmco1			-8.19319	16.9868	0.263391	Rabl6
-8.62547	12.8481	0.272397	Vmp1			-8.18529	21.9531	0.169659	Sort1
-8.59204	16.4691	0.224999	Bank1			-8.17737	21.3347	0.152172	Gclc
-8.5457	16.276	0.221945	Mix23			-8.13375	9.53987	0.111121	Gba2
-8.53225	4.26612	0.133676	Eif5b			-8.12776	21.9892	0.140411	Vps52
-8.52237	21.851	0.145361	Capn5			-8.11571	20.3864	0.135072	Gfus
-8.46508	11.791	0.239053	Mtmr12			-8.07323	4.03662	0.132872	Bcar1
-8.46042	8.29294	0.236185	Rab3gap2			-8.00645	21.1008	0.158065	Rhot1
-8.45941	4.2297	0.133685	Exoc1			-7.92604	4.55352	0.160316	Adcy2
-8.45539	8.01868	0.219779	Pgm2			-7.89246	16.1399	0.25687	Cirbp
-8.43897	4.21949	0.133655	Gstk1			-7.84951	15.6732	0.14935	Ak3
-8.42463	20.6002	0.124383	Sorbs1			-7.81805	16.132	0.262557	Ndufaf3
-8.41902	4.20951	0.133644	Pdpk1			-7.69707	12.1423	0.250809	Hectd1
-8.33045	20.8822	0.135038	Tra2b			-7.59428	9.13744	0.296999	Pdpr
-8.32557	12.5254	0.277469	Srrt			-7.56842	11.93	0.300771	Efl1
-8.30144	12.3054	0.270043	Wdr77			-7.3966	3.6983	0.0171514	Cars1
-8.29113	8.21048	0.241229	Pmpcb			-7.31947	11.4515	0.192885	Actn2
-8.28812	12.1725	0.265306	Fmr1			-7.07171	4.63211	0.196375	Neo1
-8.2514	8.50794	0.261678	Rabl6			-7.02638	4.1223	0.106851	Shank2
-8.2019	4.10095	0.133644	Dnajc3			-6.98919	16.9488	0.277536	Pdia4
-8.17369	21.4056	0.154984	Pdcd10			-6.96138	20.163	0.218643	Robo1
-8.15111	15.4092	0.222456	Nt5m			-6.95113	6.46761	0.206538	Rsu1
-8.14536	4.07268	0.133648	Anln			-6.90203	7.74644	0.245609	Fkbp5
-8.11849	8.30974	0.257899	Prmt8			-6.83605	5.17478	0.244449	Atxn2l
-8.07062	6.549	0.152397	Rsu1			-6.78376	20.4534	0.169772	Eef1d
-8.05544	21.1163	0.155289	Btbd8			-6.72738	9.37918	0.352795	Banf1
-7.97176	21.0309	0.15885	Mras			-6.68447	8.05826	0.176719	Eif4a3
-7.97119	21.7505	0.175286	Mat2b			-6.67314	20.1804	0.115382	Ftl1
-7.93842	21.2517	0.165233	Gucy1a2			-6.60402	7.7662	0.287235	Hcn2
-7.93655	8.01301	0.250895	Kalrn			-6.58686	10.9207	0.216603	Gcn1
-7.92536	21.2084	0.165735	Srrm2			-6.44771	21.5363	0.167403	Srp68
-7.87909	19.2357	0.132207	Flad1			-6.4098	17.2695	0.136894	Ptpn9
-7.76983	3.88492	0.133939	Yjefn3			-6.37966	17.4205	0.332116	Armc1
-7.725	3.8625	0.135463	Mtor			-6.30096	21.6094	0.169738	Hdlbp
-7.7194	3.8597	0.133839	Cfap54			-6.23952	12.8483	0.306214	Spag9
-7.37803	3.68902	0.133864	Tmem65			-6.0178	5.0762	0.184282	Zranb2
-7.28306	8.05719	0.30265	Cdc42bpb			-6.01522	8.18069	0.136145	Ctps1
-7.26726	22.5459	0.239188	Rad23b			-5.90721	21.2186	0.22015	Atp5mj
-7.13435	10.612	0.230168	Gcn1			-5.90164	15.2413	0.28994	Stk24
-7.07516	19.3237	0.0775585	Fntb			-5.88937	9.99466	0.187637	Slc18a2
-6.98956	22.7767	0.154607	Mob4			-5.80924	10.6193	0.19292	Acsf3
-6.96612	15.9943	0.248163	Ftl1			-5.72626	22.5824	0.177046	Grcc10
-6.83619	17.3565	0.311675	Emc1			-5.5891	5.01182	0.313312	Pkp4
-6.83528	20.5325	0.0737743	Actn2			-5.53221	6.07576	0.264157	Pdxdc1
-6.81776	22.8417	0.111238	Eif3a			-5.3692	17.9371	0.406752	Fxr2
-6.66104	20.9106	0.090311	Hapln4			-5.35258	17.0094	0.339912	Api5
-6.28072	4.88531	0.256897	Arhgap12			-5.27431	23.3073	0.223404	Dgkb
-6.0045	13.6351	0.429558	Plppr2			-5.24422	2.62211	0.32611	Tmem132a
-5.99608	25.2432	0.198688	Syngap1			-5.23363	18.335	0.429947	Kif3b
-5.99166	16.9958	0.32734	Cdkn1b			-5.21698	21.9249	0.135743	Ttyh3
-5.88451	8.3766	0.349668	Tubb6			-5.21126	9.39541	0.452439	G3bp1
-5.79501	18.7802	0.402834	Sypl1			-5.17353	5.11039	0.307641	Agpat3
-5.64984	14.7502	0.471446	Akr1b10			-5.12212	15.2375	0.524587
-5.63267	21.9376	0.475346	H3f3a			-5.03937	23.2626	0.244993	Gpc1
-5.46767	24.7027	0.229141	Mtx2			-5.02483	26.3976	0.309345	Synm
-5.41886	13.8889	0.465016	Mtx1			-5.00525	23.191	0.240083	Myo6
-5.31138	15.3106	0.511223	Aldh1a1			-4.98694	11.497	0.379577	Abhd17b
-5.16735	25.1411	0.267868	Rps14			-4.93137	15.7549	0.405507	Wdr44
-5.15839	23.7968	0.243427	Snrpb			-4.9205	23.8573	0.265438	Crkl
-5.11202	24.5809	0.260635	Cuta			-4.90363	2.7539	0.354498	Cfap54
-5.07813	26.1129	0.293467	Cryab			-4.90048	17.2364	0.591642	Hba-a1
-5.06227	17.9558	0.43315	Api5			-4.89334	23.5866	0.263251	Trnt1
-5.03597	23.7357	0.250434	Anxa11			-4.8852	24.434	0.279375	Wasl
-5.01035	22.6068	0.231493	Cacna1e			-4.88324	25.3225	0.297163	Prrt1
-4.99383	24.7669	0.276197	Snph			-4.85835	27.6029	0.342716	Sall2
-4.9931	22.4163	0.237996	Psd			-4.84584	23.7511	0.268585	Hadh
-4.98976	24.7036	0.274641	Acadsb			-4.80987	23.9709	0.277206	Llgl1
-4.9869	17.3003	0.422741	Cnot1			-4.8044	10.6319	0.540558	Slc12a2
-4.97555	7.81027	0.404233	Dbt			-4.79988	16.9288	0.451879	Glrx
-4.95648	14.722	0.296526	Ppp6r3			-4.78825	20.4073	0.514079	Acsl1
-4.94884	24.9555	0.28395	Ndufs7			-4.78475	9.2302	0.281929	Lrfn5
-4.94532	8.61028	0.459848	Sult4a1			-4.76684	18.8624	0.482103	Pnpo
-4.93389	5.32751	0.393718	Lrrc7			-4.75981	23.0779	0.264335	Serpinb6a
-4.89414	23.3416	0.258779	Myo6			-4.75106	21.1333	0.53195	Srsf2
-4.88644	24.2884	0.277693	Ide			-4.74195	19.7628	0.505174	Serpinb1a
-4.8787	9.99155	0.508874	Creld1			-4.73107	25.3422	0.314271	Farp1
-4.87673	26.0833	0.313729	Fth1			-4.71398	24.482	0.298963	Nova2
-4.87508	16.6446	0.579476	Gm1043			-4.70148	10.1467	0.534156	Smpd3
-4.86659	23.0013	0.251153	Epn3			-4.686	16.2103	0.583783	Rps12
-4.86545	22.0653	0.233255	Mon2			-4.67537	7.53145	0.325864	Ppp6r3
-4.8642	5.65791	0.426849	Yars2			-4.6456	3.22992	0.215345	Adam10
-4.85731	24.2946	0.281929	Hsdl1			-4.64446	24.3013	0.301119	Pfdn1
-4.85058	23.1316	0.261787	Coro7			-4.63695	23.2448	0.280724	Adss1
-4.8375	24.2201	0.28092	Serpinb6a			-4.61636	24.3122	0.304572	Btf3l4
-4.83113	22.8433	0.255015	Rnpep			-4.60812	2.92866	0.387943	Krt76
-4.83012	25.2862	0.302602	Scoc			-4.60626	23.746	0.295486	Ass1
-4.81046	24.5384	0.289553	Sec61b			-4.58773	13.2598	0.327084	Chga
-4.80502	10.4451	0.533668	Slc25a46			-4.58701	25.0757	0.323334	Gm6436
-4.7885	15.2552	0.552613	Wfs1			-4.58273	25.1542	0.268874	Cd82
-4.77395	25.4618	0.313175	Rab35			-4.57435	10.8891	0.569427	Psmb8
-4.76169	25.1988	0.308261	Abhd12			-4.56559	24.1929	0.307479	Lhpp
-4.75889	19.0556	0.487847	C1qc			-4.55784	25.3702	0.333212	Stam
-4.73972	23.4217	0.273425	H2ac21			-4.55703	22.7099	0.230553	Snrnp70
-4.71573	22.7914	0.262996	Dock4			-4.55396	5.84726	0.46994	Tenm3
-4.70828	11.4137	0.577236	Tprg1l			-4.53268	24.3038	0.314165	Gnl1
-4.69156	18.993	0.501552	Srsf7			-4.5254	23.8047	0.307772	Fah
-4.68615	18.0609	0.471148	Lgi3			-4.51593	23.8732	0.306319	Asphd2
-4.68053	25.4019	0.320357	Hectd4			-4.50875	6.67629	0.531286	Pam16
-4.67577	19.594	0.511918	Sms			-4.50225	24.0187	0.311293	Tmx2
-4.67505	25.5491	0.323923	Rpl11			-4.50202	17.9092	0.315182	Pgm2
-4.67296	25.1957	0.317511	Ppm1h			-4.48827	2.24414	0.326122	Ciapin1
-4.66827	24.1999	0.298394	Mcu			-4.47873	24.7533	0.329106	Itm2c
-4.66653	24.4251	0.304048	Mapk10			-4.47507	23.3917	0.300406	Hsd17b11
-4.63665	20.6953	0.53424	Rps12			-4.47166	24.8771	0.333528	Gng4
-4.60865	14.3374	0.544825	S100a13			-4.47155	24.3934	0.324417	Strn4
-4.58044	21.9344	0.562834	Ndufb1			-4.46421	19.7284	0.530493	Nmral1
-4.57263	24.8504	0.321225	Macrod1			-4.46095	24.3925	0.327533	Adprh
-4.57123	20.0542	0.528671	Rbbp9			-4.46014	10.6472	0.570602	Lrrc47
-4.56996	15.5463	0.578325	Cnpy2			-4.45929	14.9836	0.572573	Srrm2
-4.56962	14.3947	0.5482	Epm2aip1			-4.44936	23.4165	0.304964
-4.56472	10.1958	0.545063	Tmod1			-4.44543	19.1458	0.518301	Dctn6
-4.54804	10.8477	0.570883	Ppp6r2			-4.44311	24.3087	0.323628	Chsy3
-4.5419	15.1207	0.569931	Mtcl3			-4.44193	6.31402	0.514046	Apeh
-4.54102	24.3175	0.31377	Txnrd1			-4.43845	10.7783	0.577139	Hip1
-4.53397	18.9894	0.507126	Slc12a2			-4.43532	2.21766	0.326123	Plppr2
-4.52727	24.2946	0.315926	Strn4			-4.43348	23.6743	0.313493	Iars1
-4.52473	25.5741	0.341172	Dynlrb1			-4.42976	24.2088	0.326326	Timm10
-4.52109	15.1681	0.572803	Sacm1l			-4.42503	24.0018	0.0992187	Ak5
-4.51253	24.1978	0.316897	Slc2a1			-4.4236	14.6113	0.565906	Map2k2
-4.50988	10.4471	0.559435	Naip7			-4.41712	23.6907	0.313817	Cx3cl1
-4.50283	24.3661	0.320673	Unc13a			-4.39664	23.6221	0.314829	Nckipsd
-4.50006	24.2146	0.316345	Diras1			-4.39172	23.6809	0.316988	Snx3
-4.48726	24.5636	0.325924	Ddost			-4.39068	23.359	0.317716	Cops5
-4.48331	23.6668	0.307331	Kcna1			-4.39021	12.2824	0.413641	Amer2
-4.47538	2.23769	0.327101	Rgs7bp			-4.38716	19.3633	0.528635	Micu3
-4.47264	18.5759	0.50365	Smdt1			-4.38221	24.2857	0.330244	Fdps
-4.47147	10.6482	0.570329	Tpt1			-4.38003	22.36	0.291437	Atg4b
-4.46956	19.6821	0.528501	Eif4a1			-4.3792	10.7618	0.499207	Arcn1
-4.46893	25.0072	0.336228	Psmb7			-4.37216	19.5104	0.534165	Hexb
-4.46857	6.87637	0.548066	Emd			-4.37045	22.4166	0.299717	Itpr1
-4.46384	23.0855	0.29726	Acap2			-4.36961	6.60119	0.53969	Penk
-4.45411	6.37796	0.518023	Banf1			-4.36569	15.1132	0.584073	Ppp6r2
-4.44974	20.1239	0.539583	Cnr1			-4.36406	2.18203	0.326124	Rpl22l1
-4.44683	19.8533	0.534313	Cul1			-4.35902	6.69026	0.546129	Mcee
-4.44568	14.3038	0.556635	Ddi2			-4.35613	18.7302	0.518044	Tusc2
-4.44163	25.0864	0.340745	Gsr			-4.35544	23.2326	0.312346	Calu
-4.44147	2.22073	0.327101	Kctd16			-4.34013	6.62427	0.543853	Mars1
-4.44048	14.5566	0.563724	Lamtor2			-4.33616	18.5741	0.515992	Folh1
-4.4364	20.1217	0.54079	Chm			-4.3347	14.5592	0.572468	Rcc2
-4.43602	24.1985	0.334734	Sec14l2			-4.33077	19.1718	0.529902	Mlec
-4.43564	14.149	0.553107	Myh14			-4.32251	22.8143	0.306471	Epn3
-4.43458	23.8691	0.31625	Hnrnph2			-4.32087	23.9891	0.331596	Slc27a4
-4.43221	23.506	0.320699	Ak5			-4.29757	16.1825	0.403658	Pex19
-4.42965	10.8534	0.581353	Eif5			-4.29612	25.3745	0.365961	COX3
-4.42563	15.0817	0.578915	Rab31			-4.28757	24.1359	0.340897	Ndufs7
-4.42133	22.6979	0.292341	Kcnj3			-4.28622	24.2791	0.345236	Slc2a1
-4.4166	24.6945	0.336186	Tars1			-4.28388	24.5475	0.347495	Mapk10
-4.41415	6.61921	0.537377	Htra2			-4.27698	19.467	0.542222	Impact
-4.4081	23.7458	0.317016	Ssb			-4.27684	2.13842	0.326126	Pde10a
-4.40699	23.5816	0.313754	Tnfaip8l3			-4.27358	19.9966	0.553108	Cnr1
-4.39996	24.7323	0.339352	Nlgn1			-4.26605	2.13303	0.326127	Hnrnpa0
-4.39219	6.7006	0.544474	Ap3m2			-4.26219	18.2722	0.454469	Prpf8
-4.39116	14.5458	0.567748	Ctnnd1			-4.24909	10.2126	0.573235	Dgkh
-4.38595	25.0184	0.346344	Capza1			-4.24427	10.3326	0.578059	Bcam
-4.38184	19.0604	0.523501	Cntn2			-4.22473	22.7865	0.317853	Mcm2
-4.37475	24.4335	0.336628	C1qa			-4.22312	18.1377	0.517498
-4.37202	18.641	0.514815	Cfap36			-4.2208	24.505	0.355919	Snph
-4.36531	24.3912	0.337179	Ass1			-4.2104	10.1511	0.574307	Dnajc3
-4.36474	12.9638	0.478075	Ppp1r12b			-4.20078	10.5805	0.590992	Lmbrd2
-4.35373	23.9334	0.328495	Mlc1			-4.19903	22.6014	0.315637	Prdm8
-4.35076	5.98021	0.500613	Katnb1			-4.19236	24.3909	0.356762	Osbpl1a
-4.34931	5.92236	0.496474	Cacna1a			-4.18858	14.1409	0.574379	Coq3
-4.34447	23.3137	0.314788	Dguok			-4.18609	23.1258	0.328614	Akt1s1
-4.34225	23.5582	0.322243	Vps13c			-4.18479	21.1263	0.396017
-4.33697	10.9148	0.591858	Glrx3			-4.17211	10.5048	0.590891	Mpp1
-4.32317	23.4812	0.321347	Gpr37			-4.16975	21.7569	0.079378	Fam210b
-4.31649	19.3489	0.536002	Eif3g			-4.15548	2.07774	0.326129	Gtf2i
-4.31178	24.0772	0.335139	Rtraf			-4.15283	19.154	0.546873	Rbm39
-4.30759	15.1478	0.590984	Asphd2			-4.14889	13.2753	0.555811	Caml
-4.29389	19.0152	0.531095	Exoc8			-4.14269	6.38278	0.547711	Emc7
-4.28847	14.8354	0.584569	Lgmn			-4.13188	2.06594	0.32613	Epb41
-4.28793	6.39254	0.535063				-4.13048	6.17374	0.535187	Ist1
-4.28012	24.5751	0.350005	Ampd2			-4.11778	2.05889	0.32613	Rps23
-4.27736	14.8662	0.586336	Map2k2			-4.10859	22.7407	0.32988
-4.2756	6.53351	0.545176	Ndufaf4			-4.09629	2.04815	0.326131	Cd9
-4.26717	11.0914	0.604004	Rfx6			-4.08999	19.634	0.563404	Metap2
-4.26548	19.256	0.538855	Dctn6			-4.07714	2.03857	0.326131	Arhgef12
-4.26432	18.6684	0.526087	Aamdc			-4.06801	19.9076	0.571024	Camk2d
-4.2631	14.5756	0.580053	Eif6			-4.066	19.2607	0.557772	Vmp1
-4.25874	2.12937	0.327104	Nudt2			-4.05833	2.02917	0.326132	Mms19
-4.25744	23.5203	0.329704	Ntrk3			-4.04815	2.02408	0.326132	Snrpa1
-4.25238	24.5432	0.353218	Mtfp1			-4.04226	6.39716	0.558605	Inpp1
-4.2515	6.35412	0.53614	Acot2			-4.04092	23.5331	0.335328	Vps45
-4.25067	17.1136	0.409564	Ttc38			-4.03352	23.7536	0.361047	Rnmt
-4.24662	10.2096	0.573999	Slc25a42			-4.02897	11.5581	0.47049	Tubgcp2
-4.2451	23.5294	0.331498	Cdv3			-4.02445	24.1779	0.372678	Afg3l2
-4.24381	19.6733	0.549946	Carhsp1			-4.0188	18.5581	0.547596	Sik3
-4.2326	2.1163	0.327104	Rasgrf2			-4.00383	10.7622	0.484053	Eftud2
-4.22973	24.3606	0.353232	Clic4			-3.99842	1.99921	0.326133	Armt1
-4.22705	19.1074	0.539557	Plaa			-3.99417	1.99709	0.326133	Slc7a10
-4.22531	22.5795	0.31278	Ruvbl1			-3.98934	14.4977	0.602288	Fnta
-4.22303	22.6582	0.314816	Ndufaf3			-3.96164	1.98082	0.326134	Rrbp1
-4.22065	23.0218	0.324268	Rars1			-3.96009	19.3842	0.571109	Eif2s3x
-4.21598	18.8084	0.533941	Vcpip1			-3.95205	10.0975	0.59805	Arl6
-4.20815	4.63403	0.40307	Flna			-3.92256	6.33887	0.567238	Psmd13
-4.19936	23.749	0.343171	Nomo1			-3.92026	22.918	0.357652	Erh
-4.19358	22.9379	0.324578	Armc1			-3.91612	14.6651	0.613497	Agpat1
-4.18625	2.09312	0.327105	Mtmr2			-3.90823	14.282	0.526661	Osbp
-4.18416	18.6799	0.534346	Sarnp			-3.89578	6.35741	0.570864	Rpl10a
-4.18258	24.1225	0.351328	Cyp46a1			-3.86405	23.233	0.371888	Actr10
-4.18141	14.7453	0.591827	Sccpdh			-3.85615	23.5725	0.380874	Cdv3
-4.1733	22.4681	0.322915	Sipa1l1			-3.85427	23.2486	0.376506	Lztfl1
-4.16165	18.8926	0.541199	Actl6b			-3.83552	5.89045	0.546559	Trappc8
-4.15895	2.07948	0.327106	Frrs1l			-3.81033	10.545	0.514307	Sms
-4.15642	10.4185	0.59003	Agpat1			-3.80888	14.5076	0.619435	Keap1
-4.13624	19.6854	0.5612	Lancl2			-3.80259	1.9013	0.326139	Dync2h1
-4.12312	2.06156	0.327106	Bpifb9b			-3.80134	10.2458	0.616401	Rangap1
-4.07607	17.7803	0.524963	Rlbp1			-3.79496	1.89748	0.326139	Lars2
-4.06153	14.6178	0.599743	Brsk1			-3.78613	1.89307	0.326139	Clic6
-4.06095	23.2114	0.353191	Dgkb			-3.78602	7.63781	0.514382	Epha7
-4.06052	24.6169	0.379849	Sparcl1			-3.77209	13.1335	0.590628	Slc25a42
-4.05701	6.01658	0.532757	Maged1			-3.76222	9.92311	0.447078	Dhodh
-4.05322	2.02661	0.327108	Syt7			-3.74435	1.87218	0.326141	Stxbp2
-4.05084	2.02542	0.327108	Sbf2			-3.73334	1.86667	0.326141	Mrps23
-4.04524	23.139	0.347341	Babam1			-3.72352	6.16242	0.576419	Gga3
-4.03883	2.01941	0.327108	Gmds			-3.72338	19.7352	0.406337	Sipa1l1
-4.02896	20.7921	0.592223	Srsf2			-3.71775	5.86925	0.557769	Shank1
-4.02576	2.01288	0.327108	Epha7			-3.69662	2.30608	0.382738	Etl4
-4.02375	18.9429	0.557009	Tjp1			-3.69363	14.87	0.638596	Copg1
-4.01899	22.7458	0.344299				-3.67279	2.76363	0.24956	Arhgap12
-4.01317	2.00658	0.327108	Limch1			-3.56877	3.54263	0.396638	Rasgrf2
-3.99967	1.99984	0.327109	Dnajb4			-3.54686	6.8816	0.600353	Ocrl
-3.98957	23.3679	0.360806	Adss1			-3.50506	5.87983	0.582547	Ogfod1
-3.9882	6.05117	0.542234	Uchl5			-3.49927	22.7678	0.280365	Nif3l1
-3.9825	6.27434	0.557592	Reps1			-3.49099	5.97986	0.590769	Grik2
-3.97897	5.32354	0.443884	Shank2			-3.4874	23.7105	0.434601	Adk
-3.97873	1.98937	0.327109	Prkag2			-3.48095	23.3547	0.427699	Pgm3
-3.96978	15.8934	0.49224	Ehbp1			-3.47302	24.1867	0.444195	Hars1
-3.96946	1.98473	0.327109	Slc4a8			-3.396	21.785	0.0677072	Vps13a
-3.96861	24.2826	0.381572	Trap1			-3.39113	14.5897	0.662205	Rabgap1
-3.96376	19.6033	0.575718	Ppp6c			-3.31913	5.2377	0.510407	Esyt2
-3.94872	12.9702	0.536014	Arcn1			-3.30353	22.0509	0.442605	Rnpep
-3.94747	1.97374	0.32711	Atp12a			-3.28302	1.64151	0.162423	Pcbd1
-3.94519	18.8379	0.561818	Ccdc6			-3.24158	10.4194	0.458536	Rab27b
-3.92215	6.0078	0.546136	Clptm1			-3.19577	12.312	0.548534	Ttc38
-3.92057	22.3607	0.346373	Fam210b			-3.19504	1.59752	0.326164	Nop56
-3.90184	23.3772	0.370966	Dnajb11			-3.18587	10.2857	0.645823	Clasp1
-3.88211	11.0263	0.635082	Hnrnpa0			-3.17963	20.6488	0.462871	Ptpra
-3.85899	6.80201	0.602135	Dync2h1			-3.17035	1.58517	0.326165	Prkag2
-3.80762	22.814	0.373077	Ptpra			-3.16801	14.2657	0.678185	Lrrc7
-3.79639	23.2741	0.382995	Scg3			-3.15518	11.594	0.559974	Flad1
-3.7954	23.6216	0.394853	Kif5b			-3.13005	23.3871	0.315439	Arpc5l
-3.79484	22.9711	0.376334	Ktn1			-3.11149	14.064	0.474062	Afdn
-3.78613	1.89307	0.327113	Mrps23			-3.10144	18.1752	0.582414	Gatad2b
-3.78147	22.9157	0.377785	Itpr1			-3.09456	20.0386	0.673723	Rpl13
-3.77276	1.88638	0.327114	Atp6v1b1			-3.06179	15.3219	0.679814	Ppp1r9a
-3.77111	5.93784	0.557527	Rps15			-3.06004	16.0495	0.604712	Pacsin2
-3.7531	14.3744	0.623198	Scfd1			-2.98858	22.5924	0.056244	Rtca
-3.74158	1.87079	0.327114	Islr2			-2.94516	24.0064	0.34224	Coro7
-3.73883	23.9567	0.15958	Stk24			-2.93132	23.7554	0.235665	Enah
-3.7284	21.998	0.39104	Mpc1			-2.92836	16.3087	0.563335	Iqsec3
-3.619	23.854	0.420541	Zbed5			-2.92338	19.0103	0.625552	Arhgef11
-3.58995	24.7759	0.441744	Slc32a1			-2.88097	16.4294	0.684084	Timm29
-3.5042	5.50743	0.508602	Pcbd1			-2.86887	4.40236	0.441908	Ranbp6
-3.48442	19.602	0.624164	Mtmr1			-2.86612	16.1294	0.62028	Eif4g3
-3.44237	19.2828	0.623248	Eif3b			-2.73128	6.30181	0.642746	Evl
-3.36163	23.363	0.457961	Zfp42			-2.72809	22.4362	0.0255007	Snrnp200
-3.28653	5.39495	0.575054	Rexo2			-2.72686	24.5861	0.425173	Ndrg4
-3.24065	1.62032	0.327129	2410002F23Rik			-2.71158	8.1149	0.561271	Lmtk3
-3.20637	1.60319	0.32713	Pja2			-2.69727	8.90341	0.686381	Tubb6
-3.17035	1.58517	0.327132	C2cd4c			-2.63265	20.7859	0.66712	Tpd52l2
-2.86563	21.1666	0.2723	Kifap3			-2.52995	1.26498	0.326215	Plpp1
-2.8092	8.98526	0.676117	Uba3			-2.52915	23.8034	0.310955	Pcyox1
-2.80059	10.2914	0.677688	Ggact			-2.49232	24.1768	0.365011	ND5
-2.75059	19.2134	0.698828	Krt76			-2.45391	17.4303	0.678686	Fntb
-2.72665	8.64436	0.679114	Gtf2i			-2.35548	21.4348	0.712949	Pkia
-2.64952	16.347	0.732796	Adprh			-2.34443	18.3166	0.611574	Ehbp1
-2.64431	20.5234	0.677957	Pepd			-2.34055	24.8768	0.396537	Iqgap2
-2.59958	15.2251	0.717021	Faf2			-2.26905	19.9314	0.696608	Cops9
-2.33636	19.067	0.67504	Ttc19			-2.26797	2.86886	0.60353	Atp6v1b1
-2.27408	2.88448	0.605106	Kif3c			-2.21405	19.5651	0.694341	Vps50
-2.24088	11.089	0.763984	Adcy2			-2.19484	7.04363	0.730475	Acot2
-2.23931	25.2712	0.28573	Fn3krp			-2.1622	24.7213	0.460851	Agl
-2.2126	2.68866	0.591792	Kifbp			-2.15963	2.15249	0.51549	Inf2
-2.11662	25.9426	0.287114	Sdcbp			-2.15096	13.2658	0.75692	Usp15
-2.07833	11.5964	0.782158	Nmral1			-2.1277	2.46234	0.575681	Bag5
-2.02699	24.3708	0.0815636	Mettl26			-2.05035	15.6942	0.772152	Sorbs1
-2.00106	22.5243	0.0337968	Ptpn9			-1.97024	5.59466	0.739768	Sgtb
-1.88951	23.8395	0.0605821	Nisch			-1.94128	25.756	0.179235	Mob4
-1.88516	24.6892	0.176277	Cops9			-1.87558	27.43	0.207828	2900026A02Rik
-1.84854	24.7705	0.0509307	Ptges2			-1.83551	23.3536	0.189376	Kcnj3
-1.82887	24.8305	0.109686	Grcc10			-1.77276	23.5379	0.220132	Grn
-1.82191	14.4114	0.752011	Kcnj9			-1.76342	0.881708	0.326359	Ddhd2
-1.80067	23.4223	0.0211994	Snrnp200			-1.74495	0.872474	0.326365	Thrap3
-1.79384	20.8803	0.77122	Erc2			-1.72816	9.63356	0.762736	Fundc1
-1.70876	24.7009	0.276723	Hmgcl			-1.59872	25.6173	0.171382	Eif3h
-1.68388	2.39037	0.639108	Amdhd2			-1.59323	18.2243	0.765367	Arhgap32
-1.66989	25.204	0.0245935	Gpc1			-1.58172	25.3322	0.194946	Sdcbp
-1.6019	26.1334	0.0473182	Gabbr1			-1.50808	26.1367	0.426914	Psmd14
-1.58014	10.6442	0.817753	Ncln			-1.50091	2.81463	0.714974	Abcf1
-1.56672	8.07921	0.82972	Mical3			-1.48687	19.5437	0.794411	Pmm1
-1.52775	14.6875	0.817283	Lrpap1			-1.45558	25.2138	0.0578071	Vwa5a
-1.39425	28.6123	0.0838934	H1f0			-1.42211	20.1467	0.804619	Acap2
-1.39223	19.8382	0.80575	Rtca			-1.36904	23.6171	0.319361	Larp1
-1.39165	16.2144	0.848676	Sik3			-1.35537	25.1008	0.42885	Eif3b
-1.38271	27.3673	0.0913876	Vim			-1.34359	25.292	0.21421
-1.34324	20.5281	0.819605	Plxnb1			-1.31805	24.093	0.40753	Dlgap4
-1.30561	25.2614	0.069966	Padi2			-1.3011	14.8915	0.783319	Mast1
-1.24909	26.2479	0.15027	Asah1			-1.29203	8.03249	0.85205	Exoc2
-1.2272	26.0331	0.345311	Smap2			-1.23961	26.9526	0.056275	Usp9x
-1.20376	27.3141	0.0352101	Tomm22			-1.23108	21.324	0.837997	Slc44a1
-1.19663	27.491	0.0340903	Scrn3			-1.22921	23.1896	0.8509	Cryab
-1.19161	25.8347	0.00845226	Cacna2d3			-1.22831	22.4887	0.847306	Lmna
-1.14383	26.1498	0.201099	Rapgef4			-1.19382	25.0284	0.312887	Scg3
-1.13865	27.4112	0.0747992	Nampt			-1.11549	24.5912	0.264687	Hmgcl
-1.07337	26.777	0.0080564	Plcl1			-1.1023	4.02482	0.7998	Ranbp2
-1.05676	31.0224	0.00849796	Slc1a3			-1.09626	0.548128	0.326804	Plcg1
-1.05505	26.0601	0.0242838	Iqgap2			-1.0959	0.698967	0.389465	Sdhaf2
-1.05039	28.0796	0.132508	COX3			-1.07385	25.457	0.373276	Eif3a
-1.02854	28.5427	0.0459902	Coro2b			-1.06693	25.0197	0.34205	Comtd1
-1.01694	15.8637	0.887019	Vps50			-1.06448	27.3467	0.456554	Gmfb
-0.999113	29.1988	0.254195	Tceal5			-1.02076	25.3221	0.363278	Pfdn4
-0.978651	27.2631	0.0228295	Gk			-1.00893	26.9454	0.175695	Gmpr
-0.960683	27.7886	0.0346188	Rtcb			-0.982788	4.67443	0.860359	Islr2
-0.959863	24.8658	0.360405	Kars1			-0.916228	27.1094	0.290528	Agk
-0.955481	25.2718	0.396224	Ipo5			-0.899601	28.1364	0.081957	Clu
-0.935975	29.3597	0.0323736	COX1			-0.894743	27.0375	0.383333	Vim
-0.929429	28.4861	0.222156	Ncald			-0.893918	17.521	0.90877	Sypl1
-0.929315	7.57	0.890693	Abl2			-0.891696	26.7994	0.0950119	Srsf7
-0.907442	15.3699	0.896223	Rab23			-0.888982	26.7557	0.0388583	Atp1b3
-0.907402	15.5899	0.883144	Amer2			-0.877801	28.1537	0.112959	Atox1
-0.904315	25.1195	0.304264	Hsd17b4			-0.85636	26.1129	0.387876	Ube2v1
-0.88781	27.5466	0.0243786	Dnaja2			-0.836522	27.725	0.349478	Syngap1
-0.85121	27.6538	0.0868262	Cd82			-0.82753	26.9434	0.0584124	Dctn4
-0.848321	31.0396	0.0310929	Mag			-0.819563	25.8067	0.0825148	Ggt7
-0.844551	23.1497	0.897611	Rhob			-0.819469	26.8547	0.0296653	Aspa
-0.83983	20.5326	0.885621	Khdrbs1			-0.814059	19.7539	0.885136	Napepld
-0.81082	27.0982	0.110807	Pcyox1l			-0.813334	25.7716	0.0246106	Capns1
-0.808403	23.9147	0.0114099	Vps13a			-0.810732	1.81191	0.756781	Timm8a1
-0.803291	26.9371	0.0667892	Rps26			-0.806514	26.9842	0.400361	Rpl29
-0.801699	27.3235	0.0257437	Mpc2			-0.775489	28.4417	0.618206	Hbb-bs
-0.801609	25.7356	0.0775505	Pcyox1			-0.766816	28.8107	0.0675909	Ermn
-0.792449	24.556	0.683313	Agl			-0.765571	15.4048	0.9118	Fmr1
-0.789624	30.521	0.159534	Prkcb			-0.759711	30.3379	0.360594	Gng2
-0.788167	12.8053	0.922511				-0.752367	19.7059	0.892769	Dnaja3
-0.787275	11.7177	0.915252	Me2			-0.734559	24.2129	0.127376	Shmt2
-0.786459	26.0419	0.0933237	Ipo7			-0.732607	22.496	0.908208	Src
-0.78267	25.5422	0.0149809	Ipo9			-0.727319	27.584	0.201245	Rab5b
-0.779366	26.9878	0.144126	Tpp2			-0.726122	27.0326	0.0660108	Chmp4b
-0.779285	27.0937	0.13831	Usp9x			-0.724271	25.0076	0.11821	Lgals1
-0.774988	26.6229	0.00421929	Rimbp2			-0.712328	11.8678	0.924046	Trim46
-0.765429	29.4967	0.0267536	Rap1gds1			-0.706766	24.1561	0.519411
-0.763887	27.5455	0.0612471	Camk2g			-0.703787	31.6392	0.196316	Gfap
-0.757522	26.2517	0.0892601	Atad1			-0.696082	28.3319	0.193819	Psmb1
-0.743154	32.1852	0.0052347	Mog			-0.693149	25.7244	0.163706	Nomo1
-0.736973	27.4914	0.111745	Ogt			-0.690653	22.3514	0.582578	Pdp1
-0.718513	28.1379	0.135801	Nono			-0.690561	20.4693	0.906251	Hdhd3
-0.717711	21.333	0.905774	Rps15a			-0.688492	28.8088	0.0825228	Bcas1
-0.705542	27.2475	0.402437	Vbp1			-0.686281	7.19799	0.907385	Abl2
-0.705279	26.9892	0.26292	Psmd12			-0.683176	27.946	0.091473	Sri
-0.698357	28.4443	0.000392025	Pllp			-0.675639	28.6673	0.240566	Samm50
-0.692147	26.3641	0.312056	Dgkz			-0.674934	26.8378	0.124531	Anks1b
-0.687956	25.8241	0.206623	Lars1			-0.662309	26.4481	0.141981	Rdx
-0.677206	28.3826	0.0236928	Baiap2			-0.660228	21.2827	0.912341	Rnf214
-0.675115	3.2027	0.881802	Cbs			-0.659304	27.4186	0.0866048	Mat2a
-0.665318	27.2552	0.258927	Cpt1c			-0.657042	26.7437	0.0688273	Gripap1
-0.66378	17.7826	0.93332	Dhx9			-0.646118	23.2161	0.544136	Nisch
-0.66004	28.8057	0.0525871	Actn4			-0.639586	30.0043	0.0262184	Rap1gds1
-0.656253	15.7249	0.925637	Ppil1			-0.635338	27.7414	0.061224	Cops4
-0.650969	26.6265	0.0422629	Chsy3			-0.63019	28.462	0.0605946	Dmtn
-0.637733	29.4365	0.0339542	Ndufb5			-0.627899	28.9633	0.0587292	Ndrg1
-0.630094	30.9139	0.0159598	Sirt2			-0.609034	4.07728	0.915665	Gins1
-0.623749	29.8738	0.000551743	Cct3			-0.604504	28.1295	0.206293	P4hb
-0.619846	27.4233	0.146482	Cyria			-0.599741	16.9577	0.884072	Ttc19
-0.61954	26.6987	0.547674	Arrb1			-0.591562	21.5486	0.9232	Fn3krp
-0.617952	24.9826	0.0783783	Ubr4			-0.58817	26.2164	0.0995172	Mlc1
-0.611048	27.6148	0.0244392	Mtch1			-0.586642	27.4898	0.163984	Epdr1
-0.604441	29.3383	0.0753362	Txn1			-0.580839	25.9839	0.27095	Mfn2
-0.600706	27.9678	0.51995	Rps16			-0.56959	30.6919	0.0196383	Mag
-0.600175	26.5586	0.00951835	Flot2			-0.566905	26.6892	0.471309	Lin7a
-0.598215	24.9368	0.167712	2810459M11Rik			-0.565053	11.63	0.938529	Prrt3
-0.591235	27.3436	0.388038	Stxbp5			-0.564741	28.2476	0.270658	Auh
-0.590933	29.2913	0.0906196	Arf5			-0.564001	30.6863	0.144529	Anxa5
-0.590272	11.771	0.936986	Gatad2b			-0.556047	25.8545	0.112962	Atxn10
-0.588346	30.1997	0.0148151	Cldn11			-0.534365	26.3886	0.0423833	Hcn1
-0.586938	27.6969	0.00219265	Gnai2			-0.531712	23.2267	0.830331	Plch2
-0.58651	30.4862	0.0903502	H1f4			-0.531602	25.2902	0.174034	Plaa
-0.584001	31.1533	0.00913278	H2ac1			-0.526906	26.9822	0.115922	Rhog
-0.583711	26.4516	0.0888203	Htt			-0.526139	26.8532	0.334546	Dcps
-0.579995	32.8881	0.111996	Camk2b			-0.525766	28.1388	0.378218	Ptges3
-0.577984	27.1966	0.0759273	Faah			-0.520359	26.4814	0.229473	U2af2
-0.576757	16.465	0.937427	Dgkh			-0.518533	16.1306	0.942446	Bad
-0.570079	28.4382	0.112886	Rpl7a			-0.509092	29.1793	0.0229316	Elob
-0.56172	27.2683	0.271276	Lmnb2			-0.508883	27.6922	0.0474237	Prps1l3
-0.561626	27.2063	0.0645384	Aco1			-0.505955	26.4696	0.252856	Mtfr1l
-0.560846	28.5673	0.773096	2900026A02Rik			-0.50502	30.7961	0.00347587	H1f4
-0.556007	31.4183	0.0257858	H4c8			-0.498711	27.8037	0.171297	Arf6
-0.548778	27.6831	0.197141	Kbtbd11			-0.496086	25.9775	0.0847817	Ubxn1
-0.546982	26.5516	0.225807	Pycr3			-0.494664	28.1249	0.0739488	Cd200
-0.546052	26.6645	0.212592	Nedd4			-0.491761	27.8286	0.234224	Psma4
-0.545505	28.0391	0.336695	S100a1			-0.486164	25.4658	0.0175397	Tra2a
-0.542906	30.4755	0.011863	Plec			-0.485306	27.424	0.337014	Lmnb2
-0.542584	18.0992	0.946505	Nutf2			-0.484693	26.6635	0.307239	Gart
-0.54158	27.3786	0.174063	Txn2			-0.481017	25.5506	0.426252	Pi4ka
-0.535437	7.84167	0.939064	Abcd3			-0.479647	28.4204	0.16619	Ppp1cb
-0.532664	27.8188	0.107049	Yars1			-0.478474	20.8885	0.935194	Cetn2
-0.531252	26.6556	0.240187	Rabggta			-0.475828	27.5481	0.164008	Psmc6
-0.527949	13.5526	0.950841	Ckap5			-0.474877	29.0812	0.557612	Tceal5
-0.527417	28.2733	0.00308894	Dlg3			-0.470386	26.6056	0.303282	Slc16a1
-0.522083	3.48054	0.915486	Bscl2			-0.467317	29.8295	0.192733	Aldh7a1
-0.520788	26.4834	0.0497022	Crtc1			-0.45874	25.0983	0.0772399	Cope
-0.516736	31.9267	0.00932705	H2bc22			-0.448943	25.4235	0.504891	Ruvbl1
-0.510676	4.04872	0.92883	Camsap3			-0.448192	20.1435	0.937218
-0.509662	26.183	0.329947	Cyfip1			-0.447005	19.8052	0.937274	Mras
-0.507701	28.0692	0.0763166	Atl1			-0.44218	30.7756	0.109578	Sirt2
-0.502054	25.7386	0.06417	Lynx1			-0.441021	28.4881	0.358448	Ndufs5
-0.500492	26.6136	0.318826	Rims1			-0.4383	17.3897	0.954845
-0.500437	25.5586	0.00737311	Stoml2			-0.435611	27.8611	0.0136375	Rab6a
-0.499909	20.522	0.931532	Camkk2			-0.434421	27.4567	0.408821	Selenbp1
-0.499786	27.3858	0.102752	Psmd7			-0.430996	15.9155	0.951506	Puf60
-0.49681	24.1914	0.389472	Wdr48			-0.428313	27.0628	0.175729	Rpl14
-0.49566	26.7551	0.253247	Mark2			-0.425311	26.4517	0.23096	Mpp3
-0.495517	29.9347	0.123218	Mtch2			-0.424851	28.6196	0.289179	Cct6a
-0.495488	25.8661	0.142796	Nploc4			-0.424736	26.7946	0.248536	Pycr3
-0.486639	21.6738	0.936685	Apmap			-0.423998	26.0745	0.389231	Acad8
-0.486589	28.8897	0.297458	Ptpa			-0.422623	17.1488	0.955824	Carhsp1
-0.48461	31.1867	0.00887325	Ndufs2			-0.42103	25.0598	0.359265	Rars1
-0.482004	25.8916	0.440661	Slc44a1			-0.417627	26.7005	0.168178	Rabep1
-0.481736	28.5459	0.0258358	Etfdh			-0.416875	29.3641	0.4208	Txn1
-0.481507	28.3193	0.022413	Rogdi			-0.415122	26.7496	0.149293	Acaa1a
-0.480653	29.028	0.060835	Acsl6			-0.410956	28.4982	0.133329	Gng12
-0.474232	28.4328	0.355623	Lypla2			-0.41093	28.8601	0.229995	Ahcyl
-0.472682	26.9689	0.280885	Astn1			-0.399801	12.054	0.958054	Dip2c
-0.470419	25.0913	0.0475367	Arpc5l			-0.398424	26.9959	0.601859	Homer1
-0.469752	26.1397	0.583345	Dclk2			-0.396778	27.5978	0.06231	Ubqln1
-0.467571	31.5978	0.152076	Vdac3			-0.395758	26.6611	0.437249	Vat1
-0.465276	27.4612	0.169628	Rbm3			-0.395584	8.52404	0.958425	Slc24a2
-0.462148	26.6878	0.410999	Anks1b			-0.394279	26.0337	0.048331	Aldh4a1
-0.461965	25.9947	0.0142336	ND5			-0.390209	35.9886	0.0926761	Mbp
-0.457081	26.1942	0.323684	Wipi2			-0.389935	16.8937	0.958642	Ndufaf2
-0.455549	30.905	0.0973778	Cox5a			-0.389408	27.3907	0.251363	Vbp1
-0.455065	27.2973	0.00733525	Gabrg2			-0.389317	20.9421	0.947455	Cnbp
-0.452625	25.6964	0.333095	Pitpnm2			-0.38662	29.0445	0.0321264	Ola1
-0.45158	27.2682	0.115982	Endod1			-0.382692	26.3078	0.307412	Cryz
-0.449231	26.5306	0.266122	Afg3l2			-0.381698	35.4235	0.037849	Cnp
-0.447349	29.944	0.109804	Tomm70a			-0.381471	26.8889	0.19212	Sae1
-0.447277	26.43	0.074615	Pgd			-0.379437	28.0787	0.108601	Rpl7
-0.446981	24.9703	0.566045	Dlgap4			-0.379284	30.1921	0.0859388	Cldn11
-0.444431	28.403	0.013966	Ppp1cb			-0.377364	30.1478	0.0659776	Map1lc3a
-0.440608	28.601	0.284226	Ahcyl			-0.374107	21.3535	0.950562	Ppp2r5d
-0.435691	27.4924	0.0827521	Acsf2			-0.373801	29.4603	0.211327	Cndp2
-0.434184	29.6737	0.0292921	Add3			-0.370325	27.6025	0.501659	Dpp10
-0.432417	16.9455	0.954415	Cse1l			-0.369661	18.0731	0.947663	Psd
-0.429335	27.1614	0.106888	Cul3			-0.367308	27.6389	0.158261	Prpsap2
-0.428954	26.8045	0.183487	Rras2			-0.363718	3.95947	0.947977	Dtx3
-0.427353	26.2938	0.0389968	Kcnj10			-0.362336	26.4101	0.340207	Kif5b
-0.427109	26.6448	0.135417	Cul5			-0.361476	27.6941	0.196781	Psmc1
-0.422901	20.9241	0.942921	Kpna4			-0.361224	27.9247	0.429265	Cacybp
-0.42287	25.0872	0.0150787	Olfm1			-0.360102	25.7556	0.0717803	Ntrk3
-0.421149	29.8507	0.0277562	Ptk2b			-0.356459	28.3427	0.328157	Nadk2
-0.420866	27.3987	0.103656	Rps24			-0.349713	27.0785	0.280637	Glrx5
-0.41882	27.3432	0.17612	Mtarc2			-0.348891	32.0233	0.126356	Mog
-0.417616	3.55824	0.922804	Usp4			-0.348014	26.4359	0.0534003	Wdr13
-0.412711	27.9094	0.372779	Hyou1			-0.346616	29.5288	0.230058	Psma7
-0.412623	32.9508	0.0345197	Vdac2			-0.34618	28.5596	0.396525	Hagh
-0.412479	27.2288	0.237847	Erlin2			-0.344109	27.4635	0.214739	Clasp2
-0.410754	17.28	0.957473	Micu3			-0.344001	27.5147	0.0821283	Kif1a
-0.410644	26.9156	0.191813	Eno3			-0.342792	20.6027	0.95286	F3
-0.408716	3.93404	0.941313	Ccdc142			-0.34225	27.985	0.241311	Lonp1
-0.40814	33.4183	0.0540179	COX2			-0.34193	26.5653	0.336606	Fubp1
-0.407196	29.5591	0.0755128	Twf2			-0.340875	28.5754	0.2012	Adam11
-0.406678	30.1684	0.15594	Tspan2			-0.3363	27.455	0.370902	Cyria
-0.40385	31.6208	0.301703	Gfap			-0.335937	32.8647	0.366337	Camk2b
-0.403435	26.3213	0.0396467	Gstz1			-0.335506	27.3461	0.0209489	Endod1
-0.402923	29.1022	0.0221718	Bphl			-0.33478	28.3455	0.0505571	Pllp
-0.397857	29.0525	0.0168218	Ddx1			-0.334503	26.9365	0.125941	L2hgdh
-0.396209	28.5377	0.00160578	C1qb			-0.331157	27.1374	0.438869	Dlg1
-0.395321	29.0987	0.0594709	Matr3			-0.329526	29.9021	0.283397	Tspan2
-0.394595	28.8644	0.242897	Gdap1			-0.328973	28.0917	0.255632	Cttnbp2
-0.393172	27.6905	0.327024	Acyp1			-0.327619	28.2617	0.128082	L1cam
-0.391944	35.489	0.198477	Camk2a			-0.327489	22.8245	0.959342	Gprc5b
-0.390398	29.2056	0.142387	Etfa			-0.326334	26.0593	0.227583	Arfip2
-0.38864	28.4495	0.0624273	Ly6h			-0.324714	28.0984	0.359325	Nrxn3
-0.384154	31.6461	0.0626476	Ndufa9			-0.324156	30.0001	0.104935	Cct3
-0.383818	27.4132	0.642146	Scn2a			-0.323749	31.8401	0.178362	Dbi
-0.383736	29.3372	0.244116	Abr			-0.323324	27.7443	0.543651	Gaa
-0.383215	25.3871	0.300132	Dhx15			-0.322843	26.0042	0.417315	Plcl1
-0.382935	27.6951	0.1452	Rps17			-0.322209	27.2072	0.0761182	Gsr
-0.380956	24.4706	0.0255284	Shmt2			-0.322141	12.4954	0.96733	Tpm4
-0.378593	26.1072	0.657923	Ube2v1			-0.321526	29.3254	0.222654	Git1
-0.374064	30.5359	0.0349909	Slc4a4			-0.320936	26.5031	0.48704	Ilf3
-0.369358	30.0248	0.001158	Sfpq			-0.31943	27.1302	0.083833	Erp44
-0.367374	29.5115	0.0448587	Hacd3			-0.315672	26.3803	0.305493	Sec31a
-0.36702	28.5751	0.269382	Tardbp			-0.313552	31.5337	0.172967	H4c8
-0.365733	28.0881	0.133761	Chchd3			-0.313033	27.4325	0.359167	Madd
-0.365515	33.5451	0.0123535				-0.312254	29.1854	0.101988	Rpl3
-0.36475	31.724	0.0797168	Actn1			-0.312097	30.232	0.154557	Tpm3
-0.363902	25.2997	0.297909	Slc25a23			-0.310989	28.7277	0.215737	Ube2o
-0.363544	25.1063	0.161721	Pitpnc1			-0.31028	16.4506	0.9663	Mtmr12
-0.363366	27.2592	0.0478468	Pgp			-0.310058	29.6478	0.0970946	Tomm70a
-0.363139	28.5132	0.180729	Diras2			-0.307711	28.3883	0.602947	Rps2
-0.36098	8.57363	0.962354	Ppp1r11			-0.307106	26.9067	0.122488	Numbl
-0.354696	29.1029	0.0838588	Hepacam			-0.306845	26.0845	0.0805059	Tmem33
-0.353691	28.4937	0.347489				-0.306841	29.8295	0.216377	Ckm
-0.353248	25.2953	0.0728984	Ndel1			-0.306225	20.5466	0.958042	Pdcd10
-0.348223	29.9967	0.0226373	Ndufb10			-0.30573	31.983	0.324302	Fkbp1a
-0.34664	26.3989	0.257662	ND4			-0.304083	27.8114	0.195756	Pin1
-0.342602	26.2665	0.30273	Cnksr2			-0.302623	32.7939	0.14001	Car2
-0.341737	28.8087	0.118015	Arhgef2			-0.302395	25.5137	0.485338	Txndc5
-0.34054	31.8349	0.058244	Cox6b1			-0.299546	28.9201	0.254572	Psmb2
-0.339838	30.794	0.0208571	Atp6v0c			-0.299179	26.877	0.363507	Txn2
-0.338821	28.9682	0.325892	Aars1			-0.29891	29.4725	0.479549	Nefh
-0.338645	28.0957	0.139686	Gad1			-0.297499	29.0892	0.344798	Cd47
-0.335505	27.6874	0.24544	Xpnpep1			-0.296572	32.6752	0.040183	Prdx1
-0.335366	29.5976	0.00426581	Adh5			-0.295342	8.47296	0.968752	Mdp1
-0.335064	27.5908	0.27172	Ppp1r1a			-0.294639	27.6579	0.204644	Gja1
-0.331675	27.7233	0.283155	Ndufs8			-0.294626	27.8199	0.140066	Ptprd
-0.330688	21.3951	0.956308	Dgki			-0.294241	29.4813	0.339274	Rps9
-0.329557	27.4353	0.247736	Hnrnpul2			-0.293851	27.9358	0.385085
-0.329138	25.6474	0.438215	Kcnd2			-0.293217	30.7059	0.390014	Pcsk1n
-0.327969	28.4488	0.325771	Ddx39b			-0.292059	27.2518	0.193993	Ndrg3
-0.327743	27.5955	0.319061	Por			-0.29186	12.6121	0.970661	Psme1
-0.32606	31.8175	0.0621503	Slc8a2			-0.291537	30.3819	0.69143	Pcp4
-0.325077	28.7072	0.191504	Ndufa3			-0.291495	27.4453	0.245778	Mapre1
-0.324944	13.401	0.969315	Cox7a2			-0.289986	27.9282	0.310079	Psmd11
-0.324844	29.291	0.0384148	Cct4			-0.289715	27.1143	0.522769	Chp1
-0.324388	27.4148	0.179303	Ufm1			-0.287521	33.635	0.0597343	Glud1
-0.324273	28.9816	0.198033	Ndufa5			-0.284263	26.623	0.0878426	Txndc17
-0.322176	26.6227	0.338236	Dcps			-0.284128	16.663	0.969497	Ccdc6
-0.321621	27.8471	0.0899683	Cds2			-0.283709	31.5669	0.32675	Pfn2
-0.320885	22.4116	0.959585	Cdk5			-0.283627	29.1833	0.120894	Sfxn1
-0.320453	29.1909	0.495388	Gng3			-0.283114	27.4855	0.215571	Dnpep
-0.315877	28.7077	0.287465	Me3			-0.279918	33.6149	0.251808	Ywhah
-0.315443	30.2546	0.0530807	Kcnab2			-0.278949	20.9145	0.962201	Myadm
-0.314694	30.4205	0.18267	Cntnap1			-0.278536	30.0174	0.153167	Vcan
-0.312179	26.6273	0.257169	Inpp4a			-0.278257	31.1756	0.0531773	Rab7
-0.309986	27.4568	0.456847	Stam			-0.277782	26.3426	0.489323	Eif2s2
-0.308248	28.9158	0.176933	Synpo			-0.274396	24.5675	0.421464	Plxnb1
-0.307459	26.6113	0.0551429	Gnpda2			-0.272657	27.5305	0.158247	Sdhc
-0.305846	29.7067	0.0689666	Dlg4			-0.272655	33.2091	0.0535691	Prdx6
-0.302549	26.9513	0.0502906	Sae1			-0.271019	30.2717	0.24887	Septin6
-0.296706	26.9508	0.340396	Acot9			-0.270237	29.6752	0.535712	Sfxn5
-0.296472	27.0203	0.558208	Ndufb7			-0.269794	7.62467	0.966793	Rwdd1
-0.293712	28.0757	0.103328	Psip1			-0.269662	31.4447	0.127961	Arpc4
-0.293328	28.3084	0.0412333	Gpr158			-0.267526	26.3074	0.38406	Gnpda2
-0.29276	24.9145	0.892556	Tomm40			-0.26736	27.0069	0.434545	Wdr54
-0.291733	28.6743	0.344114	Picalm			-0.266863	32.5937	0.367866	Nefm
-0.290086	31.5454	0.0488859	Rac1			-0.264875	27.8283	0.38127	Camk4
-0.28954	28.6181	0.289538	Myh9			-0.2622	29.4691	0.154875	Trim2
-0.289466	30.9688	0.174352	Coro1c			-0.25961	29.8079	0.303043	Lxn
-0.285934	29.2409	0.24626	Sbf1			-0.258898	25.9117	0.1604	Eif3l
-0.285462	22.2998	0.963812	Aspa			-0.256998	31.1541	0.289078	Qdpr
-0.285444	29.5489	0.201853	Dlg2			-0.255298	26.012	0.364648	Nit2
-0.283193	26.237	0.415172	Rab4a			-0.254362	32.8441	0.125884	Tkt
-0.282201	35.603	0.0314303	Cnp			-0.253236	27.3987	0.264982	Smap1
-0.281858	30.217	0.0993066	Dstn			-0.252183	26.4622	0.395451	Cul2
-0.281744	27.8188	0.140814	Prpsap2			-0.251774	30.8091	0.52065	Alb
-0.281358	28.3726	0.142744	Ptpn11			-0.249781	26.3878	0.132914	Tspan7
-0.280719	27.75	0.117705	Syn3			-0.249554	26.6098	0.390846	Smap2
-0.278565	28.8332	0.51778	Esd			-0.249407	27.998	0.24412	Gars1
-0.278563	4.30463	0.963392	Cpne2			-0.24797	26.2045	0.415403	Pgrmc2
-0.277738	35.8697	0.035392	Plp1			-0.246027	27.1063	0.262714
-0.277588	31.6693	0.157022	Cox5b			-0.244403	27.2732	0.6236	Septin4
-0.274897	28.8165	0.228241	Dnm2			-0.244037	30.4782	0.0214405	Kpnb1
-0.27471	25.2713	0.144059	Coq6			-0.244019	28.7915	0.211321	Etfa
-0.273112	33.4479	0.460133	Ina			-0.24374	26.9177	0.802289	Anp32a
-0.273031	21.0854	0.963385	Micu1			-0.243721	30.2086	0.322508	Bsg
-0.272823	29.1133	0.461636	Ndufs5			-0.242283	28.1112	0.635184	Rpl15
-0.271269	30.8819	0.0371816	Lgi1			-0.240737	29.9235	0.318838	Palm
-0.270616	30.0988	0.307012	Slc25a11			-0.238973	27.7087	0.587111	Mapre3
-0.270278	14.4447	0.96215	Guk1			-0.238943	28.5819	0.126479	Pals2
-0.270042	28.714	0.0207292	Slc25a13			-0.237812	35.7289	0.221381	Plp1
-0.268076	29.2999	0.254727	Ank3			-0.23674	30.0449	0.380404	Prdx3
-0.267238	30.1193	0.212585	Nme2			-0.236661	31.326	0.227388	Septin3
-0.265833	28.194	0.0407327	Timm13			-0.235328	30.8406	0.187495	Cltb
-0.264949	25.6098	0.0612839				-0.233428	29.2548	0.155278	Acadl
-0.264174	32.8672	0.2194	Tubb4a			-0.232273	31.9387	0.243584	H2bc22
-0.263158	24.8337	0.163012	Pmm1			-0.231934	29.2522	0.39559	Hnrnpa1
-0.262837	29.23	0.123985	Gphn			-0.231716	26.9465	0.324143	Upf1
-0.26277	30.864	0.0628132	Ndufb4			-0.230829	28.3443	0.414097	Ube2m
-0.262528	29.0516	0.179418	Ap3d1			-0.229685	30.3741	0.155048	Aldh2
-0.261865	26.0924	0.415499	Btbd17			-0.224591	29.0032	0.049025	Spr
-0.261085	31.4912	0.314049	Ndufa10			-0.222633	8.92284	0.977626	Vat1l
-0.260961	24.7807	0.315729	Itfg1			-0.222271	3.67985	0.965757	Tmem65
-0.260884	26.3173	0.401266	Aldh3a2			-0.221983	27.8127	0.565389	Sgta
-0.260735	26.4115	0.406973	Prpsap1			-0.221971	30.938	0.550835	Stmn1
-0.260596	35.8542	0.134811	Mbp			-0.219331	27.2528	0.502253	Kbtbd11
-0.26051	30.2184	0.307183	Hpcal4			-0.217821	11.2863	0.97571
-0.259965	31.3365	0.432786	Cpne6			-0.215088	27.6266	0.172547	Hsbp1
-0.259515	27.4196	0.692055	Hibch			-0.212667	28.8452	0.504539	Ndufv3
-0.259162	28.6534	0.0996937	Pip4k2c			-0.212201	30.4208	0.466171	S100b
-0.258301	28.1483	0.233908	Ube2m			-0.211472	27.4922	0.508841	Clip2
-0.257715	30.2988	0.308745	Nckap1			-0.210916	29.6032	0.395948	Cmpk1
-0.255857	26.3657	0.623548	Slc25a1			-0.210689	29.0056	0.498888	Mapk3
-0.255297	28.9075	0.366052	Mapk3			-0.210633	32.2098	0.0446556	Eef2
-0.25384	32.5594	0.38096	Prkcg			-0.209529	29.5056	0.40475	Cadm4
-0.253654	26.9119	0.124931	Pip4k2a			-0.209481	30.6414	0.301907	Pitpna
-0.253192	28.4447	0.292703	Rpl18			-0.209472	3.89812	0.96953	Mrps2
-0.253118	21.9447	0.967364	Llgl1			-0.208668	26.0148	0.352928	Prps1l1
-0.252321	29.79	0.152377	Atp5mg			-0.208612	27.5269	0.325618	Tomm34
-0.251713	29.7822	0.0768636	Etfb			-0.20795	27.2536	0.320749	Phpt1
-0.250963	32.6809	0.0268783	Uqcrc1			-0.207065	29.6299	0.226541	Idh2
-0.249471	26.8066	0.0375199	Plpp3			-0.206551	28.0719	0.347649	Trim28
-0.248926	29.005	0.409015	Psmd2			-0.20501	21.8305	0.973406	Ilf2
-0.248591	29.8568	0.11763	Napa			-0.20481	8.80427	0.979136	Tecr
-0.245929	25.9652	0.293271	Cask			-0.204779	29.6919	0.328267	Rab11b
-0.245335	26.5731	0.37019	Cryz			-0.204553	27.3456	0.417812	Psmd8
-0.243877	27.343	0.463565	Psmd8			-0.204275	28.8824	0.686593	Me3
-0.242439	27.8204	0.415598	Mpst			-0.203979	28.0194	0.0895922	Timm13
-0.242196	28.647	0.490397	Ndufc2			-0.203128	28.2839	0.661828	Gabrb2
-0.2421	29.3797	0.251269	Pabpc1			-0.203028	28.9192	0.440911	Acaa2
-0.241421	21.7479	0.968608	Ilf2			-0.202819	26.0945	0.679796	Prpsap1
-0.240883	26.5277	0.651839	Itsn1			-0.202714	27.1292	0.626562	Sparcl1
-0.239795	33.586	0.532047	Ywhah			-0.202647	34.163	0.176169	Slc25a5
-0.23956	26.1119	0.652222	Grm5			-0.202574	31.3258	0.213516	Eif4a2
-0.238251	26.8046	0.142084	Tigar			-0.202456	28.672	0.543412	Tardbp
-0.237825	30.5221	0.227542	Ran			-0.202353	27.6031	0.512217	Cops8
-0.237813	27.7403	0.679174	Ddt			-0.201206	28.3706	0.17114	Tsn
-0.237552	27.8722	0.307079	Nbea			-0.19879	24.9428	0.340029	Dhrs1
-0.236951	29.2781	0.15492	Snap47			-0.19814	30.5312	0.196407	Cotl1
-0.236511	28.669	0.525557	Cct6a			-0.197446	29.8466	0.20493	Ganab
-0.235149	27.4909	0.196991	Iqsec1			-0.196728	29.0063	0.318148	Uchl3
-0.233815	28.8928	0.271109	Cct7			-0.196689	29.3983	0.363099	Camk1d
-0.233616	29.9876	0.297985	Gria1			-0.19658	30.1395	0.276274
-0.232564	28.1477	0.264429	Sh3bgrl2			-0.19592	25.6096	0.520953	Pak2
-0.231508	9.02396	0.977038	Them4			-0.195075	30.3816	0.237748	Map4
-0.228743	28.3026	0.321829	Ap1m1			-0.194394	28.2688	0.387873
-0.227383	32.3199	0.167169	Ndufs1			-0.193469	29.9318	0.186973	Sars1
-0.227217	24.6025	0.776557				-0.189866	28.2922	0.198904	Actr1a
-0.225475	30.9144	0.199901	Gria2			-0.189708	27.1223	0.603589	Nedd4
-0.224611	29.0299	0.450633	Ube2l3			-0.18869	4.39057	0.975626	Ppp1r2
-0.222692	16.6636	0.97608	Fbxo41			-0.188396	27.8639	0.580141	Gnas
-0.221553	25.7327	0.162384	Sh3glb1			-0.187784	27.7246	0.372893	Dynlrb1
-0.221484	29.1653	0.129245	Rpn1			-0.187162	27.8805	0.410867	Rps10
-0.221449	27.589	0.503007	Pacs1			-0.186844	30.4287	0.291848	Hebp1
-0.219696	30.0135	0.461901	Vcan			-0.186124	33.3931	0.533417	Ina
-0.21926	29.2826	0.43497	Ndufa2			-0.185346	29.1712	0.579308	Ank3
-0.218932	28.6325	0.0658157	Ndufb6			-0.184606	22.1803	0.976395	Lamp1
-0.21856	4.28026	0.971103	Stx16			-0.184447	26.3	0.566656	Copa
-0.218118	27.2957	0.522815	Fxyd7			-0.183044	28.0074	0.698894	Lypla2
-0.21771	32.3551	0.534072	Nefl			-0.182699	29.0341	0.259303	Srsf3
-0.217627	30.0747	0.101924	Hmgb1			-0.182432	29.6957	0.294527	Psmb6
-0.217394	29.805	0.200447	Ganab			-0.180567	30.8721	0.147424	Hapln1
-0.216893	28.9837	0.52888	Ndufa7			-0.180498	27.0211	0.440365	Fkbp8
-0.216838	11.9907	0.977122	Efl1			-0.180472	10.196	0.972519	Nucks1
-0.21596	27.7877	0.323243	Rpl35			-0.179157	28.5605	0.532474	Ykt6
-0.215461	34.1629	0.135733	Hk1			-0.178657	29.8722	0.328414	Nherf1
-0.215335	28.7737	0.543035	Actr3b			-0.178459	29.0358	0.42277	Rpl31
-0.214975	31.1013	0.185785	Rab10			-0.178371	30.2039	0.472897	Nme2
-0.214786	28.7629	0.26986	Plxna4			-0.178226	29.656	0.278823	Rab3c
-0.214601	30.1932	0.30749				-0.177829	27.4078	0.664759	Dync1i2
-0.213091	30.5134	0.418571	Gna11			-0.177029	28.2728	0.691963	Aifm1
-0.212077	26.1308	0.318807	Usp7			-0.176293	32.0274	0.547316	Sod2
-0.211011	30.3125	0.0458074	Hnrnpu			-0.176096	29.8978	0.0917893	Myl6
-0.210487	26.6122	0.371284	Tmem30a			-0.175875	32.7797	0.31636	Tppp
-0.208552	7.90839	0.976404	Hcn2			-0.174221	26.6663	0.193815	Pip4k2a
-0.206769	24.6192	0.24932	Atg4b			-0.173702	28.111	0.370091	Sumo2
-0.20671	26.0126	0.162536	Atg3			-0.173381	26.5212	0.509061	Cul5
-0.205973	27.3815	0.686854	Get3			-0.173193	28.798	0.615376	Twf1
-0.205967	26.2247	0.0749985	Tmem33			-0.173116	29.9889	0.240576	ATP8
-0.205638	28.8304	0.302292	Rps7			-0.172752	31.8931	0.318841	Rab3d
-0.204737	27.1126	0.635322	Clybl			-0.172682	29.6799	0.352939	Lap3
-0.201478	33.1102	0.123003	Cox4i1			-0.172442	33.3946	0.543484	Tmsb4x
-0.201202	17.6341	0.97962	Pdk2			-0.172296	28.9381	0.459717	Ak4
-0.198217	26.3447	0.436784	Pgrmc2			-0.172233	28.5818	0.522283	Gng7
-0.196957	27.6945	0.17533	Sdhc			-0.171378	31.7131	0.290394	Clta
-0.196888	28.8297	0.338408	Ndrg1			-0.170936	31.5223	0.101964	Hnrnpa3
-0.196779	30.9352	0.133008	Atp2b3			-0.170145	1.66237	0.942079	Spred1
-0.195202	29.2007	0.0790793	Cd47			-0.169848	25.6147	0.307448	Stim1
-0.19423	25.6368	0.7163	Chordc1			-0.169059	33.4785	0.323875	Sod1
-0.192082	30.1826	0.449962	Arpc5			-0.168098	24.4155	0.246576	Sqstm1
-0.19176	28.723	0.536176	Ube2o			-0.167852	25.9561	0.710468	Abi2
-0.190232	25.8149	0.605484	Abce1			-0.167769	28.2463	0.346225	Gpx4
-0.189984	32.4952	0.491102	Ncdn			-0.167366	30.7156	0.435927	Dctn2
-0.1897	29.7101	0.379202	Hnrnpl			-0.166251	26.7882	0.28223	Ppp1r21
-0.189532	28.8812	0.631839	Nt5c			-0.165032	30.0351	0.501983	Gria1
-0.188042	25.7705	0.643908	Adgrl1			-0.162327	31.0284	0.227857	Arpc3
-0.187519	21.821	0.975692	Aplp1			-0.161939	4.75289	0.980673	Cbr3
-0.187286	24.7733	0.328853	Lypla1			-0.161932	28.1733	0.530618	Gpr158
-0.187233	29.9444	0.221224	Sh3glb2			-0.161464	27.5549	0.33006	Pdcd6ip
-0.186191	27.8157	0.234454	Isoc2a			-0.16099	30.2446	0.493304	Pgrmc1
-0.1859	28.725	0.457933	Gdap1l1			-0.160956	16.3949	0.982392	Cdh11
-0.185489	30.9124	0.462526	Fasn			-0.160837	27.1345	0.591668	Ablim2
-0.183917	27.2609	0.371117	Arhgap44			-0.160388	31.7231	0.279741	Stip1
-0.180576	32.6057	0.269816	Car2			-0.1594	26.1187	0.569189	Snrpf
-0.180423	29.5301	0.312174	Glo1			-0.159173	30.0341	0.349022	Slc4a4
-0.17986	21.1595	0.975943				-0.158095	26.9668	0.790546	Trf
-0.179479	29.5697	0.312334	Ppp1r9b			-0.156925	8.95863	0.984303	Nfu1
-0.178491	28.1593	0.418272	Gars1			-0.156325	30.6405	0.556823	Gatd3a
-0.177974	25.1819	0.562402	Prpf19			-0.155783	27.9068	0.682857	Hdgf
-0.177669	26.9137	0.806017	Chgb			-0.155422	28.7961	0.627792	Slc8a1
-0.177349	29.1121	0.426008	Bcas1			-0.155373	22.0398	0.980012	Agfg1
-0.177026	31.6855	0.220155	Ndufv1			-0.154951	20.4004	0.978499	Ttll12
-0.176707	28.242	0.55195	Ddb1			-0.154868	25.2919	0.595966	Ipo5
-0.175874	19.3535	0.96684	Iqsec3			-0.154616	29.0745	0.45062	Rplp0
-0.175678	28.7548	0.634194	Psmb2			-0.154522	29.839	0.370365	Ctsb
-0.173907	30.1501	0.112532	Wdr7			-0.154234	31.6753	0.324257	Bcan
-0.173845	26.3046	0.626278	Tbc1d24			-0.153904	27.3406	0.665249	Gspt1
-0.173683	30.3035	0.15779	Ndufs4			-0.15371	25.9215	0.780921	Wipi2
-0.173669	30.1029	0.307909	Ckm			-0.153082	29.5626	0.249784	Scamp5
-0.173615	28.1373	0.625394	Macf1			-0.153031	29.8844	0.234773	Katnal2
-0.173548	25.9132	0.511622	Vps53			-0.152985	27.7529	0.631797	Psmd4
-0.173031	35.2203	0.285856	Dnm1			-0.152547	26.738	0.411439	Bag6
-0.172749	27.1291	0.241048	Rpl14			-0.152083	27.1138	0.672232	Prkar1a
-0.17232	34.4367	0.194613	Eno2			-0.152064	27.023	0.550495	Clybl
-0.172059	30.5004	0.318133	Hadha			-0.151689	16.3764	0.983387	Cfap36
-0.1706	27.7685	0.452849	Hspa2			-0.151005	21.8538	0.9805	Aldh1b1
-0.169777	26.8639	0.668956	Wdr54			-0.150986	27.439	0.599367	Vars1
-0.169752	31.9823	0.295718	Pfkl			-0.150453	31.8498	0.343263	Hspa12a
-0.169551	30.7587	0.21177	Hapln1			-0.14923	28.965	0.683544	Coro1b
-0.165855	16.7888	0.982395	Myef2			-0.148957	30.6369	0.245883	Hadha
-0.165814	27.7623	0.693944	Rpl9			-0.148956	16.8556	0.98415	Purg
-0.165761	25.8444	0.374815	Mpp3			-0.148768	25.8605	0.713973	Wnk2
-0.163788	27.5954	0.51849	Aqp4			-0.148413	28.94	0.562023	Dnm2
-0.163667	27.4814	0.681226	Rhog			-0.148216	34.4007	0.189124	Got1
-0.163511	31.6987	0.359081	Phyhip			-0.147972	25.2525	0.36004	Pitpnc1
-0.163391	31.6542	0.270544	Immt			-0.147971	35.4549	0.566898	Camk2a
-0.162861	25.1417	0.426444	Cope			-0.14775	31.7158	0.275078	Hnrnpa2b1
-0.162674	28.3631	0.734744	Adam22			-0.147743	27.5979	0.620688	Rtcb
-0.162454	28.5505	0.422903	Ehd1			-0.147365	27.5655	0.307529	Dync1li2
-0.162439	29.0802	0.543644	Elob			-0.14727	29.0475	0.402173	Rpn1
-0.162129	31.3213	0.635586	Atp1b2			-0.147124	24.6292	0.445432	Lypla1
-0.160448	27.7608	0.40184	Prep			-0.147111	21.0781	0.980212	Fbxo21
-0.159203	29.7598	0.632531	Acly			-0.146822	29.244	0.214867	Hepacam
-0.158854	31.7453	0.594446	Alb			-0.146007	21.7489	0.980962	Hnrnph2
-0.154781	29.9801	0.294696	Acot13			-0.145133	26.316	0.784023	Gabbr1
-0.15433	30.5164	0.564177	Ctbp1			-0.144728	28.2004	0.307667	Ap1m1
-0.153741	25.4512	0.463767	Lgals1			-0.143898	29.3037	0.16832	Psma3
-0.153497	25.2972	0.159864	Fuom			-0.143252	20.3067	0.979995	Ephx1
-0.153046	30.5874	0.415223	Dclk1			-0.143233	28.965	0.456064	Acsbg1
-0.152441	16.8725	0.983825	Nrp1			-0.143152	28.9013	0.536114	Rps7
-0.151864	28.2637	0.359293	Tsn			-0.14279	30.9083	0.419543	Rab5c
-0.151084	26.076	0.783185	Nceh1			-0.142144	31.2719	0.319254	Suclg1
-0.150864	33.6632	0.242155	Sptbn2			-0.141856	26.5878	0.565948	Rap1gap
-0.150593	32.7524	0.630124	Nefm			-0.140668	29.3891	0.562668	Hacd3
-0.150397	33.5265	0.162932	Gpi1			-0.140007	25.5571	0.703644	Uba2
-0.150256	28.9433	0.288906	Rufy3			-0.13974	30.2233	0.36809	Rap2b
-0.149331	29.7121	0.692637	Nefh			-0.139605	28.3054	0.332248	Rps11
-0.148702	27.8866	0.220692	Psmd11			-0.139403	28.9196	0.48614	Pccb
-0.148524	20.227	0.979255	Arfgef3			-0.139127	28.6299	0.470611	Fus
-0.147989	28.6587	0.437744	Maoa			-0.139056	29.0437	0.370287	Nap1l1
-0.147617	29.1357	0.468836	Samm50			-0.138187	26.5812	0.574454	Pgd
-0.146499	29.97	0.197334	Epb41l2			-0.137645	26.7207	0.501167	Acyp2
-0.146477	32.3836	0.229481	Slc25a4			-0.136622	28.5503	0.697696	Ppid
-0.146244	33.8844	0.134308	Ppp3ca			-0.136606	31.7381	0.332086	Park7
-0.144138	30.6588	0.372598	Cct2			-0.136226	28.9052	0.344906	Lnpk
-0.143689	29.7913	0.456548	Rpl6			-0.135653	25.7975	0.607672	Vps53
-0.143327	29.9664	0.46065	Anxa6			-0.134344	31.1463	0.392644	Pdxk
-0.142743	30.3017	0.242508	Ehd3			-0.133023	28.1412	0.712485	Hibch
-0.142572	27.8906	0.460636	Lonp1			-0.132421	27.8692	0.459192	Acsf2
-0.142396	31.6486	0.412878	Slc17a7			-0.131572	31.5717	0.195868	Fabp5
-0.14142	27.8445	0.675295	Dgkg			-0.131069	29.8941	0.518859	Ensa
-0.141006	27.9633	0.788326	Cdh2			-0.12973	31.27	0.435564	Csrp1
-0.139905	28.6677	0.689323	Ociad2			-0.12905	32.9446	0.488565	Sncb
-0.139071	28.513	0.435286	Prkaca			-0.128684	12.7719	0.987219	Gnpda1
-0.138953	33.8611	0.479151	Cs			-0.128562	4.16142	0.982475
-0.138606	8.32497	0.985096	Tmx1			-0.128382	13.3362	0.987803	Blvrb
-0.138523	28.6225	0.63714	Mpp2			-0.128373	27.5863	0.559267	Dgkg
-0.13783	33.1991	0.19856	Snap91			-0.128119	31.7971	0.445078	Arhgap22
-0.136911	28.2773	0.364156	Khsrp			-0.127897	29.3091	0.339477	Nudt3
-0.136148	28.3814	0.628962	Nmt1			-0.127871	28.9338	0.474381	Cst3
-0.135787	32.4609	0.179402	Ap2a1			-0.127804	30.9069	0.418428	Nrcam
-0.134732	4.33947	0.982423	Penk			-0.127479	26.7434	0.71072	Tnks1bp1
-0.134367	27.8909	0.50538	Relch			-0.126894	26.3208	0.81155	Acot9
-0.133308	31.3725	0.420509	Lsamp			-0.126238	25.3719	0.884257	Nudt11
-0.132549	27.7088	0.76693	Atic			-0.125218	31.6009	0.362296	Cadm2
-0.131515	28.0311	0.631445	Hmox2			-0.125079	26.7601	0.630764	Kpna3
-0.131511	17.1389	0.986262	Slc38a3			-0.125021	25.59	0.567088	Mboat7
-0.131417	32.614	0.156589	Syp			-0.124823	29.7778	0.371618	Gsta4
-0.130723	29.1196	0.608089	Ctnna2			-0.123367	28.165	0.432147	Caprin1
-0.130681	17.663	0.986756	Pdcd5			-0.122897	29.9885	0.446579	Sh3glb2
-0.12977	30.4004	0.139742	Akr1a1			-0.122731	27.773	0.685733	Scn2b
-0.128944	31.4978	0.33515	Cyc1			-0.122113	29.71	0.183567	Acot13
-0.127708	27.7016	0.793752	Prxl2a			-0.121918	32.7962	0.610827	Tubb4a
-0.127089	8.24676	0.986205	Gga3			-0.121836	29.3131	0.566751	Tst
-0.126009	26.1466	0.62053	Atxn10			-0.121637	28.3095	0.560154	Bcat1
-0.125588	28.7994	0.342565	Hnrnpab			-0.121441	30.5846	0.430456	Pafah1b1
-0.125347	32.6185	0.114529	Eef1a1			-0.121376	30.1073	0.590947	Eif5a
-0.125214	29.3567	0.494277	Rpl4			-0.120785	4.28002	0.983991	Tmx4
-0.125028	33.4248	0.196949	Atp6v0a1			-0.12049	30.3587	0.756002	Rph3a
-0.124803	29.9058	0.499457	Sdhb			-0.120165	29.1058	0.584364	Fahd2a
-0.124703	29.6754	0.49943	Pdxp			-0.11994	28.9214	0.57107	Gad2
-0.124521	27.5677	0.372807	Dync1li2			-0.119289	32.2121	0.732761	Nefl
-0.123804	16.482	0.986554	Trp53bp1			-0.118572	29.9786	0.47071	Akr1b1
-0.123508	31.0953	0.407592	Cyfip2			-0.1179	26.9104	0.656958	Cul3
-0.123481	26.1168	0.670619	Srm			-0.117441	21.3564	0.984408	Ddx19b
-0.122648	29.2663	0.569958	Ermn			-0.116358	30.5855	0.266899	Phgdh
-0.122628	28.9997	0.705824	Adam11			-0.116277	32.261	0.303256	Gpm6b
-0.122543	4.10601	0.983104	Mms19			-0.116217	27.6065	0.403645	Ewsr1
-0.122326	29.8637	0.279725	Myl6			-0.116033	33.1995	0.241456	Prdx2
-0.12159	27.039	0.63382	Farsb			-0.115114	29.5778	0.381468	Adh5
-0.121191	25.3482	0.501223	Actr10			-0.114668	26.4529	0.844357	Ntrk2
-0.120019	29.5059	0.349864	Srr			-0.113964	29.8369	0.415056	Epb41l2
-0.119637	27.9155	0.737589	Kif21a			-0.113002	29.4088	0.511209	Gpd1
-0.11875	33.1276	0.343678	Slc25a12			-0.112896	27.3492	0.576608	Timm50
-0.118573	21.9271	0.984699	ND2			-0.112412	29.9746	0.537848	Cct5
-0.118003	34.6999	0.105591	Atp6v1a			-0.111932	31.7095	0.46964	Phyhip
-0.117944	25.3319	0.668879	Map7d1			-0.111499	30.5952	0.549421	Ppa1
-0.116269	31.631	0.32766	Gdi2			-0.11114	30.0845	0.622483	Cdc42
-0.115896	30.5515	0.40438	Uqcr10			-0.110785	28.3638	0.39374	Rpl30
-0.115434	31.3547	0.191744	Suclg1			-0.11054	31.0501	0.421702	Canx
-0.11514	26.541	0.871653	Ksr1			-0.109689	32.0872	0.356985	Pfkl
-0.114524	26.7552	0.542501	Atp6ap2			-0.109628	28.7972	0.584864	Coq9
-0.114219	27.2171	0.821115	Eif3i			-0.109598	26.2693	0.757741	Hsd17b4
-0.112559	32.105	0.310254	Ap2a2			-0.109041	27.6956	0.746482	Dnaja2
-0.112028	29.5138	0.564065	Ak4			-0.10719	30.1268	0.488163	Vapb
-0.111814	33.4866	0.344786	Ap2m1			-0.106905	31.0563	0.725624	Tpm3
-0.111649	31.4743	0.409454	Cnrip1			-0.106718	26.5806	0.292596	Rnf14
-0.111574	27.3027	0.327561	Ablim2			-0.105933	30.1727	0.456658	Aldh6a1
-0.111052	32.9582	0.379999	Dync1h1			-0.105732	8.41661	0.988731	Plin3
-0.110554	31.1182	0.478861	Uqcrq			-0.105699	26.845	0.66215	Btbd17
-0.10939	12.3711	0.988807	Ecsit			-0.105631	28.4259	0.662185	Pspc1
-0.108565	33.5135	0.262751	Uqcrc2			-0.105487	29.5352	0.367093	Agap3
-0.108404	34.2483	0.354184	Cfl1			-0.105431	29.1917	0.619082	Arhgap1
-0.106458	28.1624	0.840437	Ptges3			-0.104859	8.8388	0.989358	Tpp1
-0.106367	29.778	0.522346	Atp8a1			-0.104334	27.6828	0.603555	Arl6ip5
-0.104116	25.7813	0.871923	Srgap3			-0.104099	28.4855	0.772605	Ivd
-0.10369	33.336	0.237783	Tnr			-0.104025	30.1606	0.460761	Rpsa
-0.102532	27.5293	0.730014	Prps1l3			-0.103573	28.048	0.615559	Pa2g4
-0.102385	28.6647	0.445096				-0.102974	30.7947	0.332594	Cct2
-0.102247	32.4113	0.377597	Cox6a1			-0.102449	28.3067	0.51903	Psmc4
-0.101615	27.1275	0.745129	Prkar1a			-0.102433	27.1997	0.586764	Arhgap44
-0.101567	30.2436	0.536191	Aldh2			-0.101042	28.182	0.478843	Naxd
-0.101331	28.5705	0.560633	Epha4			-0.100983	24.9881	0.788085	Trappc4
-0.0998542	27.1156	0.402521	Gatd1			-0.100854	29.2213	0.587157	Ctnna2
-0.0997461	27.4381	0.750472	Copb2			-0.100763	22.2892	0.987192	Hsdl1
-0.099046	27.8963	0.40051	Acad9			-0.100722	30.4303	0.206682	Akr1a1
-0.0985695	30.7175	0.448052	Tcp1			-0.100619	31.4663	0.629452	Glo1
-0.0981985	29.2482	0.530464	Pip4k2b			-0.100032	27.0571	0.868537	Rap2a
-0.0976787	24.5715	0.664372	Larp1			-0.0996426	28.7877	0.534991	Ppt1
-0.0971723	27.9683	0.687722	Myo18a			-0.0991833	30.7166	0.620369	Cacng8
-0.0965133	8.2773	0.989562	Rab11fip2			-0.0988222	32.2344	0.400777	Cap1
-0.0963924	24.2402	0.598775	Luc7l3			-0.0983419	26.9669	0.79975	Itsn1
-0.0952546	25.4146	0.816462	2310022B05Rik			-0.0974837	26.8116	0.596066	Acadsb
-0.0948485	26.1962	0.558315	Aldh4a1			-0.0961889	31.7792	0.403834	Ppp2ca
-0.0945246	30.2856	0.462516	Map1lc3a			-0.095212	29.1561	0.684751	Rock2
-0.0936682	30.4042	0.47826	Ogdhl			-0.0948752	30.1104	0.695888	Pclo
-0.0936222	30.162	0.336199	Prnp			-0.0942288	27.4715	0.731471	Ptbp2
-0.0935621	29.9864	0.618057	Psma1			-0.0937035	31.6857	0.51614	Arpc2
-0.0932725	31.4038	0.511505	Cisd1			-0.093496	30.0641	0.621471	Slc2a3
-0.0932718	32.255	0.198292	Atp5pb			-0.0925392	33.1334	0.505904	Tbce
-0.0932618	17.3084	0.990359	Tfrc			-0.0920814	30.7506	0.608205	Ctnnb1
-0.0932284	25.1241	0.784785	Timm44			-0.0915163	34.5725	0.424086	Pgam1
-0.0929694	21.0607	0.987506	Myadm			-0.0912728	4.0315	0.987156	Wdfy3
-0.0927898	30.5209	0.665622	Ndufa6			-0.0902647	28.9098	0.656044	H1f0
-0.0926899	29.919	0.603082	Ndufab1			-0.0896872	27.6584	0.628589	Eea1
-0.092572	32.6688	0.458051	Tubb5			-0.0889272	29.3105	0.746522	Idh1
-0.0920003	31.3735	0.410746	Dmxl2			-0.0885065	30.3905	0.601335	Hnrnph1
-0.0915931	28.413	0.584916	Chchd6			-0.0883713	29.1055	0.785659	Rps19
-0.0906813	12.3014	0.990667	Tsc2			-0.0880151	30.0018	0.60605	Echs1
-0.0905836	27.1424	0.761387	Capn2			-0.0876422	32.1433	0.742473	Cend1
-0.0905718	31.1088	0.294974	Ndufs3			-0.0872484	26.5593	0.85411	Arrb1
-0.0902033	30.7789	0.280889	Rap1a			-0.0868701	34.3952	0.38475	Atp1b1
-0.090016	28.0732	0.409807	Rab6a			-0.0867018	27.3273	0.40558	Psma2
-0.0897923	25.3699	0.781416	Ptpn23			-0.0862841	29.9663	0.707731	Eif4h
-0.0897343	30.0028	0.415399	Cct5			-0.0855019	27.9036	0.6856	Naca
-0.0895927	28.6416	0.443631	Eci1			-0.0853611	29.1531	0.738476	Psat1
-0.0895645	8.87299	0.990963	Lamp1			-0.0853154	27.6092	0.769406	Cyb5a
-0.0890996	27.8946	0.85901	Trf			-0.0849648	30.2812	0.50971	Vapa
-0.0887453	28.4032	0.657728	Fbxl16			-0.0845705	28.3777	0.739269	Ahcyl2
-0.0885365	30.6756	0.432398	Cotl1			-0.0842471	34.4412	0.351367	Eef1a2
-0.0881415	33.3843	0.327927	Prdx5			-0.0842359	32.3391	0.612102	Slc25a4
-0.0878658	29.4683	0.675552	Dusp3			-0.0834579	34.8807	0.396509	Ppia
-0.0870429	30.234	0.509407	Rab1b			-0.0831776	27.0756	0.812157	Pgp
-0.0862432	8.30131	0.990702	Ephb2			-0.0831162	31.3057	0.573883	Sirpa
-0.0861714	29.0486	0.816464	Wipf3			-0.0827808	25.732	0.562123	Matk
-0.0856998	28.1826	0.774724	Ahcyl2			-0.0821277	27.5522	0.847598	Plcxd3
-0.0846692	29.7457	0.424588				-0.0817639	31.628	0.550357	Ptprz1
-0.0846484	31.4685	0.451449	Hnrnpa3			-0.0817374	27.3354	0.821139	Pfdn2
-0.0843558	31.9683	0.49386	Atp6v1h			-0.0807058	28.8594	0.612602	Cd81
-0.0843405	33.8172	0.494712	Crmp1			-0.0801246	27.7291	0.683514	Hectd4
-0.0836476	28.421	0.605949	Hspa1a			-0.0799087	29.0511	0.817388	Psmd2
-0.0830986	30.4832	0.584491	Ppp1ca			-0.0799028	28.4575	0.707956	Baiap2
-0.082765	27.4383	0.659078	Pdcd6ip			-0.0798556	30.6112	0.693248	Ak1
-0.0826891	17.3255	0.991455	Ccsap			-0.0798442	26.8301	0.915264	Slc38a3
-0.0825572	29.6352	0.837712	Rps3			-0.0789194	27.2137	0.889213	Rpl22
-0.0818808	4.29677	0.989211	Aip			-0.0787555	26.5609	0.82343	Aldh3a2
-0.0814593	27.4526	0.923325	Grb2			-0.0787292	28.9719	0.586464	Ppfia3
-0.0807033	31.7124	0.621066	Arpc1a			-0.078688	27.2761	0.840127	Iqsec1
-0.0805622	27.9412	0.731338	Ptprd			-0.0783218	26.8611	0.533663	Tigar
-0.080394	30.5668	0.572582	Kpnb1			-0.0782016	30.1834	0.695424	Dbnl
-0.080252	26.3057	0.889667	Hpcal1			-0.078007	33.8371	0.466166	Ppp3ca
-0.0801873	30.7028	0.767734	Gatd3a			-0.0777753	27.3763	0.587848	Snrpd1
-0.0799038	30.1675	0.697018	Cyb5r3			-0.0772666	29.2349	0.685765	Ezr
-0.0798286	27.7322	0.678943	Gja1			-0.0764927	33.8336	0.47798	Atp1a2
-0.0796704	26.0473	0.892695	Rragc			-0.0763406	26.0323	0.888907	Ampd2
-0.0792534	30.8264	0.534331	Pcx			-0.0761235	37.0775	0.337968	Atp1a3
-0.0790592	26.4002	0.910012	Trio			-0.075947	30.0894	0.551896	Phf24
-0.0786958	30.5614	0.752098	S100b			-0.0758859	30.0027	0.813309	Atp5if1
-0.0783319	31.1762	0.611567	Map2k1			-0.0757893	30.5842	0.677561	Cadm1
-0.0782825	34.5113	0.305751	Eef1a2			-0.0756257	31.606	0.424756	Idh3g
-0.0781874	31.6987	0.502868	Arpc2			-0.0755779	28.4815	0.714309	Plxna4
-0.077575	26.478	0.876294	Timm10			-0.0748049	21.3526	0.990064	Asl
-0.0771433	35.1471	0.277773	Sptbn1			-0.0739662	32.5001	0.461746	Gstp1
-0.0765255	31.8294	0.503759	Atp6v0d1			-0.0739051	30.297	0.751823	Ctbp1
-0.0757714	26.0322	0.646101	Prps1l1			-0.0735681	25.815	0.865633	Pfdn5
-0.0750331	25.0478	0.50844	Dhrs1			-0.0735037	27.4612	0.78637	Cpt1c
-0.0732283	27.466	0.8308	Septin4			-0.0733817	29.9156	0.745104	Asrgl1
-0.073067	30.137	0.677313	Map4			-0.073043	32.87	0.500686	Pygb
-0.0726718	17.4175	0.99253				-0.0729972	31.799	0.544841	Add2
-0.072547	8.31078	0.992185	Abcb7			-0.0729942	25.6622	0.570234	Timm10b
-0.0722392	30.3445	0.67141	Pclo			-0.0725607	27.5994	0.779683	Kif21a
-0.0722164	33.7323	0.521061	Arf1			-0.0723078	30.2776	0.788002
-0.0719096	31.339	0.583025	Csrp1			-0.0716913	30.5648	0.73156	Hsp90b1
-0.071769	25.5512	0.672776	Ddx17			-0.0709832	30.2116	0.715537	Rida
-0.0714866	32.8724	0.419501	Ap2b1			-0.0707523	30.3855	0.629126	Hnrnpu
-0.071294	21.362	0.990571	Ppfia2			-0.0705344	32.1557	0.480178	Ywhaq
-0.0697192	29.395	0.722764	Omg			-0.0702955	27.9156	0.795415	Serbp1
-0.0692729	28.3836	0.756087	Hspa12b			-0.0696903	21.4687	0.9908	Dtna
-0.0691742	29.105	0.645252	Iars2			-0.0695903	32.0303	0.480209	Mif
-0.0684111	28.2204	0.720604	Naxd			-0.0695856	16.8761	0.992602	Nos1
-0.0682731	34.2415	0.508603	Map1a			-0.0694025	34.1279	0.633538	Pebp1
-0.0681052	33.4816	0.557224	Tmsb4x			-0.0693439	28.824	0.756463	Plpbp
-0.0675118	31.5331	0.619649	Rab2a			-0.067679	30.3314	0.643141	Psma5
-0.0668477	8.17445	0.992679	Ogfod1			-0.0676738	28.5491	0.840035	Diras2
-0.0668153	27.4459	0.841071	Ppm1f			-0.0675189	36.57	0.373807	Gapdh
-0.0661223	16.525	0.992841	Ttll12			-0.0671721	32.8788	0.399776	Synj1
-0.0650867	28.7538	0.620223	Apoo			-0.0671065	27.6909	0.780491	Grhpr
-0.0638813	31.315	0.71171	Dpp6			-0.0657941	4.11993	0.99094	Katnb1
-0.0616005	27.1356	0.848784	Gria3			-0.0657684	28.8202	0.613923	Vps26b
-0.061385	29.5732	0.533287	Rapgef2			-0.0657314	28.5884	0.836764	Synpo
-0.0608808	28.8245	0.787211	Kif2a			-0.0650826	35.1672	0.562409	Dnm1
-0.0605209	30.174	0.641164	Ndufb8			-0.0641786	29.7064	0.519866	Srr
-0.060455	33.0589	0.570595	Atp1a1			-0.0636105	28.2893	0.836026	Ranbp1
-0.0604451	8.08694	0.993309	Puf60			-0.0634363	13.0193	0.993819	Tsnax
-0.0600672	29.2281	0.807831	Psat1			-0.0629699	32.3152	0.664546	Hspa5
-0.0600348	27.4366	0.884209	Rab3b			-0.0625578	30.5162	0.84047	Efhd2
-0.0599289	28.6637	0.508995	Fis1			-0.0622651	28.5516	0.819052	Epha4
-0.0598319	30.3922	0.726234	Aldh7a1			-0.0622294	27.9919	0.83679	Necab2
-0.0582351	29.6645	0.677055	Acadl			-0.0618876	29.1291	0.60758	Rpl12
-0.0581263	31.6995	0.637769	Idh3g			-0.0612391	26.746	0.919256	Scg2
-0.0581195	27.7087	0.854612	Mapre3			-0.0607348	26.9255	0.859601	Dtd1
-0.057734	34.3752	0.447103	Atp6v1b2			-0.0607334	29.4684	0.775212	Pak1
-0.0576656	28.861	0.781687	Gad2			-0.0606202	33.5642	0.551557	Hsp90ab1
-0.0570696	26.5831	0.832234	Sec31a			-0.0595734	32.3554	0.563653	Atp5f1c
-0.0570484	29.0589	0.733052	Ezr			-0.059229	26.365	0.76038	Gnai3
-0.0563156	27.7885	0.902972	Snd1			-0.0590592	28.7405	0.825589	Dnaja1
-0.0562714	30.4074	0.807937	Cdc42			-0.0590018	31.9341	0.786264	Pea15a
-0.0560398	26.7462	0.814601	Kpna3			-0.0587551	30.2487	0.604771	Ppp3cb
-0.0557873	29.1739	0.780726	Ugp2			-0.0580196	28.1818	0.75839	C1qb
-0.0555385	30.5395	0.618652	Phgdh			-0.0579962	32.4488	0.496769	Otub1
-0.0550801	26.9432	0.941695	Vcl			-0.0569549	31.4799	0.626461	Septin8
-0.0533186	26.7899	0.90699	Coasy			-0.0569482	28.5812	0.635145	Stum
-0.0532205	30.5949	0.847491	Ndufs6			-0.0567461	29.463	0.807886	Ubqln2
-0.0526926	26.9361	0.780654	Btf3l4			-0.0562882	30.7369	0.578412	Rap1a
-0.0525228	29.1824	0.788312	Flot1			-0.0553102	30.4304	0.812502	Gna11
-0.0521355	31.4802	0.519079	Hnrnpk			-0.0550315	29.7178	0.772189	Rps8
-0.0517242	28.3473	0.62486	Ppme1			-0.0549033	29.0832	0.827215	Gdap1
-0.0511313	25.7437	0.870529	Rmdn3			-0.0546528	29.6042	0.803234	Npm1
-0.0509768	25.7393	0.780024	Matk			-0.0536282	30.8134	0.655778	Sh3bgrl3
-0.0506477	31.345	0.768882	Rab14			-0.0534257	12.6392	0.994637	Gstm3
-0.0506384	30.885	0.687238	Syngr1			-0.0511769	32.3267	0.738349	Sv2a
-0.0505634	34.1725	0.621165	Slc25a5			-0.0510536	34.7871	0.702971	Eno1
-0.050027	28.8916	0.757074	Cd81			-0.0507103	28.8781	0.680938	Bphl
-0.0500081	31.7266	0.726682	Acot7			-0.0506715	31.3292	0.657556	Dpysl3
-0.0498456	27.9304	0.921941	Enoph1			-0.0497351	4.18983	0.993265	Ppp1r1b
-0.0495212	30.379	0.725931	Letm1			-0.0492032	25.1818	0.82094	Plxnb2
-0.0494521	29.2367	0.810648	Gstm5			-0.0490526	33.5516	0.709829	Gpi1
-0.0492928	26.6409	0.934349	Osbpl1a			-0.0487562	25.3296	0.916431	H2ac21
-0.0487611	28.3139	0.910931	Bpnt1			-0.0480482	31.7382	0.673413	Pdia3
-0.0480792	33.0184	0.782033	Atp2b1			-0.0459089	26.6655	0.81373	Grk2
-0.0469634	28.5607	0.795627	Ndufb3			-0.0454028	37.4863	0.53158	Actg1
-0.0467803	35.0185	0.509356	Aco2			-0.0452421	27.8056	0.886221	Pdap1
-0.0464764	31.5033	0.664783	Septin8			-0.0451831	25.4318	0.808394	Dguok
-0.0462396	30.8905	0.724066	Ndufv2			-0.0446836	29.0223	0.870125	Actn4
-0.0460273	30.29	0.739341	Rap2b			-0.0446299	26.7309	0.946081	Tomm22
-0.0457902	21.2378	0.993898	Ufc1			-0.0438565	25.4156	0.924481	Ptms
-0.0454792	29.8778	0.660403	Gpd1			-0.0435923	28.8577	0.751981	Hnrnpab
-0.0454028	37.5317	0.485606	Actg1			-0.0435864	26.9701	0.814625	Gatd1
-0.0453716	32.5388	0.684394	Uqcrfs1			-0.0435682	30.5245	0.707897	Hsph1
-0.0449899	27.4669	0.89646	Cntfr			-0.0432858	25.1643	0.925082	Tnfaip8l3
-0.0444334	28.996	0.776371	Rps4x			-0.043187	31.3893	0.723556	Plcb1
-0.0440476	28.5214	0.863663	Gng12			-0.0431555	29.9987	0.798359	Nap1l4
-0.043726	30.6274	0.723637	Cbr1			-0.042961	30.4645	0.883232	Pafah1b2
-0.0435638	31.2341	0.592509	Atp6v1c1			-0.0428195	29.0041	0.856197	Ppa2
-0.0433983	4.04322	0.993922	Bcar1			-0.0426446	29.4676	0.825736	Cct4
-0.042561	29.8162	0.855828	Mgll			-0.0417032	28.4381	0.810218	Cfl2
-0.0425405	28.5636	0.797831	Snrpd3			-0.0406584	32.4352	0.851677	Tufm
-0.0423888	26.675	0.934661	Prodh			-0.0405486	34.0479	0.665781	Glul
-0.0421013	26.7784	0.869663	Oga			-0.0404321	32.201	0.711284	Capza2
-0.0419473	28.783	0.82692	Lta4h			-0.0390664	4.09667	0.994589	Cox17
-0.0417292	31.3315	0.76482	Capzb			-0.0388273	28.6498	0.818376	Prkar2a
-0.0416601	29.9184	0.667602	Hdhd2			-0.0385543	21.9958	0.99503	Aplp1
-0.0413357	27.4167	0.70385	Snrpd1			-0.0380579	29.7346	0.87692	Ppm1e
-0.0410987	26.0624	0.878193	Dtna			-0.0377383	27.951	0.932234	Camk2g
-0.0408942	33.8799	0.55711	Atp1a2			-0.0376774	29.8576	0.795243	Cyb5b
-0.0408202	32.3575	0.7248	Add1			-0.0376133	29.163	0.824059	Ap3b2
-0.0407681	33.258	0.640612	Ldha			-0.0373059	33.7529	0.665887	Aldoc
-0.0404364	28.7022	0.875896	Plpbp			-0.0363362	28.2878	0.866554	Hspa2
-0.0403348	28.0626	0.83142	Marcksl1			-0.0360503	32.2639	0.703748	Nptn
-0.0399507	4.20622	0.994622	Srp72			-0.0359436	31.0028	0.812272	Igsf8
-0.0397496	31.5946	0.856417	Cadm2			-0.0346887	25.8107	0.947355	Srm
-0.0392844	28.527	0.793015	Rpl15			-0.034217	35.5836	0.732367	Hspa8
-0.0392308	27.4418	0.791386	Psma2			-0.0335395	30.3585	0.877704	Gnaq
-0.0391706	29.1428	0.732742	Vsnl1			-0.0334396	26.8209	0.904331	Eno3
-0.038764	21.5852	0.994917	Gmppb			-0.0330447	26.8104	0.875351	Sh3gl1
-0.0386389	26.8627	0.969655	Gmpr			-0.0329239	4.01063	0.995342	Ephb2
-0.0382985	8.74645	0.99608	Shisa7			-0.0325501	32.4938	0.80283	Atp5po
-0.0376173	26.6731	0.923816	Ddx6			-0.032523	32.3957	0.733696	Ppp2r1a
-0.0375623	29.1883	0.871603	Tst			-0.0324102	30.0731	0.826522	Psma6
-0.0373231	27.9529	0.815003	Scn2b			-0.0324082	32.7833	0.867328	Map6
-0.0371144	32.9824	0.794141	Atp5f1d			-0.0323131	30.019	0.894207	Hnrnpl
-0.0368659	35.4308	0.756622	Cltc			-0.0314119	31.3312	0.899032	Lsamp
-0.0367998	29.4235	0.717117	Lgalsl			-0.0312953	28.3537	0.921347	Rpn2
-0.0367251	26.8605	0.867442	Slc16a1			-0.030371	2.52887	0.993187	Bscl2
-0.0353296	27.7304	0.933561	Arf6			-0.0300693	26.6842	0.955497	Rabggta
-0.034706	32.2026	0.707087	Sv2a			-0.0293981	28.9228	0.9205	Nrxn1
-0.0341939	31.9093	0.783972	Rab3d			-0.0293918	32.298	0.751095	Acat1
-0.0340435	27.3692	0.884844	Gm6436			-0.0293344	31.518	0.842969	Usp5
-0.0339517	25.889	0.818784	Elmo2			-0.029251	32.9132	0.848042	Hspd1
-0.0338818	30.2485	0.754711	Hras			-0.0291161	34.0498	0.794832	Uchl1
-0.0338371	27.8767	0.934841	Hdgf			-0.028903	30.8648	0.843667	Glod4
-0.0337761	26.7467	0.947184	Gart			-0.0283087	31.1289	0.802812	Dpp6
-0.0336426	30.0551	0.837739	Echs1			-0.0275676	4.14061	0.996222	Ergic1
-0.0332658	32.1225	0.725156	Fh1			-0.0274206	27.1582	0.890772	Gria3
-0.0329808	24.5643	0.860946	Sqstm1			-0.0269599	28.6257	0.910254	Pgm1
-0.0328868	28.9837	0.879833	Hagh			-0.0268155	32.5041	0.814358	Camkv
-0.0328046	32.9916	0.713201	Ank2			-0.0266471	26.7371	0.893113	Epn2
-0.0323802	28.0306	0.893781	Nol3			-0.0255957	28.8938	0.94737	Ptma
-0.029801	30.4026	0.769201	Septin6			-0.0255838	33.262	0.818172	Snap91
-0.0297912	27.3961	0.780403	Carmil2			-0.0253087	32.0506	0.910912	Hspe1
-0.0296079	31.3403	0.881588	Plcb1			-0.0251227	34.5428	0.880658	Eno2
-0.0293932	34.8571	0.760688	Eno1			-0.0244806	29.5381	0.909915	Ppp1r9b
-0.0293307	25.7725	0.95686	Eif4b			-0.0244366	33.0365	0.780291	Rab6b
-0.0291679	29.4113	0.860724	Agap3			-0.024223	29.1118	0.886413	Tollip
-0.0290138	31.792	0.803418	Bcan			-0.0238694	30.2041	0.915554	Ddah1
-0.0289757	29.3174	0.835539	Trim2			-0.0231416	27.717	0.899185	Myl12b
-0.0287015	28.5129	0.908022	Slc6a17			-0.0230247	30.1755	0.834717	Hmgb1
-0.0278593	32.9415	0.881229	Prdx6			-0.0229385	26.8838	0.945879	Astn1
-0.0276056	35.1956	0.763875	Calm1			-0.0227856	28.4548	0.905187	Vamp1
-0.0273293	30.1841	0.828304				-0.0227718	30.0274	0.87121	Dctn1
-0.0270529	28.6708	0.897522	Gng7			-0.0217898	4.19393	0.997052	Vta1
-0.0265545	28.9822	0.780294	Srsf3			-0.0217756	35.3929	0.814904	Nsf
-0.0262895	34.4226	0.748886	Pgk1			-0.0208291	29.5659	0.923136	Nsfl1c
-0.0259989	25.9235	0.796014	Tmed10			-0.0197247	28.369	0.927301	S100a1
-0.0257972	33.3145	0.845839	Rab3a			-0.0196853	31.5674	0.86304	Ahcyl1
-0.0250291	27.7362	0.933347	Eif2s1			-0.0191477	27.7591	0.950405	Prep
-0.0249531	29.0279	0.875343	Acsbg1			-0.0191036	27.5043	0.948136	Ociad1
-0.0248306	30.1995	0.788806	Ppp3cb			-0.0187474	25.9082	0.974455	ND4
-0.0245704	31.8444	0.886351	Pea15a			-0.0178081	28.0913	0.933438	Slc30a3
-0.0245585	28.8182	0.865201	Plppr4			-0.017636	27.6554	0.947249	Adss2
-0.0245562	17.5869	0.997501	Lsm2			-0.0170947	29.3788	0.955877	Rhoa
-0.024297	29.4017	0.903966	Rasal1			-0.0168427	28.6444	0.920957	Pip4k2c
-0.0242419	26.6146	0.936008	Eif3c			-0.0168341	28.1974	0.940642	Eci1
-0.0240554	35.0756	0.804943	Syn2			-0.0168169	29.3903	0.95804	Calb2
-0.0227942	29.5574	0.896513	Psmb6			-0.016134	29.2404	0.961909	Kctd12
-0.0227663	26.145	0.945196	Gcsh			-0.0159652	29.0752	0.974115	Phyhipl
-0.0220033	26.4469	0.937896	U2af2			-0.0157824	34.2625	0.879766	Gdi1
-0.02173	29.477	0.915732	Cmpk1			-0.0154587	30.0613	0.943465	Epn1
-0.0216354	29.0423	0.93408	Idh2			-0.0149721	33.188	0.881183	Stx1b
-0.0212026	30.4098	0.909159	Nt5dc3			-0.0145696	28.0398	0.938777	Nol3
-0.0206502	35.3659	0.840582	Tubb2a			-0.014466	29.9266	0.900756	Mtpn
-0.0204366	34.479	0.776499	Hsp90aa1			-0.0139	29.4286	0.948103	Dlg4
-0.0200477	28.9058	0.912912	Ndufb11			-0.0138124	27.2843	0.957594	Decr1
-0.0189956	31.5412	0.838218	Npepps			-0.0134284	28.4172	0.918067	Ppme1
-0.0189685	29.8299	0.855971	Atp5mf			-0.012644	26.276	0.956267	Fech
-0.0189115	4.08155	0.997376	Hectd1			-0.0125437	26.529	0.990663	Rpl34
-0.0187068	4.39362	0.997589	Pde6d			-0.0118928	31.2125	0.886409	Uqcrb
-0.0186706	29.1173	0.948387	Arhgap1			-0.011489	31.6553	0.926602	Rac1
-0.0176709	26.3748	0.978547	Mfn2			-0.0114863	28.6016	0.941394	Slc25a13
-0.0161242	25.7598	0.955145	Ilf3			-0.0114544	31.6962	0.949548	Ndrg2
-0.0157854	26.4111	0.960447	Hook3			-0.0114533	30.0152	0.965673	Rplp2
-0.0157168	29.2792	0.944377	Ndufb9			-0.0114404	30.3949	0.928582	Tubb2b
-0.0155955	30.4536	0.916119	Hsph1			-0.0114228	29.8557	0.952094	Hdhd2
-0.0155908	31.5509	0.880295	Fscn1			-0.011329	33.9888	0.893882	Ldhb
-0.01514	29.781	0.922134	Ahsa1			-0.0112268	27.732	0.943732	Pex5l
-0.0147201	32.1756	0.920427	Capza2			-0.0110198	30.6483	0.957129	Lasp1
-0.0146563	28.2406	0.946106	Gpx4			-0.0106463	28.5967	0.951911	Lrp1
-0.0135317	29.3476	0.896549	Bdh1			-0.0100338	32.9246	0.932831	Atp5pd
-0.0134941	30.7065	0.908123	Hspa4l			-0.00993094	32.9227	0.951312	Atp2b1
-0.0134785	27.0608	0.954724	Fkbp8			-0.00983961	28.5902	0.985807	Ndufa12
-0.0131277	32.8805	0.929663	Atp2b2			-0.00980955	33.1975	0.912362	Sh3gl2
-0.0121317	32.1422	0.903772	Atp2a2			-0.00977928	26.0595	0.990996	Inpp4a
-0.0117552	32.7335	0.926684	Tppp			-0.00953037	27.663	0.973756	Psmc5
-0.0115597	27.7534	0.956805	C2cd2l			-0.00921815	28.0541	0.966585	Ly6h
-0.0114417	30.9789	0.965109	Arpc3			-0.00901801	4.55796	0.998877	Emd
-0.0111298	31.7027	0.914372	Pfn2			-0.00885979	31.87	0.967985	Arhgdia
-0.0110192	30.0055	0.928224	Cyrib			-0.00880396	28.1668	0.979539	Oat
-0.00995423	36.3209	0.880486	Dpysl2			-0.00838809	25.1427	0.960295	Drg1
-0.00915028	32.2277	0.940603	Cap1			-0.00815661	31.423	0.952811	Atp1b2
-0.00892873	32.4615	0.944737	Wdr1			-0.00762615	28.3887	0.982853	Rap1b
-0.0086228	29.6935	0.965717	Dync1li1			-0.00726003	32.5672	0.942699	Sdha
-0.00842518	32.2407	0.945991	Gnb2			-0.00647324	30.3027	0.974022	Cyb5r3
-0.00772778	28.06	0.96005	Slc30a3			-0.00604718	27.0587	0.991034	Eif2s1
-0.00742217	32.9105	0.93094	Pfkm			-0.00564794	12.3497	0.99942	Myg1
-0.00570336	28.539	0.969825	Stum			-0.00560952	32.9054	0.945317	Pfkm
-0.00509444	30.5017	0.969247	Wasf1			-0.00558708	28.7534	0.972249	Thop1
-0.00332461	26.8443	0.991948	Ephx2			-0.00547752	33.3385	0.956229	Tnr
-0.00310367	30.2934	0.989146	Gnaq			-0.00539126	31.8695	0.974693	Nme1
-0.00276156	31.9927	0.986096	Mapk1			-0.00525795	17.683	0.999467	Trappc3
-0.00217012	33.5459	0.982249	Slc25a3			-0.00498138	31.4838	0.969639	Cycs
-0.00194374	29.2641	0.992419	Rhoa			-0.00482266	34.1883	0.95441	Map1a
-0.00179806	28.2476	0.993306	Nars1			-0.00444351	28.1993	0.990254	Eloc
-0.00143606	29.3505	0.99545	Git1			-0.00424488	31.5798	0.97414	Ncan
-0.00107206	27.6782	0.997147	Madd			-0.00396432	30.7661	0.982157	Ran
-0.000918806	33.2464	0.990613	Uba1			-0.00362921	26.8837	0.994144	Uba5
-0.000572108	30.2585	0.995818	Dbnl			-0.00306931	22.0392	0.999605	Rab4a
-0.000551432	34.1397	0.995436	Gdi1			-0.00284934	26.0581	0.995537	Huwe1
-0.000135137	29.0341	0.9993	Pccb			-0.00265356	28.4951	0.985096	Ptpn11
-1.64093e-14	37.1155	1	Atp1a3			-0.00236659	29.1117	0.994154	Pde1a
-4.10232e-15	36.8871	1	Tuba4a			-0.0022339	27.1062	0.996244	Prkcsh
0	0	1	Shank1			-0.00210198	29.8974	0.988889	Hprt1
0	0	1	Tpmt			-0.00202031	29.328	0.993105	Ugp2
0	0	1	Hspa1l			-0.00154576	27.9464	0.994266	Psmc2
0	36.6037	1	Gapdh			-0.00137469	28.8228	0.994574	Gdap1l1
0	0	1	Cox7c			-0.00136255	35.4799	0.988923	Tubb2a
0	0	1	Gabra2			0	0	1	Serpina1a
0	0	1	Vcam1			0	0	1	Gna14
0	0	1	Rpl10a			0	0	1	Macrod2
0	0	1	Golga3			0	0	1	Dag1
0	0	1	Rps23			0	0	1	Raly
0	0	1	Neo1			0	0	1	Apool
0	0	1	Hectd3			0	0	1	Pja2
0	0	1	Spen			0	0	1	Camsap3
0	0	1	Nwd2			0	0	1	Bola2
0	0	1	Bpnt2			0	0	1	Rell2
0	0	1	Clic6			0	0	1	Stx16
0	0	1	Tmem222			0	0	1	Mical3
0	0	1	Lmbrd2			0	0	1	Anln
0	0	1	Bag5			0	0	1	Exoc1
0	0	1	Arhgef6			0	0	1	Nae1
0	0	1	Blvrb			0	0	1
0	0	1	Xpo5			0	0	1	Cbs
0	0	1	Spred1			0	0	1	Ccdc22
0	0	1	Ndufaf1			0	0	1	Htra2
0	0	1	Sf3a3			0	0	1	Ak2
0	0	1	Rpl22l1			0	0	1	Atp12a
0	0	1	Emc7			0.000557452	33.3197	0.995995	Ckmt1
0	0	1	Slc23a2			0.000696198	30.3107	0.996221	Itpka
0	0	1	Dkk3			0.000828034	29.3579	0.993733	Bdh1
0	0	1	Atp1a4			0.000861605	28.3138	0.994051	Chchd6
0	0	1	Mbd3			0.00089395	28.7773	0.993203	Map2k4
0.000391158	34.7511	0.99632	Got2			0.00143282	27.1538	0.9981	Rgs14
0.000459746	17.181	0.999952	Wdr47			0.00153654	31.3276	0.990308	Rtn3
0.000967686	31.2628	0.994284	Rtn3			0.00157586	26.9909	0.995292	Gna13
0.00138762	28.7658	0.998027	Stxbp5l			0.00157914	30.8075	0.988749	Tcp1
0.00140245	31.4105	0.99013	Usp5			0.00164568	31.8611	0.98548	Dnm1l
0.00157347	31.5893	0.988929	Phb1			0.00207104	26.2583	0.996732	Nceh1
0.00163121	21.1492	0.999782	Sec13			0.00216116	29.8042	0.988494	Nedd8
0.0016459	30.9594	0.993585	Qdpr			0.00295739	32.8482	0.985077	Atp2b2
0.00171447	27.6616	0.994094	Cntnap2			0.00297322	33.458	0.981761	Ywhab
0.00181161	31.6883	0.986078	Sucla2			0.00300675	27.946	0.991882	Coro2b
0.00243717	8.36642	0.999739	Purg			0.00436998	33.4213	0.964652	Ncam1
0.00363689	18.0498	0.999639	Itm2c			0.00463317	28.032	0.964341	Rpl9
0.00365595	35.7355	0.98103	Mdh2			0.00502111	3.23814	0.99912	Pcyt2
0.00406131	27.3719	0.972179	Rpl19			0.00506836	31.7017	0.959627	Sucla2
0.00410706	28.8265	0.991981	Dmtn			0.00528237	29.4723	0.967895	Psmd3
0.00422773	32.4194	0.965302	Atp5f1c			0.00558031	32.6386	0.948829	Eef1a1
0.00461259	30.5485	0.978973	Ppp3r1			0.00578262	34.6338	0.965705	Atp6v1a
0.00485043	29.8847	0.972902	Mtpn			0.00609218	28.7016	0.975887	Nptxr
0.00508838	28.0789	0.980046	Selenbp1			0.00640601	29.8422	0.963709	Hnrnpd
0.006842	28.8984	0.960869	Map2k4			0.00691794	29.7385	0.975973	Nt5dc3
0.00692379	28.8645	0.982813	Ctnnd2			0.0069254	36.3696	0.933258	Dpysl2
0.00706315	27.5806	0.98517	Gspt1			0.00712393	33.1321	0.939838	Vamp2
0.00719597	32.1504	0.950805	Epb41l3			0.00765923	31.1171	0.9557	Pcmt1
0.00787441	29.947	0.955967	Ctsb			0.00794709	26.6943	0.977308	Mtfp1
0.00793594	29.7104	0.946614	Hnrnpd			0.00980776	31.4946	0.959329	Atp5pf
0.008114	30.9852	0.95027	Dynll2			0.00992414	32.8917	0.905449	Idh3b
0.00817099	33.9519	0.921629	Tubb3			0.0103223	31.4483	0.920943	Actr2
0.00833468	28.7721	0.958041	Lnpk			0.0105305	36.1182	0.910803	Ckb
0.00846125	32.3054	0.926893	Rtn1			0.0105483	27.4549	0.985495	Get3
0.00855296	34.7736	0.889885	Ppia			0.0106148	28.5431	0.933784	Maoa
0.00863786	8.64946	0.999106	Gss			0.0119724	27.7046	0.948057	Gmps
0.00871566	30.9622	0.980459	Hpca			0.0126673	29.9192	0.931276	Prnp
0.00882449	33.072	0.906635	Pygb			0.012717	26.3183	0.971446	Rimbp2
0.00999912	33.1751	0.926811	Dlat			0.0128295	30.7749	0.875676	Gnai1
0.0104604	30.8385	0.926519	Igsf8			0.0131612	30.5941	0.961208	Gap43
0.0107391	30.0881	0.928729	Tubb2b			0.0133069	31.3275	0.932062	Phb1
0.0114545	30.5515	0.953011	Tmod2			0.0133706	22.3357	0.998302	Jph4
0.0116856	36.2881	0.875028	Sptan1			0.0138328	21.6813	0.998201	Alyref
0.0119709	29.0107	0.952811	Kctd12			0.0138841	31.2479	0.952693	Map2k1
0.0119957	29.4898	0.956251	Csnk2a1			0.0139297	36.2585	0.888534	Sptan1
0.0129092	29.3428	0.969937	Rps20			0.0139594	29.6268	0.933352	Rapgef2
0.0130104	30.943	0.885717	Canx			0.0141592	34.6644	0.890387	Actc1
0.0132825	35.5358	0.863658	Syn1			0.0144742	31.0388	0.919626	Gria2
0.013479	28.9631	0.925079	Naxe			0.0146652	35.2431	0.908702	Calm1
0.0136938	34.2088	0.867313	Glul			0.0148286	35.864	0.882578	Aldoa
0.0138987	28.36	0.927191	Rps11			0.0150228	31.1778	0.882585	Atp6v1c1
0.0143809	29.2415	0.90956	Camk1d			0.0155321	28.5974	0.956076	Rpl7a
0.0150077	35.4072	0.812643	Nsf			0.0155866	22.0054	0.997994	Prodh
0.0152951	27.3824	0.956361	Pfdn2			0.0163129	29.2557	0.948616	Nt5c
0.015549	31.5036	0.911483	Napg			0.0164091	26.2894	0.947233	Diras1
0.0156857	30.7694	0.91073	Cacng8			0.0165561	32.9011	0.886715	Vcp
0.0158243	24.9118	0.937293	Chtop			0.0168964	33.5894	0.930815	Crym
0.016385	30.0043	0.83483	Cyb5b			0.0171287	25.1257	0.897433	Fuom
0.0163937	30.094	0.932737	Psma6			0.0177545	28.6543	0.950372	Atcay
0.0165379	29.8449	0.887581	Nedd8			0.0182207	12.8027	0.998194	Adsl
0.0171871	29.5102	0.870995	Psmd3			0.0183888	33.4477	0.849337	Map1b
0.017211	12.8443	0.998304	Cpne4			0.0187103	30.035	0.888397	Rala
0.0176129	32.8252	0.905174	Tkt			0.0189134	32.1263	0.890161	Epb41l3
0.0179961	32.5389	0.826744	Gpd2			0.0192694	30.6401	0.898789	Slc6a1
0.0184839	28.6606	0.863957	Wars1			0.0194277	21.2858	0.997415	Hdgfl3
0.0191882	31.5343	0.822176	Pdia3			0.0198013	34.6021	0.795227	Hsp90aa1
0.0196156	28.1777	0.921246	Mink1			0.0199638	31.1156	0.858095	Syngr1
0.0197629	28.1637	0.951289	Eprs1			0.0201706	31.4293	0.809971	Septin11
0.0214327	31.1282	0.866107	Pdxk			0.0202233	31.3337	0.916715	H2ac1
0.0215824	13.2574	0.997939	Tpp1			0.0202887	26.3785	0.949685	Map1lc3b
0.0216462	31.3475	0.899618	Phb2			0.020308	34.3768	0.854645	Rps27a
0.022098	29.6749	0.880035	Psmb4			0.0205061	31.2231	0.941832	Cox5b
0.0225202	33.7287	0.905787	Gpm6a			0.0211509	30.619	0.862502	Mapre2
0.0225582	29.818	0.866095	Prkce			0.0217354	27.2682	0.924233	Carmil2
0.022836	32.3131	0.899237	Cend1			0.0217561	32.6584	0.816332	Nfasc
0.0236226	30.5621	0.904992	Dnajc6			0.0221785	32.5761	0.792004	Syp
0.0237694	4.07912	0.996701	Trim9			0.0222502	31.0685	0.806124
0.0238838	29.77	0.872424	Ap1b1			0.022536	34.6809	0.829272	Got2
0.0239306	26.1743	0.925297	Huwe1			0.0225657	26.9931	0.919786	Cuta
0.0239657	34.8417	0.797969	Mdh1			0.0227276	17.377	0.997654	Eif4a1
0.0242656	30.5293	0.893268	Rph3a			0.0234281	33.8622	0.911394	Ryr2
0.0244539	31.5745	0.845196	Oxct1			0.0235225	28.9753	0.90126	Pdhx
0.0248006	30.1261	0.757832	Rala			0.0237647	25.0314	0.926773	2310022B05Rik
0.0254526	30.6127	0.942748	Atp5f1e			0.0244227	32.3202	0.822238	Actr3
0.025967	29.1343	0.782301	Gpd1l			0.0246395	31.1392	0.911134	Hint1
0.0262987	26.2831	0.927214	Eif2s2			0.0251493	34.1078	0.854502	Hk1
0.0263938	28.2817	0.968705	Cacybp			0.0256846	30.9763	0.753418	Tagln3
0.0268268	31.3729	0.795982	Actr2			0.0257777	29.3403	0.809138	Ube2l3
0.0274075	29.0826	0.76503	Ppib			0.0264969	28.0436	0.951963	Set
0.0288009	32.6227	0.762235	Nfasc			0.0266959	28.7117	0.917914	Myh9
0.028878	31.5935	0.852024	Park7			0.0269713	33.0992	0.841274	Pacsin1
0.029081	29.9909	0.837484	Abi1			0.0279457	28.118	0.93587	Rab18
0.0290942	34.2426	0.734345	Gnb1			0.0291291	32.8204	0.850491	Atp5f1d
0.0294137	28.3085	0.915615	Psmb1			0.0295575	32.1188	0.77545	Atp2a2
0.0294597	33.4666	0.721356	Hsp90ab1			0.0296982	30.2076	0.869252	Pcdh1
0.0294917	35.438	0.713975	Pkm			0.0298771	34.4195	0.739469	Pgk1
0.0295851	30.7888	0.856078	Rab5c			0.0300647	34.1715	0.737745	Syt1
0.0296501	31.635	0.785137	Myo5a			0.0300806	31.5159	0.736576	Dpysl4
0.0297973	27.9349	0.88784	Epdr1			0.0308963	28.6123	0.911189
0.0302748	13.1515	0.997086	Tfg			0.0310914	28.425	0.872899	Hint2
0.030655	31.6415	0.862489	Uqcrh			0.03143	34.554	0.745938	Gnao1
0.0306677	28.6456	0.846964	Crk			0.0315106	30.0039	0.911303	Slc6a11
0.0308469	8.15987	0.996616	Serpine2			0.031772	28.2033	0.767482	Arfgap1
0.0331297	30.0272	0.841499	Sars1			0.0325558	31.8462	0.823052	Slc12a5
0.0331674	35.6316	0.806738	Tuba1a			0.0338999	33.5112	0.735223	Gstm1
0.0334789	30.0067	0.832831	Cplx1			0.0339509	31.6687	0.789693	Gdi2
0.0335796	31.8411	0.754714	Nme1			0.0341902	30.306	0.646256	Atp5mk
0.033847	29.6345	0.904814	Cndp2			0.0344154	33.2418	0.718828	Uba1
0.0339968	32.0785	0.750144	Eef2			0.0352798	28.5529	0.875186	Rpl8
0.0347537	34.6081	0.733005	Got1			0.0356867	33.6652	0.837771	Sptbn2
0.0348509	32.0334	0.752332	Hspa9			0.0356879	29.7053	0.780953	Necap1
0.0351003	31.5795	0.688913	Pfkp			0.0358083	31.6845	0.805481	Bin1
0.0351258	32.2722	0.638731	Gpm6b			0.0358784	30.9668	0.802397	Dynll2
0.0352796	32.7401	0.719385	Vcp			0.0359767	29.2022	0.761743	Ppib
0.0356248	30.6495	0.789464	Actr1b			0.0360843	24.9386	0.881854	Ndel1
0.0357147	27.3499	0.899671	Gripap1			0.0365264	27.4741	0.926408	Septin2
0.0358182	17.0929	0.99625	Cpne1			0.0369077	16.7499	0.994954	Gipc1
0.0367133	27.4867	0.845023	Dpp3			0.036975	30.0044	0.853731	Kcnab2
0.0371632	30.0325	0.8453	Aldh1l1			0.0371646	25.4095	0.846347	Tmx3
0.0372464	31.4671	0.801808	Dnajc5			0.037192	33.0541	0.840474	Cplx2
0.0377016	30.9647	0.831502	Nipsnap1			0.0377073	28.093	0.84498	Gnai2
0.0379432	28.046	0.928521	Set			0.0379653	31.2777	0.865572	Cttn
0.0384466	28.0927	0.851495	Auh			0.038313	28.4213	0.7855	Khsrp
0.0386022	26.9331	0.856478	Numbl			0.0386337	31.5321	0.713834	Pfkp
0.0391866	30.2578	0.831082	Cct8			0.0386628	31.962	0.793689	Atp6v1h
0.0392235	32.067	0.680305	Cadps			0.0388055	35.7573	0.760223	Mdh2
0.0396496	34.6815	0.726817	Pgam1			0.0396037	33.5812	0.718309	Idh3a
0.0401762	32.1708	0.691173	Rtn4			0.0398774	32.9806	0.798564	Atp6v1e1
0.0422371	28.8233	0.788142	Twf1			0.0399745	28.6444	0.712455	Fis1
0.0422834	30.3017	0.642249	Atp5mk			0.0400438	32.1463	0.706813	Dbn1
0.0422885	28.3587	0.924138	Ivd			0.0402925	29.116	0.914231	Wipf3
0.0424117	33.1291	0.785004	Sncb			0.040791	31.4616	0.712162	Rab2a
0.0426402	27.7427	0.849935	Pdap1			0.0408879	28.808	0.836692	Wars1
0.0426755	28.3064	0.86348	Psmb3			0.0413757	20.8174	0.994417	Exoc4
0.0430418	21.1837	0.994248	Rbm39			0.0421498	33.3987	0.799068
0.0431112	34.517	0.628342	Gnao1			0.0428231	34.7225	0.731132	Slc1a2
0.0436455	28.7575	0.766601	Rpl31			0.042831	30.4319	0.855461	Tmod2
0.0439475	16.8616	0.995333	Akt1s1			0.0430804	35.0069	0.618506	Ywhae
0.0442058	31.2556	0.635831	Uqcrb			0.043132	26.699	0.780875	Gstz1
0.0443377	29.161	0.823721	Dnm3			0.043385	33.1384	0.631767	Ldha
0.0444767	29.718	0.740706	Lap3			0.0436022	4.17831	0.994079	Mgst3
0.0445758	28.3376	0.90725	Agap2			0.0439306	30.3857	0.806784	Pcbp1
0.0447491	32.3805	0.759894	Slc25a22			0.0444556	29.0702	0.784445	Ddx1
0.0448025	30.1891	0.773857	Aldh6a1			0.0452331	31.4264	0.691245	Capzb
0.045271	27.4865	0.77982	Sec23a			0.0454028	37.5317	0.53158	Tubb4b
0.0454028	37.4863	0.485606	Tubb4b			0.0463153	34.399	0.747774	Atp6v1b2
0.04564	30.1439	0.762928	Vapb			0.0463215	28.4971	0.849818	Septin9
0.045909	30.3221	0.687267	Hnrnph1			0.0469132	29.2816	0.757697	Pip4k2b
0.0462901	32.2517	0.781206	Actr3			0.0469386	17.4774	0.995211	Pgls
0.046344	31.6529	0.73652	Gls			0.0474188	33.0862	0.67071	Pdha1
0.0464529	4.47693	0.994125	Pithd1			0.0479053	34.4713	0.636867	Snca
0.046605	31.4074	0.763695	Ogdh			0.0480361	26.4835	0.885124	Plpp3
0.0472852	33.5882	0.664529	Gstm1			0.0481206	31.2001	0.79212	Phb2
0.0474696	33.4631	0.586335	Cntn1			0.0483743	35.6376	0.580435	Ywhaz
0.0476214	32.4677	0.695902	Atp5po			0.0484432	26.4643	0.875967	Txnrd1
0.0479069	30.7641	0.835245	Myh10			0.0486321	30.2783	0.706252	Letm1
0.0482912	26.9406	0.841139	Sh3gl1			0.0487282	30.4616	0.827481	Coro1c
0.0483415	31.6997	0.742025	Bsn			0.0488443	28.9783	0.754314	Txnl1
0.0486845	34.6463	0.637885	Actc1			0.0489993	27.1945	0.805285	Pfdn6
0.0487424	30.0476	0.512104	Eif4h			0.0498521	30.7496	0.651443	Cbr1
0.0489015	34.1949	0.505743	Syt1			0.0505391	28.898	0.708349	Naxe
0.049657	32.9267	0.643141	Idh3b			0.0506503	35.0613	0.586112	Aco2
0.0501959	32.3164	0.618299	Nptn			0.0510878	27.9248	0.765778	Rpl35
0.0502525	28.9038	0.858388	Coro1b			0.0514949	25.4076	0.762246	Oscp1
0.0502606	28.2481	0.794243	Psmc4			0.0519663	19.1726	0.995138	2310033P09Rik
0.0508606	28.3493	0.783075	Nrxn3			0.0521004	30.3413	0.793513	Scrn1
0.0511218	17.6084	0.994818	Anp32a			0.0524543	28.61	0.69879	Tom1l2
0.0521082	28.1707	0.741408	Sumo2			0.0525499	25.3429	0.8986	Map7d1
0.0526206	30.7025	0.593958	Cand1			0.0525804	20.1525	0.987664	Hapln4
0.0527216	35.0819	0.452485	Stxbp1			0.0527091	31.6613	0.674109	Npepps
0.0537556	27.695	0.871621	Sri			0.0531891	27.5703	0.882784	Eps15l1
0.0537927	34.031	0.489185	Ldhb			0.0533727	26.6102	0.921879	Nucb1
0.0539398	28.284	0.855809	Rpl30			0.0537009	32.7449	0.490626	Napb
0.053981	27.9091	0.88111	Mpi			0.0537694	30.0523	0.598922	Purb
0.0547225	27.702	0.730741	Itpa			0.0538501	31.3423	0.684056	Ube2n
0.0552692	25.6989	0.663348	Rab15			0.0538809	31.5829	0.783104	Calr
0.0557982	32.8677	0.498009	Pdhb			0.0538897	31.716	0.520633	Slc3a2
0.0559378	30.8704	0.51688	Tagln3			0.054439	26.3409	0.911464	Ksr1
0.0560825	27.019	0.883204	Erp44			0.0549145	27.4758	0.860723	Mtch1
0.0561329	30.3168	0.617421	Vapa			0.0550349	28.8925	0.88743	Rack1
0.0565099	22.2444	0.992821	Acsl1			0.055184	30.4776	0.809122	Gprin1
0.0565684	25.7635	0.887198	Pfdn5			0.0554421	32.3184	0.617529	Rtn1
0.0571336	31.454	0.666259	Arpc4			0.0561603	28.5428	0.774447	Anxa7
0.0581422	29.5145	0.759026	Ptprs			0.0563443	32.2905	0.512591	Add1
0.0583855	29.2098	0.864485	Ptma			0.0569563	33.0259	0.649066	Dlat
0.0595636	27.8043	0.893872	Adap1			0.0572225	9.0971	0.994357	Cox7a2
0.0598744	18.2204	0.994116	Denr			0.0573732	30.8731	0.728307	Cand1
0.0601636	29.0928	0.787072	Ola1			0.0574561	12.7669	0.994292	Armc6
0.0602682	27.4447	0.850212	Rpl5			0.0575859	34.1928	0.51046	Cfl1
0.0604927	29.8444	0.69535	Pip5k1c			0.057644	32.8401	0.568157	Pdhb
0.0605346	27.9404	0.809194	Sugt1			0.0579619	32.97	0.61704	Snap25
0.0610196	21.1779	0.991902	Apbb1			0.0581207	29.0076	0.831458	Kif2a
0.0610845	27.6642	0.796553	Ociad1			0.0586434	26.5951	0.729185	Rps26
0.0621612	30.6035	0.536178	Ak1			0.0588159	26.4956	0.796015	Unc13a
0.0622086	33.4166	0.560146	Ywhab			0.0593449	29.2473	0.874894	Cpe
0.0625308	32.3721	0.558073	Hspa4			0.0596891	31.4719	0.688	Fscn1
0.0631356	25.0646	0.721096	Cep170b			0.0598285	33.8573	0.505405	Crmp1
0.0635744	26.6519	0.912415	Klc1			0.0602092	28.8558	0.585246	Ppp5c
0.0636936	29.7844	0.697105	Srcin1			0.0608457	25.0289	0.744388	Slc25a23
0.064234	20.9752	0.991332	Rcc2			0.0608831	30.4298	0.690234	Ogdhl
0.0646417	29.2113	0.782009	Hnrnpa1			0.0612307	29.6202	0.794386	Csnk2a1
0.0654291	29.3173	0.571815	Psma3			0.061415	30.3416	0.680234	Wdr7
0.0658814	28.2379	0.775405	Necab2			0.0626041	26.0862	0.866627	Cask
0.0661723	29.7473	0.682948	Ppp2r2a			0.0631728	29.5273	0.657077	Stx12
0.0664305	31.0139	0.518594				0.063415	33.3682	0.609708	Uqcrc2
0.0664849	29.9493	0.485182	Hprt1			0.0635059	31.4456	0.425784	Gls
0.0669425	29.9157	0.517372	Katnal2			0.0641741	33.0206	0.598905	Dync1h1
0.0670555	13.6287	0.99377	Sord			0.0641854	29.6293	0.622263	Eef1b2
0.0671457	27.3615	0.917726	Rps3a1			0.06454	27.9784	0.695425	Slc9c1
0.0673518	22.3513	0.99147	Chmp4b			0.0650012	27.8308	0.729465	Scamp3
0.0675276	36.2954	0.433434	Atp5f1b			0.0653757	29.9586	0.794951	Ndufb8
0.0679642	28.7596	0.723828	Ppid			0.0658885	36.0351	0.503874	Atp5f1a
0.0680274	31.6804	0.514834	Rab1a			0.0659071	35.4218	0.453036	Pkm
0.0681187	33.4286	0.51627	Ywhag			0.066158	29.6772	0.732447	Ptprs
0.0685453	32.2698	0.703114	Coro1a			0.0663472	32.5248	0.545933	Septin7
0.0687036	33.0236	0.607672	Dld			0.0664624	33.7597	0.476737	Arf1
0.0689759	28.1156	0.79389	Cttnbp2			0.0666305	31.8679	0.531404	Aldh5a1
0.0695778	27.0294	0.495332	L2hgdh			0.066759	32.2861	0.605169	Gnb2
0.0702349	4.14963	0.990417	Arhgef12			0.0667953	34.2945	0.571488	Gnb1
0.0707244	26.8607	0.903373	Psmd14			0.0668217	35.4851	0.38563	Syn1
0.0709004	26.2394	0.842816	Sptbn4			0.0679155	32.1517	0.705725	Cox6a1
0.071841	32.2052	0.580217	Abat			0.0681223	31.3112	0.644721	Cisd1
0.0723297	27.5023	0.601737	Snrpe			0.0681529	33.0681	0.535383	Slc25a12
0.0729688	8.394	0.992219	Cox17			0.0685423	33.9072	0.410094	Tubb3
0.0731447	28.8964	0.723846	Txnl1			0.0686529	29.5953	0.691428	Ndufab1
0.0731679	34.3257	0.708791	Atp1b1			0.0697895	32.9143	0.495403	Ap2b1
0.073491	32.6108	0.487114	Septin5			0.0698199	33.612	0.484195	Slc25a3
0.0735305	31.7815	0.721304	Bin1			0.0699668	30.8378	0.496508	Hspa4l
0.0750252	16.4119	0.991818	Gfus			0.0699693	30.0297	0.741957	Calb1
0.0762262	31.715	0.364075	Dnm1l			0.0703031	28.6944	0.784939	Slc6a17
0.0764288	26.8223	0.785967	Dtd1			0.070727	27.9842	0.871895	Slc4a10
0.0768688	28.573	0.700056	Thop1			0.0708037	27.4538	0.79204	Rab8b
0.0770879	30.7806	0.890105	Tpm3			0.0709034	30.6355	0.721249	Atp6v1g2
0.0776482	32.9502	0.499223	Atp6v1e1			0.0712663	29.7514	0.797064	Pvalb
0.07834	26.842	0.741702				0.0720628	29.111	0.646543	Pcca
0.079132	33.0716	0.393628	Tbce			0.0721436	31.583	0.532768	Sv2b
0.0798265	29.2164	0.578319	Rplp1			0.0721504	29.8091	0.703526	Acly
0.0806455	26.9613	0.715695	Ptgds			0.0730736	26.5233	0.768397	Tmem30a
0.0815122	28.3694	0.696539	Strap			0.0731205	28.7081	0.862964	Esd
0.0817891	29.3369	0.654236	Prdx4			0.0731663	28.9029	0.854034	App
0.0818031	29.2306	0.819472	Vps35			0.0735309	31.3853	0.541755	Dnajc5
0.0820251	29.4515	0.649576	Pgm2l1			0.0735838	29.2567	0.824271	Ncl
0.0824606	33.8958	0.2515	Aldoc			0.0737244	29.6091	0.676667	St13
0.0825806	29.7059	0.726114	Pde2a			0.0739615	24.5	0.703302	Dock4
0.0828748	33.2786	0.263271	Mapt			0.0743159	28.779	0.746556	Syncrip
0.0835625	30.5453	0.673319	Ctnnb1			0.0744088	32.533	0.644431	Slc25a22
0.0836254	32.3227	0.58625	Gstp1			0.0747704	29.345	0.521763	Lgalsl
0.0843532	28.1745	0.755484	Ddx3x			0.0748263	29.6451	0.790302	Atp5mg
0.0852947	30.4937	0.553558	Anxa5			0.0752328	20.6159	0.989657	Ppif
0.0861495	32.3279	0.277609	Ppp2r1a			0.0755149	35.2023	0.578471	Tpi1
0.0867329	31.0356	0.578292	Rab7			0.0759653	28.207	0.772954	Atp6v1g1
0.0867688	33.5996	0.450233	Thy1			0.0761235	36.9252	0.337968	Tuba4a
0.0875642	36.0706	0.257739	Atp5f1a			0.0766306	29.7286	0.74216	Atp8a1
0.0875652	31.6332	0.35642	Sfxn3			0.0766927	30.6475	0.571986	Actr1b
0.0876313	27.9037	0.789099	Grhpr			0.0767414	30.6646	0.639627	Atp5me
0.0878112	30.168	0.533847	Cacna2d1			0.0772141	32.1963	0.581858	Amph
0.0879537	27.3202	0.51741	Ndrg3			0.077306	29.575	0.602474	Add3
0.0891781	31.3862	0.545444	Septin3			0.0773233	28.3122	0.869446	Srsf1
0.0892176	30.1691	0.399734	Phf24			0.077874	28.7379	0.781649	Rpl18
0.089797	29.5138	0.692745	Necap1			0.0782573	30.9938	0.660702	Nipsnap1
0.0898433	27.8932	0.592812	Pex5l			0.0784874	30.7735	0.559855	Stx1a
0.0902299	30.5035	0.622463	Pafah1b1			0.0791201	27.7101	0.738392	Caskin1
0.0903445	27.7697	0.571419	Hsbp1			0.0796887	29.8605	0.513937	Psma1
0.0905239	28.7222	0.762715	Maob			0.0804644	28.106	0.726413	Nbea
0.0912479	27.2497	0.809573	Rnh1			0.0814864	29.8514	0.613214	Ahsa1
0.0922706	29.9023	0.399803	Prkacb			0.0816473	30.0322	0.661358	Sdhb
0.0925899	26.9596	0.930073	Dars1			0.0819599	31.7771	0.365558	Icam5
0.0928069	31.1751	0.510311	Opa1			0.0820362	20.9384	0.988893	Tra2b
0.0936852	30.2252	0.646791	Rida			0.0821448	35.1005	0.476473	Syn2
0.0940827	34.3819	0.274506	Rps27a			0.0822807	29.8658	0.755971	Mgll
0.0941023	29.171	0.723276	Ndufa12			0.0823551	27.8541	0.739584	Yars1
0.0945319	30.7319	0.548358	Gnai1			0.0824169	32.1689	0.534915	Ap2a2
0.0946984	29.7252	0.51371	Asrgl1			0.0830159	27.4856	0.705483	Pck2
0.0950223	28.7969	0.65036	Gnaz			0.0835313	35.1138	0.453079	Sptbn1
0.0957098	34.1252	0.481906	Pebp1			0.0857381	28.8562	0.789462	Ndufb9
0.0964809	32.9677	0.354637	Atp5pd			0.085914	32.044	0.473993	Hspa9
0.0967908	31.7736	0.338232	Ppp2ca			0.0861378	33.46	0.566441	Thy1
0.0970326	22.2159	0.987639	Fhl1			0.0863978	29.9752	0.554394	Napa
0.0977929	26.8579	0.472446	Sh3bgrl			0.0872399	26.4809	0.788518	Sh3gl3
0.0986769	29.2943	0.555504	Gsk3b			0.0873102	30.2517	0.863608	Cntnap1
0.0992824	31.3185	0.522558	Syngr3			0.0875435	31.1007	0.493848	Atp6v1d
0.0993832	32.1818	0.266345	Acat1			0.0875598	29.0654	0.765821	Sbf1
0.0995656	29.2721	0.632473	Pdhx			0.0875762	35.0668	0.302438	Stxbp1
0.100412	31.6716	0.146548	Ahcyl1			0.0876939	32.1908	0.595364	Rtn4
0.100478	32.9898	0.350951	Hspd1			0.0881923	30.2202	0.625063	Sfpq
0.101481	27.6343	0.697668	Lrpprc			0.0899058	30.6325	0.565826	Ndufv2
0.101774	26.3005	0.858174	Rabep1			0.0900135	35.8118	0.510113	Tuba1a
0.101873	31.5858	0.141828	Icam5			0.090962	28.4755	0.702071	Plppr4
0.101937	32.9024	0.269016	Snap25			0.0911816	33.3738	0.571066	Cntn1
0.101968	33.4222	0.265328	Map1b			0.0912168	32.4997	0.665814	Uqcrc1
0.102224	30.1326	0.72159	Atp5if1			0.0916244	32.8297	0.43436	Gpd2
0.102333	21.3851	0.986463	Hadh			0.0918465	32.4175	0.368222	Ndufa4
0.102466	28.085	0.637151	Rab5b			0.0921716	29.7724	0.660792	Dync1li1
0.103113	28.795	0.574905	Me1			0.0922787	26.3223	0.741015	Csde1
0.103742	32.7674	0.46832	Pacsin1			0.0924604	31.2573	0.568899	Oxr1
0.103963	26.9312	0.851819	Cspg5			0.0925522	26.1205	0.791234	Elmo2
0.104871	32.3703	0.171143	Ndufa4			0.0926386	29.4786	0.645681	Etfb
0.105051	32.6935	0.376638	Napb			0.0930217	27.4433	0.637648	Sub1
0.106169	29.7094	0.37613	Eef1b2			0.0932363	30.4046	0.627526	Cct8
0.106481	31.2211	0.294018	Eif4a2			0.0935341	30.7778	0.80484	Slc1a3
0.10664	26.798	0.647022	Mlf2			0.0935382	27.4917	0.7882	Itpa
0.106858	29.091	0.522089	Ap3b2			0.0943916	32.1703	0.455122	Atp5pb
0.107107	30.6674	0.421464	Atp5me			0.094937	32.2904	0.373088	Wdr1
0.107529	27.0095	0.740454	Tpd52			0.0951143	26.453	0.653249	Atp6ap2
0.107561	34.77	0.302175	Slc1a2			0.0951443	30.0599	0.583477	Anxa6
0.107722	28.4965	0.161971	Slc1a4			0.0960886	32.0157	0.642729	Gda
0.10776	30.1648	0.274235	Pcdh1			0.0961852	28.9712	0.662073	Rufy3
0.108279	28.9857	0.540594	Gnb5			0.0962347	25.7266	0.763492	Rmdn3
0.108284	31.0387	0.386787	Atp6v1d			0.0964817	34.8589	0.37881	Mdh1
0.108603	31.8807	0.190805	Mif			0.0972452	26.9181	0.892073	Hibadh
0.109136	27.2609	0.487147	Rpl34			0.0976005	25.2134	0.740554	Lynx1
0.110143	34.3898	0.344201	Snca			0.0977977	29.4453	0.621306	Rasal1
0.110603	30.4887	0.520298	Ppa1			0.0986644	26.6784	0.837601	Capza1
0.110745	30.5714	0.251759	Mapre2			0.0988143	31.5805	0.776461	Slc8a2
0.110902	29.1326	0.424568	Sfxn1			0.0988413	32.9453	0.387943	Ank2
0.11143	29.9096	0.21336	Sgip1			0.0989193	27.9634	0.788737	Acyp1
0.112691	4.10573	0.984461	Snrpa1			0.0997429	29.5103	0.784965	Pde2a
0.113736	28.0799	0.647778	Oat			0.100171	26.7452	0.699776	Chm
0.114844	29.9222	0.664693	Slc2a3			0.100235	28.6172	0.555274	Snrpd3
0.116296	32.911	0.268238	Synj1			0.100755	28.3526	0.716187	Ncald
0.117185	30.4499	0.655588	Itpka			0.102756	32.1547	0.367436	Mapk1
0.117981	29.0609	0.413099	Prkar2b			0.103579	32.401	0.358082	Hspa4
0.118413	31.2706	0.205532	Fabp5			0.103701	28.0458	0.739241	Snd1
0.119053	28.5911	0.727052	Acaa2			0.103705	27.3003	0.609412	Psmd7
0.120196	28.4079	0.380484	Rab18			0.10517	32.8009	0.312463	Tubb5
0.120318	36.1584	0.105525	Ckb			0.105245	25.9237	0.55077	Atg3
0.121653	26.9249	0.784678	Gsk3a			0.105377	26.239	0.816147	Rragc
0.122247	29.7782	0.513105	Ppm1e			0.105518	20.9312	0.98571	Thumpd1
0.122655	31.2946	0.551356	Hint1			0.105753	33.4211	0.230578	Prdx5
0.122985	24.1182	0.76977	Pdlim5			0.106239	31.3751	0.338544	Uqcrh
0.124136	16.6245	0.986637	Rhot1			0.107585	31.831	0.415665	Bsn
0.12416	29.1232	0.669069	Rplp0			0.108705	30.2817	0.346851	Cyrib
0.124948	27.9299	0.204407	Slc9c1			0.108711	29.8932	0.494495	Ndufs4
0.125392	31.3441	0.638384	Cox6c			0.109242	32.623	0.312579	Ncdn
0.125471	32.4974	0.22025	Camkv			0.109252	33.3955	0.413018	Rab3a
0.12692	35.2884	0.395043	Tpi1			0.109259	28.2457	0.568888	Sec22b
0.127385	30.332	0.362014	Psma5			0.10958	29.6755	0.523	Atp5mf
0.127974	27.4623	0.688598	Gaa			0.110058	26.5835	0.792534	Cnksr2
0.129054	33.0288	0.321647	Cplx2			0.110401	26.6858	0.699415	Mlf2
0.129232	26.7904	0.77939	Tuba8			0.110699	33.8742	0.352069	Cs
0.129303	31.0376	0.415403	Cap2			0.111148	28.073	0.361435	Akr7a5
0.13008	31.5058	0.244061	Hnrnpa2b1			0.111696	33.1117	0.385928	Atp1a1
0.130275	27.9395	0.641741	Camk4			0.111729	26.0933	0.762532	Tiprl
0.131455	33.4488	0.403298	Sod1			0.111911	29.269	0.422593	Taldo1
0.131474	26.3407	0.693249	Fkbp4			0.11244	24.8112	0.640563	Cep170b
0.131581	32.0982	0.283367	Fkbp1a			0.114895	29.4474	0.521617	Gsk3b
0.131933	31.5186	0.380961	Atp5pf			0.115409	28.3971	0.620264	Picalm
0.132071	25.3732	0.794292	Ptms			0.11542	27.9465	0.588345	Sh3bgrl2
0.132354	33.0265	0.210385	Rab6b			0.115949	30.3817	0.718409	Dpysl5
0.132637	32.4085	0.0627135	Otub1			0.116039	33.2486	0.5929	COX2
0.133001	31.1631	0.289919	Dpysl3			0.11649	32.0499	0.27738	Aak1
0.133897	29.0078	0.438386	Rpl12			0.118107	32.445	0.557131	Prkcg
0.13415	28.4628	0.048169	Actr1a			0.118571	32.2478	0.497068	Coro1a
0.134163	30.7689	0.327248	Atp6v1g2			0.118638	29.763	0.291597	Ppp2r2a
0.135009	29.5306	0.659403	Apoe			0.118942	30.4744	0.416001	Eef1g
0.135944	27.917	0.557127	Gmps			0.11939	28.1616	0.735016	Hadhb
0.13661	32.5171	0.4838	Prdx1			0.119551	28.3109	0.819097	Cracdl
0.136854	33.6494	0.0953178	Idh3a			0.119761	29.7073	0.765092	Ttyh1
0.137237	26.5314	0.42529	Gnai3			0.120195	31.8866	0.227777	Sfxn3
0.137316	30.1257	0.540085	Rplp2			0.120296	33.5226	0.322247	Ap2m1
0.137348	28.84	0.363884	Ppp5c			0.12055	28.8344	0.293686	Ap3d1
0.137435	29.5735	0.511868	Psma7			0.121327	33.3665	0.410848	Ywhag
0.137743	31.4074	0.201938	Cycs			0.121589	25.3606	0.570582	Hip1r
0.13796	33.1253	0.194614	Sh3gl2			0.121882	29.212	0.239941	Snap47
0.138049	29.7708	0.418734	Pvalb			0.122098	20.4844	0.983103	Lamtor2
0.138437	29.4543	0.211093	Stx12			0.122452	28.1753	0.521842	Ndufb3
0.13871	4.0896	0.9808	Sf3b3			0.122633	28.4966	0.714926	Ddx39b
0.138805	30.7305	0.184048	Sh3bgrl3			0.123051	26.1128	0.707652	Nploc4
0.139023	32.5015	0.343268	Tufm			0.123375	27.5242	0.622394	Dync1i1
0.139043	27.9586	0.270073	Rps10			0.123428	28.0466	0.665325	Eprs1
0.141292	25.9802	0.790116	Cops5			0.123737	28.4141	0.622149	Marcksl1
0.141628	32.1557	0.507017	Hspe1			0.123941	29.4823	0.417572	Rpl4
0.141905	26.6464	0.549813	Cul2			0.124707	34.562	0.326765	Map2
0.142137	33.0645	0.0992838	Pdha1			0.125077	28.7315	0.638745	Rpl17
0.142453	30.141	0.35957	Rpsa			0.125844	25.9969	0.57793	Slc9a1
0.14259	31.6023	0.214075	Slc3a2			0.127177	23.538	0.956519	Uggt1
0.143386	29.2273	0.743154	Rps9			0.128209	27.597	0.77015	Ufm1
0.14356	27.2167	0.638927	Wasf3			0.12821	25.3405	0.793112	Eif3f
0.143825	30.6861	0.465265	Prrt2			0.12835	26.6451	0.872925	Psmb7
0.144167	28.5769	0.408328	Cfl2			0.129219	30.0133	0.582428	Srcin1
0.144303	31.3499	0.408399	Ncan			0.129968	35.5394	0.260219	Cltc
0.144307	30.1347	0.481622	Ndufa13			0.130472	26.2484	0.740125	Rapgef4
0.146291	27.6402	0.466863	Dnpep			0.131446	30.9063	0.568305	Cap2
0.146568	35.5257	0.248033	Hspa8			0.132349	32.6347	0.232622	Ap2a1
0.14902	32.1126	0.0624678	Dbn1			0.132507	28.8418	0.464965	Lta4h
0.149039	27.0812	0.362598	Gabrb3			0.13251	27.3868	0.713043	Syn3
0.149903	25.9688	0.566888	Pcp4l1			0.133497	28.2409	0.603009	Psmb3
0.151981	21.2456	0.979827	Fkbp2			0.133581	31.3613	0.287746	Ogdh
0.156468	26.2079	0.690164	Tiprl			0.133637	32.8307	0.229605	Dld
0.156748	27.3561	0.417933	Dynll1			0.133825	29.8209	0.401022	Aldh1l1
0.156752	28.3593	0.560109	Rps6			0.133844	27.5185	0.290817	Vps26a
0.156985	9.07478	0.984516	Ncs1			0.134207	30.0225	0.410878	Rpl6
0.156994	29.8554	0.29571	Lxn			0.134289	25.9673	0.655578	Sptbn4
0.157946	25.0343	0.531241	Erh			0.134962	29.4903	0.389545	Crip2
0.158412	30.5717	0.297913	Cadm1			0.135089	32.0927	0.266937	Cadps
0.158734	27.3134	0.721469	Rgs14			0.137052	26.1104	0.62338	Mecr
0.15947	8.81039	0.983797	Slc9a6			0.137359	32.0333	0.324018	Abat
0.159517	31.4048	0.104417	Sirpa			0.137688	17.9236	0.986227	Tsc22d1
0.159815	28.2787	0.60788	Vps29			0.13779	27.1589	0.457884	Cdc37
0.159969	35.8587	0.0356152	Aldoa			0.139019	27.6689	0.556752	Por
0.160461	28.9003	0.392523	Vps26b			0.139259	31.7104	0.318991	Pura
0.160532	32.9092	0.138825	Prdx2			0.139814	29.9769	0.163365	Sgip1
0.160964	28.7123	0.326746	Hebp1			0.141945	28.6307	0.73253	Maob
0.161335	29.4856	0.197324	Crip2			0.142015	31.7824	0.467251	Actn1
0.161717	29.6747	0.299493	Rps8			0.142585	30.1055	0.260681	Akap5
0.162522	31.8018	0.110701	Add2			0.142899	29.3909	0.686164	Matr3
0.163782	26.7186	0.446951	Rnf14			0.143274	32.146	0.242083	Fh1
0.165875	27.3609	0.70048	Ptbp2			0.143884	21.6481	0.981212	Grm2
0.166115	28.9651	0.487384	Ykt6			0.144511	27.6447	0.609863	Xpnpep1
0.166911	28.9648	0.245652	Spr			0.144719	4.10395	0.979998	Itm2b
0.16748	28.4233	0.478514	Nadk2			0.144781	23.9136	0.777047	Luc7l3
0.168094	21.418	0.977799	Rbm14			0.145751	30.1085	0.445283	Cplx1
0.168749	29.1587	0.443476	Rps19			0.146154	29.3079	0.798899	Atp6v1f
0.169957	27.1584	0.734034	Dync1i2			0.146361	30.6164	0.587311	Prrt2
0.172257	26.2414	0.235773	Snx4			0.146784	16.4748	0.984029	Mccc1
0.174026	29.9997	0.0762097	Purb			0.147185	26.0192	0.766696	Pcp4l1
0.175094	27.2533	0.510933	Ppp2r5e			0.147429	31.5523	0.320193	Oxct1
0.177183	34.931	0.114037	Ywhae			0.147533	28.4491	0.790597	Agap2
0.178529	28.6692	0.51124	Coq9			0.14754	25.7567	0.308932	Sh3glb1
0.1788	32.5191	0.125171	Sdha			0.147596	27.4679	0.654499	Fxyd7
0.179356	29.9543	0.33869	Ntm			0.14977	29.8793	0.535532	Ntm
0.17952	29.0908	0.553069	Pcca			0.1502	0.0750999	0.36187	Slc4a8
0.179616	28.2667	0.375096	Stx7			0.150326	25.8248	0.64179	Wasf3
0.179858	31.4146	0.397537	Cttn			0.150486	26.5632	0.70165	Rims1
0.179997	25.8399	0.505741	Pak2			0.150659	26.1602	0.821605	Psmd1
0.181395	27.6031	0.620937	Serbp1			0.153064	31.7038	0.319945	Myo5a
0.181911	28.2371	0.387185	Ncam2			0.153608	26.1854	0.588153	Fkbp4
0.18324	26.8112	0.36097	Upf1			0.153652	27.7742	0.463255	Acad9
0.183772	26.6383	0.737014	Agk			0.153903	4.32367	0.979809	Rpl27a
0.183876	25.6295	0.583049	Fermt2			0.153963	36.2492	0.150543	Atp5f1b
0.184435	33.444	0.0901553	Ckmt1			0.154101	27.8996	0.525743	Relch
0.184987	31.1485	0.168794	Pcmt1			0.155318	30.3944	0.385756	Dlst
0.185028	31.9194	0.0536289	Slc12a5			0.155712	30.4273	0.462651	Ehd3
0.18524	32.4196	0.220792	Septin7			0.156804	28.2858	0.521393	Ddb1
0.185409	29.8839	0.325305	Akr1b1			0.158342	30.6659	0.461566	Ctsd
0.185898	31.9428	0.0417095	Aak1			0.16171	27.3307	0.420588	Cbx3
0.186384	28.7011	0.556353	Cracdl			0.161992	28.686	0.677108	Gnb5
0.188043	28.7193	0.831612	Atp6ap1			0.162062	31.5731	0.183676	Hnrnpk
0.188918	28.5281	0.326631	Nptxr			0.162072	27.4311	0.463299	Dpp3
0.190265	27.4799	0.536691	Timm50			0.164908	29.8688	0.360985
0.190438	28.0047	0.560513	Adam23			0.165945	26.6328	0.809391	Psmb5
0.190545	32.0209	0.0655923	Ywhaq			0.167318	32.7571	0.54817	Vdac2
0.19104	21.3937	0.974749				0.168628	8.4042	0.982015	Apba1
0.191892	31.602	0.124857	Stip1			0.168869	30.9554	0.277357	Rab10
0.192221	27.228	0.60199	Gorasp2			0.169006	27.4739	0.399992	Sec23a
0.19295	33.9893	0.0678928	Uchl1			0.169104	27.8651	0.598846	Nono
0.193051	28.0348	0.528517	Pygm			0.169417	33.2966	0.541729	Atp6v0a1
0.193216	30.0964	0.11585	Eif5a			0.16971	26.1593	0.669706	Strn
0.195208	33.0149	0.0354857	Vamp2			0.170775	27.8158	0.625133	Hyou1
0.19562	27.6158	0.379104	Scai			0.171341	28.2217	0.583618	Etfdh
0.196289	28.3552	0.266762	Ppt1			0.171547	28.8611	0.230986	Ptpa
0.196789	27.3999	0.522823	Wdr37			0.171688	27.4687	0.628519	Farsb
0.197903	29.5442	0.273076	Cstb			0.172388	30.3619	0.204745	Ppp1ca
0.198048	29.5697	0.18865	Pak1			0.172792	25.7185	0.334666	Ipo9
0.198208	31.726	0.143116	Hspa12a			0.174002	25.3696	0.375846	Kars1
0.199789	28.4183	0.511048	Syncrip			0.174024	18.5011	0.983136	Rbfox3
0.200465	33.4987	0.260078	Glud1			0.174398	26.1265	0.593665	Rbbp7
0.202217	21.3958	0.973341	Ppp2r5d			0.174694	29.7266	0.477858	Abr
0.20368	29.4613	0.451278	Timm9			0.174794	28.4789	0.628695	Dlg3
0.203868	27.2209	0.668089	Atp1b3			0.175158	29.0083	0.740553	Flot1
0.206275	29.3661	0.139129	Nudt3			0.175437	29.0196	0.461408	Gpd1l
0.207067	29.1884	0.168058	Opcml			0.175835	26.4087	0.758529	Setd7
0.207321	29.5535	0.341405	Ppp1r7			0.176118	29.8293	0.511971	Ap1b1
0.207892	26.0478	0.517978				0.176137	17.0209	0.981439	Cox7a2l
0.208178	32.3357	0.143769	Amph			0.176425	29.6205	0.37134	Ptk2b
0.212846	29.7758	0.335701	Cadm4			0.178105	27.5923	0.504188	Rpl10
0.212992	18.9676	0.979899	Tpm1			0.178153	29.8934	0.462981	Rps3
0.213245	28.942	0.296857	Uchl3			0.179067	27.9832	0.524834	Stx7
0.213833	29.2501	0.137537	Ppa2			0.179094	29.5284	0.424716	Dlg2
0.215168	31.6396	0.0353638	Pura			0.179143	27.8081	0.657124	Enoph1
0.215799	26.3955	0.181496	Copa			0.18074	31.6174	0.179089	Napg
0.216214	30.113	0.0736003	Epn1			0.181069	30.7717	0.482747	Cyfip2
0.216448	35.6332	0.0581323	Ywhaz			0.181181	29.8589	0.561521	Arpc5
0.216865	26.1847	0.420259	Ggt7			0.181713	25.4604	0.550949	Dhx15
0.217371	28.4693	0.388032	Rpl8			0.181911	26.0629	0.558616	Ddx17
0.21745	27.8183	0.360478	Psmc1			0.182571	30.7857	0.481819	Fasn
0.218207	28.5152	0.260713	Hint2			0.18414	27.0046	0.573551	Ppm1h
0.21841	27.4673	0.240471	Pck2			0.184415	30.7325	0.430509	Cox5a
0.219759	26.1406	0.474548	Rdx			0.184525	31.3939	0.253222	Dmxl2
0.221884	33.3655	0.0435188	Ncam1			0.185515	32.8891	0.488384	Cox4i1
0.222006	29.7488	0.189047	Dctn1			0.18601	26.1544	0.589765	Gcsh
0.223161	8.1765	0.975571	Bcam			0.186636	28.7765	0.33366	Crk
0.223527	27.4466	0.252058	Rps13			0.187033	29.2799	0.500907	Kif5c
0.223799	28.9075	0.232768	Ppfia3			0.187129	29.6996	0.705154	Ndufa13
0.224763	28.9794	0.491452	Rps2			0.187859	30.9148	0.27953	Atp2b3
0.225214	25.5176	0.263377	Chmp6			0.188942	30.267	0.21668	Rab1b
0.225263	27.109	0.482895	Exog			0.190348	26.7307	0.641417	Eif3c
0.225502	26.2134	0.686454	Sez6l2			0.191717	30.7784	0.0437949	Pcx
0.226603	27.3648	0.434922	Scamp3			0.191729	27.4823	0.426606	Nampt
0.227863	25.9282	0.415963	Ttc7b			0.191871	31.4466	0.36408	Ndufv1
0.228154	30.6484	0.495624	Psd3			0.192706	31.3294	0.184934	Syngr3
0.228752	31.7982	0.238788	Arhgdia			0.194641	30.9572	0.394282	Myh10
0.228825	28.3664	0.143575	App			0.196288	27.8378	0.704141	Blmh
0.228908	27.5201	0.160515	Vars1			0.19659	31.7483	0.241317	Acot7
0.229171	29.8817	0.0827644	ATP8			0.196998	28.6465	0.383204	Ociad2
0.229734	27.7461	0.39665	Myl12b			0.198972	28.5618	0.188578	Prkaca
0.229807	21.2775	0.969465	Smarcc2			0.19959	28.3386	0.579223	Ehd1
0.230035	30.4635	0.17178	Dlst			0.201257	29.3715	0.492976	Abi1
0.230068	17.3812	0.976451	Timm29			0.20407	29.3896	0.393523	Twf2
0.230369	26.9396	0.483591	Cdc37			0.204113	31.4636	0.372127	Immt
0.231599	29.5387	0.223284	Npm1			0.204729	30.5494	0.540885	Ndufb4
0.231633	32.3766	0.246767	Dbi			0.204843	31.5311	0.0567473	Cnrip1
0.231681	27.7186	0.539318	Pin1			0.20552	27.9389	0.63162	Adam23
0.232744	30.9994	0.0935697	Stmn1			0.205704	32.2676	0.270298	Uqcrfs1
0.233135	4.2579	0.969017	Fmn2			0.206711	29.7269	0.269697	Pip5k1c
0.233209	27.5644	0.564031	Mat2a			0.207181	29.5206	0.25165	Psmb4
0.234854	28.3396	0.464415	P4hb			0.210577	29.8201	0.573789	Mtch2
0.235076	31.1889	0.143244	Ube2n			0.210666	27.3431	0.675311	Csnk2b
0.236054	30.5028	0.305601	Pitpna			0.211059	30.0721	0.400739	Slc25a11
0.237003	27.1314	0.1432	Phpt1			0.211562	26.86	0.361321	Oga
0.237143	29.7367	0.0471756	Nherf1			0.213454	28.293	0.351013	Fbxl16
0.238537	25.962	0.3427	Eif3l			0.214024	29.0942	0.111379	Ctnnd2
0.238849	21.6931	0.968884	Iars1			0.214367	27.1502	0.491409	Appl1
0.240422	28.1923	0.169163	Akr7a5			0.214757	25.5283	0.210755	Sec13
0.240589	30.8152	0.0809624	Stx1a			0.214808	27.8388	0.347697	Cds2
0.242872	29.8242	0.0844312	Calb1			0.214817	26.5831	0.6379	Uso1
0.243242	28.6361	0.443183	Rpl17			0.215617	27.3915	0.29138	Ppp2r5e
0.243406	28.8008	0.354308	Rpl27			0.216647	32.0843	0.473533	Ndufs1
0.244748	27.2987	0.656712	Septin2			0.217059	28.6643	0.290512	Mpp2
0.244995	31.4828	0.0894498	Clta			0.218153	11.9169	0.976802	Kif5a
0.245201	31.3267	0.0479955	Septin11			0.219555	30.8345	0.320768	Ndufs3
0.245628	29.2031	0.223044	Alcam			0.220894	30.9375	0.295648	Uqcrq
0.246822	31.9244	0.036098	Ndrg2			0.220932	28.7284	0.0809609	Apoo
0.249712	28.4371	0.314588	Prkar2a			0.22097	28.5905	0.252131	Ncam2
0.249746	26.2291	0.545431	Strn			0.220982	26.2465	0.406562	Rtraf
0.25015	26.0194	0.517114	Mthfd1l			0.221087	26.8116	0.500014	Coasy
0.251879	30.5555	0.214808	Hsp90b1			0.221172	22.0334	0.96903	Eif3d
0.252562	35.1733	0.0425464	Basp1			0.221355	31.288	0.387935	Cox6c
0.252646	29.3521	0.382354	Arl8a			0.221607	28.2829	0.52889	Rps28
0.253148	30.0445	0.146263	Pgrmc1			0.222214	26.3107	0.588267	Pepd
0.253174	27.9007	0.836613	Acadvl			0.225575	27.2868	0.68354	Mpst
0.253338	32.0316	0.252789	Gda			0.225955	29.2048	0.17835	Arf5
0.253724	21.1694	0.966081	Mapk8ip3			0.226051	32.4912	0.209722	Septin5
0.255586	29.4445	0.105731	Nsfl1c			0.226994	20.3703	0.968502	Sdr39u1
0.255665	29.0698	0.102123	Nap1l1			0.227639	28.2801	0.173372	Psmc3
0.256204	30.0835	0.102913	Glod4			0.227904	30.6207	0.0822116	Dnajc6
0.258466	31.6322	0.0743215	Arhgap22			0.228694	29.2429	0.23796	Gphn
0.260481	26.893	0.579565	Aldh1b1			0.229035	26.6673	0.651299	Map6d1
0.260973	29.9464	0.250123	Ddah1			0.229201	27.0337	0.224983	Capn2
0.261037	34.1201	0.105718	Map2			0.229771	29.2025	0.283878	Prkar2b
0.262058	30.6016	0.103903	Dctn2			0.230824	29.2219	0.259648	Me1
0.264667	22.2321	0.966316	Rpl18a			0.23238	27.4497	0.650326	G3bp2
0.265848	26.8295	0.422979	Appl1			0.232822	31.7923	0.38817	Atp6v0d1
0.265938	31.2736	0.0821454	Dpysl4			0.233093	30.1112	0.609279	Plec
0.267072	29.1026	0.219466	Fahd2a			0.233445	29.3253	0.291314	Rplp1
0.26756	3.87813	0.960976	Serpina1a			0.233643	26.7274	0.703762	Padi2
0.26772	25.989	0.375895	Vps52			0.233662	28.5077	0.51357	Stmn2
0.268818	26.0572	0.349975	Tspan7			0.233778	26.8607	0.652219	Fam136a
0.269472	29.6067	0.0619611	Rab3c			0.235649	28.3677	0.213551	Hspa12b
0.270579	29.5631	0.411021	Fabp3			0.239827	28.5405	0.332425	Ndufa5
0.271513	27.439	0.173291	Ewsr1			0.241061	25.466	0.596091	Fxyd6
0.273736	33.2375	0.0321163	Stx1b			0.241989	27.8905	0.458759	Hspa1a
0.275144	31.8561	0.0120938	Aldh5a1			0.242626	22.3913	0.969283	Fhl1
0.275417	25.917	0.336823	Ubxn1			0.243769	29.0667	0.661876	Fth1
0.276576	21.6733	0.963953	Pnpo			0.247031	30.69	0.425677	Ndufs2
0.277594	30.5672	0.264774	Ctsd			0.247745	30.4522	0.0865237	Wasf1
0.278135	27.1014	0.692595	Src			0.247836	31.3512	0.0840614	Opa1
0.278362	31.5914	0.0847405	Sv2b			0.249125	31.6515	0.0452534	Arpc1a
0.279104	32.1147	0.0117201	Hspa5			0.2499	31.8186	0.0759691	Rab1a
0.279873	29.9656	0.150313	Ensa			0.25059	33.6216	0.15979	Mapt
0.279955	21.3511	0.962896	Clip1			0.252626	28.8942	0.0979233	Iars2
0.280314	28.704	0.426832	Dnaja1			0.253156	28.3265	0.250087	Nars1
0.283104	28.1559	0.412335	Arl3			0.253593	26.5218	0.524541	Sez6l2
0.283379	32.1163	0.2724	Sod2			0.255351	30.0738	0.295002	Hras
0.283527	25.888	0.18887	Capns1			0.255386	30.3775	0.754585	Ap2s1
0.286678	27.1553	0.515244	Mapre1			0.256372	31.271	0.31764	Cyc1
0.287096	28.4545	0.250871	Lrp1			0.256974	27.5739	0.209273	Lrpprc
0.287836	28.0298	0.382124	Psmc5			0.257556	25.3421	0.699451	Mettl26
0.287858	30.6486	0.0440011	Cltb			0.257673	27.4914	0.118332	Dynll1
0.288583	29.8199	0.478715	Sfxn5			0.258262	27.8582	0.303855	Gad1
0.291115	29.0893	0.168614	Rpl3			0.25842	29.5336	0.10232	Arl8a
0.292148	22.2687	0.96292	Hnrnpm			0.258448	29.5051	0.269404	Dusp3
0.292481	29.369	0.3539	Ttyh1			0.258579	29.7211	0.303298	Alcam
0.293221	25.9513	0.478231	Arfip2			0.259344	30.1151	0.124166	Dstn
0.294106	24.4782	0.158544	Mtss2			0.25966	30.5819	0.112506	Dclk1
0.294411	26.7487	0.524638	Tnks1bp1			0.260581	28.2376	0.509766	Mpi
0.294704	30.5237	0.361609	Cadm3			0.266341	28.5116	0.149782	Slc1a4
0.295003	28.2982	0.40837	Hadhb			0.266344	33.6303	0.303249	Gpm6a
0.295473	30.2677	0.0680105	Tpm3			0.266549	30.5655	0.107138	Ppp3r1
0.297193	30.9405	0.0976437	Nrcam			0.267062	30.189	0.32894	Marcks
0.300821	27.1895	0.299369	Kif1a			0.267387	30.5871	0.359545	Atp6v0c
0.301914	30.3307	0.0334651	Scrn1			0.267935	28.2339	0.507665	Ndufc2
0.302268	27.1691	0.505498	Vps26a			0.268958	27.8069	0.553385	C1qbp
0.303788	21.1517	0.959363	Pdk3			0.273126	30.0083	0.284221	Cacna2d1
0.304173	28.3446	0.273302	Rpn2			0.273532	26.7819	0.556482	Mark2
0.305033	3.89687	0.955738	Fkbp5			0.273648	29.3817	0.397701	Gng3
0.306527	29.169	0.345195	Cst3			0.275234	28.2571	0.281704	Macf1
0.30731	28.0322	0.126921	Bcat1			0.278305	27.1717	0.559602	Sh3bgrl
0.308389	26.1586	0.277601	Rbbp7			0.278704	28.8262	0.242651	Cct7
0.308677	27.7214	0.509178	Cyb5r1			0.282573	30.7165	0.18191	Lgi1
0.309255	27.3969	0.46449	Rgs7			0.284233	27.1523	0.651803	Acp1
0.309991	28.1339	0.187291	Pld3			0.285882	26.655	0.459931	Arhgef7
0.310059	27.3718	0.543633	Mthfd1			0.287232	29.0938	0.244064	Aars1
0.310418	30.4126	0.161109	Eef1g			0.28737	27.6974	0.301779	Pygm
0.314455	28.3712	0.0604398	Stmn2			0.287758	29.7809	0.412367	Nckap1
0.31491	28.865	0.26227	Ndufa11			0.287975	31.0351	0.5017	Vdac3
0.316289	25.6661	0.325872	Vwa5a			0.29075	29.2451	0.279617	Acat2
0.317047	27.2489	0.328879	Fam136a			0.291022	27.6514	0.289367	Rpl19
0.317279	28.0118	0.746029	Gmfb			0.291717	28.15	0.313776	C2cd2l
0.318066	27.6434	0.244406	Psmc2			0.292525	27.6038	0.37111	Mink1
0.318146	28.0318	0.178767	Naca			0.292583	28.325	0.163109	Pld3
0.32118	29.1026	0.543737	Nudc			0.292884	28.271	0.321724	Ndufb6
0.321804	27.0555	0.0254886	Chp1			0.293069	29.5134	0.341607	Apoe
0.321882	27.5989	0.157999	Arl6ip5			0.293083	30.2601	0.236421	Hpcal4
0.324637	21.6685	0.957691	Acan			0.293283	29.6407	0.360412	Prkce
0.330652	25.6248	0.237904	Hnrnpll			0.293386	26.6062	0.337503	Tbc1d24
0.330999	26.2336	0.287198	Prmt1			0.295678	28.9819	0.237826	Acsl6
0.33379	27.6576	0.126645	Atp6v1g1			0.297009	28.7458	0.201985	Dnm3
0.33396	27.2843	0.286215	Cops7a			0.298003	25.9024	0.369639	Adgrl1
0.336937	30.0623	0.0814313	Marcks			0.298498	26.1761	0.0342324	Snx4
0.337527	33.4659	0.233577	Crym			0.299172	22.0215	0.961591	Hnrnpr
0.341477	28.7303	0.387156	Atcay			0.299665	26.6128	0.390199	Dgkz
0.342735	27.541	0.351209	Adss2			0.299934	34.9779	0.255486	Basp1
0.343556	7.98428	0.961524	Elp2			0.300125	26.5132	0.566007	Hook3
0.343943	28.5878	0.0821299	Pals2			0.300714	16.5379	0.967432	Sf1
0.344181	28.7165	0.278619	Rack1			0.300813	28.7128	0.515665	Stxbp5l
0.345055	28.618	0.208461	Anxa7			0.302717	27.1881	0.354277	Cops7a
0.348151	30.574	0.119512	Gprin1			0.305152	29.6521	0.396788	Ndufb10
0.348986	25.2531	0.399052	Enah			0.308863	27.0773	0.123969	Gabrg2
0.350139	32.7357	0.0139302	Map6			0.309321	28.1536	0.23025	Ddx3x
0.351049	27.8911	0.509142	Negr1			0.310403	27.3876	0.405294	Rnh1
0.351806	26.7815	0.391367	Pls3			0.311181	31.1728	0.40575	Ndufa10
0.352035	29.863	0.100035	Nap1l4			0.311597	29.583	0.112068	Ppp1r7
0.352369	29.0478	0.460889	Ndufv3			0.313882	29.1392	0.558251	Nudc
0.353116	29.164	0.209513	Taldo1			0.318068	26.9665	0.359128	Slk
0.353399	28.1728	0.31952	Clu			0.321166	26.5799	0.485626	Tuba8
0.35578	29.0986	0.342285	Rock2			0.322609	29.8912	0.23692	Ndufs6
0.35688	29.0191	0.0761055	Ncl			0.324168	27.5241	0.530765	Stxbp5
0.359811	29.743	0.256254	Slc6a11			0.325644	28.9611	0.22229	Gnaz
0.361576	27.0231	0.0670132	Pfdn6			0.326219	26.9121	0.256867	Mthfd1l
0.366727	27.9865	0.369283	Sgta			0.327495	27.7967	0.108255	Psip1
0.369699	29.6043	0.163787	Rab11b			0.330532	27.7264	0.257978	Atic
0.370212	26.7051	0.484566	Nfs1			0.331739	30.8373	0.468872	Hpca
0.371988	26.9096	0.0910482	Gna13			0.334085	29.289	0.217159	Opcml
0.371991	30.2159	0.0550136	Bsg			0.33654	30.4453	0.477159	Prkcb
0.372329	30.2162	0.116615	Gap43			0.33697	28.5796	0.401558	Ndufb11
0.376953	28.6279	0.0405042	Vamp1			0.342115	30.3847	0.114102	Uqcr10
0.37701	13.2361	0.963996	Cacnb4			0.342679	21.0721	0.954161	Gucy1a2
0.378782	24.9624	0.521277	Fam169a			0.345104	27.8006	0.0998251	Prxl2a
0.379836	27.6783	0.251539	Clip2			0.345766	29.4869	0.316605	Scamp1
0.380316	28.4046	0.167963	Grm3			0.345818	27.3167	0.456427	Prune1
0.380795	26.6382	0.555055	Dlg1			0.34747	28.8242	0.0989506	Arhgef2
0.381388	21.9808	0.950961	Celf2			0.348527	27.705	0.203016	Cntnap2
0.383487	24.56	0.545591	Grn			0.348729	29.0728	0.250161	Ndufa2
0.385368	29.4087	0.112351	Phyhipl			0.349268	28.4463	0.471258	Cpne7
0.387635	27.1254	0.475469	Prune1			0.350431	29.4713	0.0333933	Vps35
0.38824	27.6346	0.375144	Farp1			0.351946	27.2573	0.346523	Scai
0.39235	29.5608	0.380442	Atp6v1f			0.356491	27.5316	0.464988	Mrps36
0.392725	30.5711	0.368212	Slc6a1			0.357206	29.8578	0.131554	Pdxp
0.39464	31.1358	0.0358449	Oxr1			0.359409	29.5978	0.0360747	Pgm2l1
0.3951	30.0079	0.167362	Prdx3			0.359931	4.57154	0.953566	Sult4a1
0.401392	26.8672	0.482961	Csnk2a2			0.35995	28.2665	0.323175	Rogdi
0.40405	4.26036	0.935346	Hdhd3			0.361466	27.0289	0.330788	Rcn2
0.406256	26.3253	0.269074	Nckipsd			0.361737	29.1426	0.0452647	Rps4x
0.410522	27.1187	0.256368	Slk			0.36207	27.395	0.362491	Ogt
0.415085	28.0971	0.121674	Sec22b			0.363988	12.9006	0.964256	Hnrnpc
0.415579	29.3886	0.0453709	Ubqln2			0.364859	26.5414	0.319641	Cops3
0.41959	11.7124	0.949834	Eif4a3			0.367713	4.17975	0.945653	Ybx1
0.420763	27.6304	0.332723	Rps28			0.369467	28.3469	0.403229	Actr3b
0.422879	27.1651	0.0896947	Clasp2			0.369742	31.2665	0.0366423	Rab14
0.423604	26.2068	0.303963	Exoc7			0.372146	27.0967	0.500826	Mpc2
0.424396	27.8599	0.0850028	Psmc3			0.372509	26.722	0.773883	Grb2
0.424895	26.8842	0.196942	Wdr13			0.37417	22.2761	0.905218	Rab11fip5
0.426039	27.5273	0.150589	Eps15l1			0.376916	16.8011	0.959778	Cryl1
0.427007	27.4901	0.155509	Rab8b			0.377365	28.1365	0.236961	Atl1
0.428205	25.1618	0.349639	Txndc5			0.378217	25.6527	0.438579	Pitpnm2
0.429826	27.1855	0.510983	Alg2			0.379436	25.4997	0.254916	Abce1
0.430417	21.0561	0.942232	Hdlbp			0.381184	27.9287	0.166999	Adap1
0.431387	27.8313	0.122507	Dync1i1			0.382702	27.8696	0.122721	Rps13
0.431869	29.4015	0.174394	St13			0.383541	27.6943	0.0641069	Hmox2
0.432989	27.8142	0.144766	Trim28			0.383574	26.3997	0.13689	Asah1
0.438431	30.2499	0.0210796	Pcbp1			0.383941	25.9972	0.477892	Adcy9
0.438854	27.4771	0.160032	Gnas			0.384478	4.2584	0.948865	Ttn
0.439131	28.2297	0.0398751	Dpp10			0.39083	25.164	0.403984	Fsd1
0.441009	26.4438	0.339727	Cops3			0.394816	28.5944	0.164906	Rps6
0.441278	27.9469	0.170344	Pa2g4			0.395167	26.4361	0.261075	Atad1
0.448319	27.5162	0.101795	Eea1			0.395646	27.3622	0.481745	Rab5a
0.450483	27.684	0.11741	C1qbp			0.395665	26.1254	0.587368	Ephx2
0.455905	26.7166	0.3727	Acaa1a			0.400774	1.95714	0.86341	Sf3a3
0.457238	27.7796	0.403296	Srsf1			0.400942	28.3008	0.120711	Nptx1
0.457392	27.2352	0.037641	Glrx5			0.401823	30.0314	0.0160846	Prkacb
0.458561	30.0632	0.0185465	Palm			0.405327	22.0697	0.948195	Atp2b4
0.460316	31.415	0.0143346	Ptprz1			0.408227	31.1223	0.420525	Ndufa9
0.461429	28.5887	0.0238221	Tom1l2			0.409703	27.5374	0.267794	Gsk3a
0.47318	28.1511	0.061091	Eloc			0.410841	27.3673	0.384495	Erlin2
0.475183	8.36747	0.949226	Pakap			0.411094	29.9964	0.239511	Ndufa6
0.47529	27.9712	0.181525	Septin9			0.413445	26.6347	0.612218	Faah
0.475938	29.2752	0.238649	Kif5c			0.414004	22.5881	0.945085	Hsd17b12
0.483184	26.9272	0.299399	Dctn4			0.416531	27.8862	0.0860607	Myo18a
0.484195	26.6476	0.165348	Ccdc177			0.419721	29.4012	0.188756	Cstb
0.485853	26.1334	0.401257	Sar1b			0.420676	27.6187	0.0478831	Hp1bp3
0.487192	28.3254	0.12728	L1cam			0.422754	28.99	0.0748524	Vsnl1
0.487472	28.1002	0.0195146	Arfgap1			0.423208	26.9272	0.250784	Nlgn1
0.487652	29.3466	0.0188319	Pgm1			0.425055	29.4759	0.0803243	Rps20
0.49129	28.9379	0.052986	Calb2			0.42602	27.3931	0.240772	Mthfd1
0.494438	27.8645	0.154936	Pspc1			0.427391	31.6018	0.311942	Slc17a7
0.496045	29.9643	0.00438339	Dpysl5			0.427762	28.4028	0.130755	Vps29
0.499699	28.7531	0.120624	Nrxn1			0.431655	30.4888	0.0529719	Psd3
0.502167	26.479	0.182194	Ppp1r21			0.434437	26.8558	0.53102	Vcl
0.502805	31.524	0.016175	Calr			0.434931	28.8778	0.0907767	Rpl27
0.506192	27.2942	0.409154	Psmb5			0.434955	27.9914	0.0826494	Rps17
0.508534	27.7218	0.291167	Caprin1			0.434971	28.1733	0.219184	Pacs1
0.510309	27.572	0.0810823	Psmc6			0.441569	25.5433	0.281938	Smarcc2
0.513685	26.9005	0.342466	Hp1bp3			0.442691	3.80442	0.934176	Sema7a
0.519101	30.4345	0.053548	Lasp1			0.450622	26.6271	0.552018	Eif4g1
0.520005	25.8073	0.20526	Pi4ka			0.452375	0.226187	0.330307	C2cd4c
0.526004	26.8465	0.126964	Lingo1			0.452375	0.226187	0.330307	Limch1
0.526797	30.018	0.00646528	Akap5			0.461402	28.9491	0.282733	Gstm5
0.529235	29.6373	0.00422008	Sall2			0.462093	0.231047	0.330133	Amdhd2
0.529777	26.6585	0.376972	Cbx3			0.462765	27.3742	0.196629	Psmd12
0.529993	28.7949	0.0297543	Slc8a1			0.464172	0.232086	0.330097	2410002F23Rik
0.531962	26.872	0.015756	Bag6			0.464746	26.7146	0.151521	Ddx6
0.537109	26.0694	0.390733	Setd7			0.470437	26.3727	0.113047	Hpcal1
0.539219	27.8433	0.303374	Fbxo2			0.471156	24.0203	0.796862	Ptges2
0.542069	27.5582	0.0307911	Homer1			0.483314	28.7331	0.222657	Grm3
0.542203	28.3875	0.0296556	Atox1			0.483937	5.45879	0.905757	Ggact
0.543893	21.1295	0.927362	Srp68			0.485076	31.5106	0.0613629	Cpne6
0.544367	26.2801	0.084474	Hcn1			0.489602	27.166	0.218224	Cmas
0.555069	28.8978	0.132946	Tollip			0.492691	25.2478	0.443443	Eci2
0.559788	28.3477	0.0506373	Fus			0.493717	21.6748	0.935504	Htt
0.559843	27.0762	0.321129	Rcn2			0.493731	26.7233	0.121801	Pls3
0.566077	27.7997	0.297453	Gabrb2			0.495135	22.2351	0.936964	Celf2
0.57648	26.8365	0.31562	Psmd6			0.500605	27.4366	0.0493174	6430548M08Rik
0.576561	26.5831	0.215035	Prkcsh			0.500686	27.9115	0.207877	Chchd3
0.579408	27.3413	0.409024				0.506779	26.6805	0.34847	Apex1
0.580492	30.7318	0.220937	Gng2			0.508737	26.3895	0.383392	Slc25a1
0.580957	7.24049	0.919124	Uap1l1			0.514151	26.6125	0.14107	Gas7
0.583241	30.3728	0.0479037	Efhd2			0.514801	28.9713	0.0680356	Pdia6
0.584085	28.7804	0.0966176	Acat2			0.516896	28.0438	0.264834	Rab35
0.58952	30.5426	0.331813	Ap2s1			0.517213	3.80755	0.923241	Serpine2
0.591437	30.2474	0.13079	Pafah1b2			0.517273	27.2206	0.379821	Nfs1
0.598105	27.6394	0.0756888	Mrps36			0.52146	28.4642	0.0672387	Strap
0.599503	22.5736	0.925002	Synpr			0.524233	26.2466	0.209177	Ndufb7
0.608876	28.1117	0.219634	Nptx1			0.524395	25.5112	0.206955	Btbd8
0.610671	21.1464	0.918557	Calu			0.527563	16.2154	0.941788	Pfas
0.622281	26.1612	0.181905	Tecpr1			0.531504	16.436	0.942303	Gucy1b1
0.628274	27.5562	0.0549959	Cops8			0.535924	25.4576	0.0321565	Prpf19
0.628926	29.3123	0.0501094	Scamp1			0.537074	25.7373	0.364557	Zbed5
0.64303	26.2578	0.0362829	Arhgef7			0.539621	3.4996	0.912972	Vasp
0.648671	33.5961	0.0107014	Ryr2			0.540368	27.192	0.157989	Rgs7
0.651958	26.5582	0.20159	Psmd1			0.541902	27.9983	0.19989	Cdh2
0.660136	25.5315	0.24927	Fsd1			0.543706	29.562	0.136163	Pabpc1
0.682582	30.4179	0.0175345	Pcsk1n			0.547337	26.1761	0.064551	Prmt1
0.690216	27.2468	0.0732906	Rbmx			0.553007	27.0729	0.530404	Usp14
0.695851	27.5442	0.165426	Blmh			0.553789	28.0219	0.0973349	Sugt1
0.698963	28.2875	0.064938	Aifm1			0.559846	26.4526	0.532878	Klc1
0.701084	27.811	0.0279568	Caskin1			0.567833	26.2479	0.0357354	Trap1
0.70842	25.944	0.064711	Snx3			0.570757	3.50958	0.908266	Fhl2
0.708939	25.8996	0.0246045	Csde1			0.585181	25.0301	0.292653	Ubr4
0.709706	25.9027	0.323074	Eif4g1			0.586472	28.2166	0.180558	Bpnt1
0.725056	28.8668	0.0228131	Pde1a			0.588834	27.2618	0.32713	Rbmx
0.751079	28.4929	0.0531121	Pdia6			0.5904	26.3499	0.0650929	Ccdc177
0.75162	3.58859	0.882542	Pdxdc1			0.591393	27.0115	0.104096	Cntfr
0.753946	25.3565	0.337696	Cmpk2			0.596373	4.54223	0.918102	Pmpcb
0.75778	27.5149	0.0245065	Rab5a			0.609104	0.304552	0.32842	Arhgef6
0.788298	16.0681	0.914283	Hdac2			0.611556	30.5704	0.0493766	Cadm3
0.796699	28.8955	0.0742884	Cpe			0.612528	27.4019	0.178531	Alg2
0.81392	26.5171	0.215901	Usp14			0.612915	27.9367	0.258199	Ndufa3
0.821955	26.5973	0.357499	Nlgn3			0.619304	26.8257	0.0519725	Rab3b
0.830507	26.1607	0.0721893	Ntrk2			0.620355	26.8645	0.256018	Tpp2
0.838412	7.43519	0.883668	Esyt2			0.624601	0.312301	0.328306	Atp1a4
0.844552	27.8927	0.0283903	G3bp2			0.627628	27.6514	0.0701973	Slc32a1
0.851898	27.4583	0.0520308	Plcxd3			0.640213	21.6016	0.893135
0.861432	26.962	0.234829	Acp1			0.648559	27.7137	0.209266	Cspg5
0.865218	27.4539	0.102113	Csnk2b			0.652415	31.5347	0.128432	Cox6b1
0.868915	24.8105	0.262406	Uggt1			0.652443	27.186	0.00606508	Tars1
0.871861	28.7373	0.305508	Hbb-bs			0.654996	28.2448	0.0858802	Cyb5r1
0.872179	26.3274	0.149837	Scg2			0.66047	8.0109	0.925308	Slc23a2
0.881646	11.5891	0.904513	Kit			0.66609	27.5901	0.156353	Dars1
0.892809	28.8618	0.016915	Idh1			0.668344	27.2344	0.0956995	Gorasp2
0.934785	18.2637	0.908848	Ndufa8			0.673035	20.8505	0.909282	Kcna2
0.935313	17.393	0.904075	Crkl			0.674956	26.7159	0.0217277	Rras2
0.937956	25.9608	0.143547	Tpd52l2			0.692994	28.493	0.224052	Ndufa7
0.992874	26.1338	0.0398298	Fubp1			0.69559	15.9918	0.922851	Apbb1
1.04078	27.4164	0.0601664	Cyb5a			0.714681	25.3309	0.333657	Myef2
1.06404	26.3017	0.241467	Pfdn1			0.717548	27.6372	0.236473	Nlgn3
1.07145	29.8809	0.120476	Pcp4			0.720275	22.1702	0.908695	Fam162a
1.10804	7.92483	0.85934	Cars1			0.723052	26.8121	0.086949	Csnk2a2
1.13015	25.2109	0.244426	Pfdn4			0.730087	26.1864	0.150382	Ipo7
1.21137	27.4961	0.038192	Slc4a10			0.733094	28.1916	0.235718	Adam22
1.21966	27.2184	0.0563894	Gng4			0.745331	26.7945	0.142959	Exog
1.23842	12.5943	0.877255	Nudcd3			0.751957	26.3323	0.116177	Ddost
1.29022	21.6243	0.834016	Tmed2			0.791701	24.832	0.383533	Erp29
1.29583	8.92537	0.849249	Sars2			0.796829	26.279	0.218277	Srgap3
1.36228	4.45056	0.793178	Plcg1			0.810008	9.37373	0.902366	Scfd1
1.39207	0.696033	0.327394	Cops6			0.827391	17.6204	0.877086	Abcb8
1.40236	0.701182	0.327389	Macrod2			0.829643	29.3648	0.0248209	Fabp3
1.4244	26.4529	0.0450556	Lin7a			0.835745	10.1204	0.903294	Ppfia4
1.44106	4.26948	0.767612	Nae1			0.858419	28.0012	0.169258	Ndufa11
1.6931	26.4742	0.00212139	Nucb1			0.882743	10.3339	0.854848	Rap1gap2
1.74338	0.87169	0.327276	Raly			0.895011	27.2021	0.20523	Scrn3
1.74919	0.874593	0.327275	Nrxn2			0.901111	28.0989	0.616782	Atp6ap1
1.94831	16.1533	0.747352	Nt5c2			0.90217	26.5732	0.0440837	Tpd52
2.29126	21.7963	0.604598	Ttyh3			0.960578	30.0297	0.197654	Atp5f1e
2.45757	12.765	0.721426	Tubgcp2			0.970365	27.4608	0.174425
2.48938	4.98904	0.647717	Ybx1			1.00601	21.2087	0.867224	Cul1
2.55712	21.7826	0.542285	Zfr			1.01461	13.6403	0.899281	Rps15a
2.5826	9.24157	0.708266	Rdh14			1.03419	24.6979	0.39547	Trim3
2.60761	17.3076	0.681314	Rpl26			1.04022	12.7663	0.884689	Trim9
[truncated: 462 more rows]

## Sheet: 2
Term	Overlap	P-value	Adjusted P-value	Old P-value	Old Adjusted P-value	Odds Ratio	Combined Score	Genes
Metabolism	108/2181	5.81062e-25	5.81643e-22	0	0	3.83218	213.854	RPL3;NDUFA11;RPL31;ECI1;CPNE7;ECI2;COMT;RPL6;GLS;RPS17;RPS16;FLAD1;MPC2;NAMPT;PIP4K2A;PTGDS;PRKACB;RPS13;MCCC2;ACSL6;ACOT13;PRKCA;PPA2;LARS1;GPD2;GPD1;UQCRC1;PGP;RPL29;ALDH7A1;NDUFB10;GLO1;AK2;AK4;NDUFV2;HMOX2;GOT1;IDH1;IDH2;ACADSB;COQ6;GNG13;RPS26;GLUD1;GCLC;ALB;PPT1;GNAS;NDUFAF1;PYGB;NCAN;ETFA;DBI;ETFB;SMPD3;ALAD;ACADL;GUK1;ME1;UQCRFS1;PGM2;PGM1;CTPS1;NDUFS7;NDUFS6;NDUFS4;ALDH1A1;NDUFS3;NDUFS2;…
Aerobic Respiration and Respiratory Electron Transport	29/260	1.7675e-15	8.84632e-13	0	0	7.66748	260.458	NDUFB7;NDUFA11;NDUFB10;NDUFB6;GLO1;NDUFB3;ETFA;ETFB;COX5B;PDPR;MPC2;ME1;UQCRFS1;NDUFV2;NDUFA6;GOT1;NDUFA5;NDUFA3;IDH2;GSTZ1;NDUFS7;NDUFS6;NDUFS4;UQCRC1;NDUFS3;NDUFS2;NDUFAF1;L2HGDH;DLD
Respiratory Electron Transport	21/158	4.85504e-13	1.38864e-10	0	0	9.17639	260.184	NDUFB7;NDUFA6;NDUFA11;NDUFB10;GOT1;NDUFB6;NDUFA5;NDUFA3;NDUFB3;ETFA;ETFB;COX5B;NDUFS7;NDUFS6;NDUFS4;UQCRC1;NDUFS3;UQCRFS1;NDUFS2;NDUFAF1;NDUFV2
Complex I Biogenesis	15/68	5.549e-13	1.38864e-10	0	0	16.7083	471.509	NDUFB7;NDUFA6;NDUFA11;NDUFB10;NDUFB6;NDUFA5;NDUFA3;NDUFB3;NDUFS7;NDUFS6;NDUFS4;NDUFS3;NDUFS2;NDUFAF1;NDUFV2
Transmission Across Chemical Synapses	24/269	6.1524e-11	1.23171e-08	0	0	5.88604	138.39	GABRA2;GABRA1;KCNJ10;ACTN2;KCNJ9;GAD1;PRKCA;AP2A1;AKAP5;COMT;GABRG2;NCALD;GLS;GNG13;GNAI2;TUBB2B;DLG3;DLG4;TSPAN7;MAPT;PRKACB;SLC18A2;VAMP2;KCNJ3
Axon Guidance	34/541	1.02959e-10	1.53509e-08	0	0	4.10209	94.3344	RPL3;RPL31;NCAN;CLTB;CLTA;AP2A1;AKAP5;KALRN;RPL6;RPS17;ALCAM;RPS16;DPYSL4;RPL15;RPL18;PRKACB;RPS13;CLASP2;LYPLA2;ADAM10;MSN;PRKCA;L1CAM;RPS26;DNM3;TUBB2B;PSMC5;GAP43;PSMC3;DLG3;PTPRA;DLG4;PABPC1;RPL29
Cellular Responses to Stimuli	45/887	1.07349e-10	1.53509e-08	0	0	3.32894	76.4155	GSK3A;RPL3;DCTN2;RPL31;CRTC1;DCTN1;COX5B;RPL6;PRDX3;PRDX2;STIP1;RPS17;ACTR1A;RPS16;CAPNS1;DNAJB6;PRDX1;ME1;RPL15;RPL18;PRKACB;RPS13;HMOX2;RANBP2;ATP6V1G1;HSPA5;HSBP1;WFS1;IDH1;MINK1;HSPA2;PRDX6;ARFGAP1;MTOR;GNG13;RPS26;TUBB2B;PSMC5;GCLC;PSMC3;ALB;GNAS;BLVRB;RPL29;HSPA1A
Nervous System Development	34/567	3.55692e-10	3.97792e-08	0	0	3.89668	84.78	RPL3;RPL31;NCAN;CLTB;CLTA;AP2A1;AKAP5;KALRN;RPL6;RPS17;ALCAM;RPS16;DPYSL4;RPL15;RPL18;PRKACB;RPS13;CLASP2;LYPLA2;ADAM10;MSN;PRKCA;L1CAM;RPS26;DNM3;TUBB2B;PSMC5;GAP43;PSMC3;DLG3;PTPRA;DLG4;PABPC1;RPL29
Cellular Responses to Stress	41/787	3.57655e-10	3.97792e-08	0	0	3.39583	73.8643	GSK3A;RPL3;DCTN2;RPL31;CRTC1;DCTN1;COX5B;RPL6;PRDX3;PRDX2;STIP1;RPS17;ACTR1A;RPS16;DNAJB6;PRDX1;ME1;RPL15;RPL18;RPS13;HMOX2;RANBP2;ATP6V1G1;HSPA5;HSBP1;WFS1;IDH1;MINK1;HSPA2;PRDX6;ARFGAP1;MTOR;RPS26;TUBB2B;PSMC5;GCLC;PSMC3;ALB;BLVRB;RPL29;HSPA1A
Neurotransmitter Receptors and Postsynaptic Signal Transmission	19/204	3.10042e-09	3.10352e-07	0	0	6.09578	119.427	GABRA2;GABRA1;KCNJ10;ACTN2;KCNJ9;PRKCA;AP2A1;AKAP5;GABRG2;NCALD;GNG13;GNAI2;TUBB2B;DLG3;DLG4;TSPAN7;MAPT;PRKACB;KCNJ3
Neuronal System	26/411	1.5696e-08	1.42834e-06	0	0	4.05363	72.8432	AP2A1;AKAP5;COMT;NCALD;GLS;GNAI2;TSPAN7;DLGAP1;PRKACB;SLC18A2;KCNJ3;GABRA2;GABRA1;KCNJ10;ACTN2;KCNJ9;GAD1;PRKCA;KCNAB2;GABRG2;GNG13;TUBB2B;DLG3;DLG4;MAPT;VAMP2
Metabolism of Amino Acids and Derivatives	23/358	8.19736e-08	6.83797e-06	0	0	4.09355	66.7939	MCCC2;RPL3;GOT1;RPL31;ACADSB;RPL6;GLS;RPS26;ALDH4A1;GSTZ1;GLUD1;RPS17;PSMC5;RPS16;PSMC3;LARS1;RPL15;RPL29;RPL18;BCAT1;ALDH7A1;DLD;RPS13
Signaling by ROBO Receptors	17/210	1.65621e-07	1.27528e-05	0	0	5.19422	81.1003	RPL3;RPL31;PRKCA;AKAP5;RPL6;RPS26;RPS17;PSMC5;RPS16;PSMC3;PABPC1;RPL15;RPL29;RPL18;PRKACB;RPS13;CLASP2
Peptide Chain Elongation	11/94	6.99683e-07	5.00274e-05	0	0	7.71909	109.4	RPS26;RPS17;RPL3;RPS16;RPL31;RPL15;RPL29;RPL18;EEF2;RPL6;RPS13
L13a-mediated Translational Silencing of Ceruloplasmin Expression	12/116	8.40774e-07	5.61077e-05	0	0	6.7333	94.1917	EIF4A2;RPS26;RPS17;RPL3;RPS16;RPL31;PABPC1;RPL15;RPL29;RPL18;RPL6;RPS13
Eukaryotic Translation Elongation	11/99	1.18258e-06	7.13252e-05	0	0	7.27865	99.3376	RPS26;RPS17;RPL3;RPS16;RPL31;RPL15;RPL29;EEF2;RPL18;RPL6;RPS13
L1CAM Interactions	12/120	1.21132e-06	7.13252e-05	0	0	6.48259	88.3175	DNM3;LYPLA2;GAP43;TUBB2B;ALCAM;DLG3;DLG4;NCAN;MSN;CLTA;AP2A1;L1CAM
Nonsense Mediated Decay (NMD) Independent of the Exon Junction Complex (EJC)	11/100	1.3084e-06	7.27616e-05	0	0	7.1965	97.4888	RPS26;RPS17;RPL3;RPS16;RPL31;PABPC1;RPL15;RPL29;RPL18;RPL6;RPS13
Cap-dependent Translation Initiation	12/124	1.71974e-06	8.60729e-05	0	0	6.24979	82.9555	EIF4A2;RPS26;RPS17;RPL3;RPS16;RPL31;PABPC1;RPL15;RPL29;RPL18;RPL6;RPS13
Eukaryotic Translation Initiation	12/124	1.71974e-06	8.60729e-05	0	0	6.24979	82.9555	EIF4A2;RPS26;RPS17;RPL3;RPS16;RPL31;PABPC1;RPL15;RPL29;RPL18;RPL6;RPS13
Disease	66/2131	2.08614e-06	9.94393e-05	0	0	2.00048	26.1667	CYFIP2;NCKAP1;GSK3A;RPL3;WDR48;RPL31;NCAN;CTNND1;CLTA;PSIP1;AP2A1;COMT;SLC4A4;RPL6;MECP2;RPS17;RPS16;CAPNS1;YWHAQ;PRKACB;RPS13;PGM1;MCCC2;TPM4;RHOG;ADAM10;ATP1B3;H2AC1;DPM1;TUBB2B;SFPQ;PACS1;SNRPE;RPL29;DLD;PPIA;VAMP2;DCTN1;GNAI2;PTPA;PRDX2;ACAN;PRDX1;G3BP2;RPL15;RPL18;WASF3;RANBP2;CSNK1A1;IDH1;MSN;EEF2;MTOR;GNG13;PPP1CA;RPS26;PSMC5;GCLC;PSMC3;ABI1;GNAS;UBE2N;CD9;FXYD6;SEC24C;HSPA1A
Infectious Disease	46/1311	4.10944e-06	0.00018698	0	0	2.22144	27.5508	CYFIP2;NCKAP1;GSK3A;RPL3;RPL31;CTNND1;CLTA;PSIP1;AP2A1;COMT;RPL6;GNAI2;PTPA;RPS17;RPS16;YWHAQ;G3BP2;RPL15;RPL18;PRKACB;RPS13;WASF3;RANBP2;CSNK1A1;ATP1B3;H2AC1;EEF2;GNG13;PPP1CA;RPS26;TUBB2B;PSMC5;SFPQ;PSMC3;PACS1;ABI1;GNAS;UBE2N;CD9;FXYD6;SNRPE;RPL29;PPIA;SEC24C;VAMP2;HSPA1A
Regulation of Expression of SLITs and ROBOs	13/164	6.00051e-06	0.00025196	0	0	5.02689	60.4416	RPL3;RPL31;RPL6;RPS26;RPS17;PSMC5;RPS16;PSMC3;PABPC1;RPL15;RPL29;RPL18;RPS13
GTP Hydrolysis and Joining of the 60S Ribosomal Subunit	11/117	6.16793e-06	0.00025196	0	0	6.03709	72.4218	EIF4A2;RPS26;RPS17;RPL3;RPS16;RPL31;RPL15;RPL29;RPL18;RPL6;RPS13
Metabolism of Proteins	63/2067	6.29272e-06	0.00025196	0	0	1.95364	23.397	EIF4A2;RAB3B;CMAS;RPL3;UBXN1;WDR48;RPL31;ECI1;IDE;ETFB;RPL6;UBE2L3;RPS17;ACTR1A;RPS16;RPS13;DDX17;PDIA3;USP7;ADAM10;H2AC1;RAD23B;ARFGAP1;DPM1;TUBB2B;PPA2;LARS1;VDAC3;PSME1;NDUFS3;PABPC1;RPL29;LY6H;DLD;ARF5;VAMP2;NDUFB6;DCTN2;DCTN1;TIMM9;FUOM;COX5B;IARS2;RPL15;RPL18;RAB6A;RANBP2;WFS1;TRAPPC4;IDH2;RAB27B;EEF2;ACADSB;GNG13;RPS26;RAB10;GLUD1;PSMC5;PSMC3;ALB;UBE2N;CCDC22;SEC24C
Hemostasis	30/707	6.62864e-06	0.000254406	0	0	2.65264	31.6304	DGKE;DOCK4;WDR1;AK3;CLU;GLG1;GNAI2;ABHD12;KIF3B;TSPAN7;KIF1A;KIFAP3;PRKACB;JAM3;HSPA5;ACTN2;RHOG;ATP2B4;PRKCA;RAB27B;ATP1B3;MIF;L1CAM;CYRIB;GNG13;TUBB2B;ALB;GNAS;CD9;PPIA
Mitochondrial Protein Degradation	10/97	7.1691e-06	0.000254406	0	0	6.67349	79.0523	GLUD1;NDUFB6;ECI1;TIMM9;IDH2;NDUFS3;IARS2;COX5B;ACADSB;DLD
Eukaryotic Translation Termination	10/98	7.86247e-06	0.000254406	0	0	6.59732	77.541	RPS26;RPS17;RPL3;RPS16;RPL31;RPL15;RPL29;RPL18;RPL6;RPS13
Selenocysteine Synthesis	10/98	7.86247e-06	0.000254406	0	0	6.59732	77.541	RPS26;RPS17;RPL3;RPS16;RPL31;RPL15;RPL29;RPL18;RPL6;RPS13
Nonsense Mediated Decay (NMD) Enhanced by the Exon Junction Complex (EJC)	11/120	7.8787e-06	0.000254406	0	0	5.87003	68.9808	RPS26;RPS17;RPL3;RPS16;RPL31;PABPC1;RPL15;RPL29;RPL18;RPL6;RPS13
Nonsense-Mediated Decay (NMD)	11/120	7.8787e-06	0.000254406	0	0	5.87003	68.9808	RPS26;RPS17;RPL3;RPS16;RPL31;PABPC1;RPL15;RPL29;RPL18;RPL6;RPS13
Influenza Infection	13/169	8.32676e-06	0.000260028	0	0	4.86452	56.8956	RANBP2;RPL3;RPL31;CLTA;RPL6;RPS26;RPS17;RPS16;RPL15;RPL29;RPL18;RPS13;HSPA1A
VEGFA-VEGFR2 Pathway	10/99	8.61302e-06	0.000260028	0	0	6.52286	76.0711	CYFIP2;NCKAP1;HSBP1;CTNND1;ABI1;PTK2B;PRKCA;PRKACB;WASF3;MTOR
GABA Receptor Activation	8/60	8.83212e-06	0.000260028	0	0	8.89539	103.517	GABRA2;GABRA1;KCNJ10;KCNJ9;GABRG2;GNAI2;KCNJ3;GNG13
Selenoamino Acid Metabolism	11/122	9.23663e-06	0.000264168	0	0	5.76367	66.8144	RPS26;RPS17;RPL3;RPS16;RPL31;LARS1;RPL15;RPL29;RPL18;RPL6;RPS13
Signaling by Rho GTPases, Miro GTPases and RHOBTB3	29/688	1.07589e-05	0.000299156	0	0	2.62846	30.069	CYFIP2;NCKAP1;DOCK4;FAF2;RAP1GDS1;ADD3;KALRN;ARHGAP22;ABR;STIP1;YWHAQ;PTK2B;HMOX2;WASF3;NDEL1;CLASP2;RANBP2;TPM4;NDUFA5;RHOG;PRKCA;CKAP5;ARHGAP23;NISCH;TUBB2B;DLG4;ABI1;NDUFS3;PPP1R12B
Viral mRNA Translation	10/102	1.12477e-05	0.000304297	0	0	6.30919	71.8953	RPS26;RPS17;RPL3;RPS16;RPL31;RPL15;RPL29;RPL18;RPL6;RPS13
Formation of a Pool of Free 40S Subunits	10/106	1.58215e-05	0.000406085	0	0	6.04507	66.823	RPS26;RPS17;RPL3;RPS16;RPL31;RPL15;RPL29;RPL18;RPL6;RPS13
Response of EIF2AK4 (GCN2) to Amino Acid Deficiency	10/106	1.58215e-05	0.000406085	0	0	6.04507	66.823	RPS26;RPS17;RPL3;RPS16;RPL31;RPL15;RPL29;RPL18;RPL6;RPS13
Signaling by VEGF	10/108	1.86541e-05	0.000461159	0	0	5.92109	64.4774	CYFIP2;NCKAP1;HSBP1;CTNND1;ABI1;PTK2B;PRKCA;PRKACB;WASF3;MTOR
Signaling by Rho GTPases	28/672	1.88886e-05	0.000461159	0	0	2.59084	28.1804	CYFIP2;NCKAP1;DOCK4;FAF2;ADD3;KALRN;ARHGAP22;ABR;STIP1;YWHAQ;PTK2B;HMOX2;WASF3;NDEL1;CLASP2;RANBP2;TPM4;NDUFA5;RHOG;PRKCA;CKAP5;ARHGAP23;NISCH;TUBB2B;DLG4;ABI1;NDUFS3;PPP1R12B
Immune System	63/2150	2.1621e-05	0.000515301	0	0	1.86712	20.0563	CYFIP2;EIF4A2;NCKAP1;PYGB;FAF2;CLTA;AP2A1;ICAM5;CLU;UBE2L3;ALAD;ACTR1A;PGM2;KIFAP3;PRKACB;PGM1;PDIA3;ATP6V1G1;RHOG;ADAM10;MIF;KCNAB2;DNM3;TUBB2B;ILF3;PADI2;ALDOC;MAPT;PPIA;VAMP2;C1QB;ASAH1;DCTN2;DCTN1;KIF3B;PTPRZ1;HECTD3;PTK2B;RAB6A;HMOX2;WASF3;ATG5;RANBP2;RAP1GAP2;CHGA;VCAM1;HSPA5;IDH1;MSN;HSPA2;EEF2;PRDX6;MTOR;RAB10;PSMC5;FABP5;PSMC3;ABI1;HNRNPA2B1;UBE2N;PTPN9;SEC24C;HSPA1A
Cellular Response to Starvation	12/161	2.53532e-05	0.000590198	0	0	4.68893	49.6211	RPS26;RPS17;ATP6V1G1;RPL3;RPS16;RPL31;RPL15;RPL29;RPL18;RPL6;RPS13;MTOR
Neutrophil Degranulation	22/478	3.50534e-05	0.000797466	0	0	2.84976	29.2346	PYGB;ASAH1;IDH1;FAF2;RHOG;ADAM10;MIF;KCNAB2;EEF2;PRDX6;ALAD;RAB10;FABP5;PSMC3;PADI2;PGM2;ALDOC;RAB6A;PPIA;HMOX2;PGM1;HSPA1A
SRP-dependent Cotranslational Protein Targeting to Membrane	10/119	4.3324e-05	0.000963718	0	0	5.32056	53.4546	RPS26;RPS17;RPL3;RPS16;RPL31;RPL15;RPL29;RPL18;RPL6;RPS13
HSP90 Chaperone Cycle for Steroid Hormone Receptors (SHR) in the Presence of Ligand	7/56	4.97702e-05	0.00108304	0	0	8.23697	81.6127	STIP1;ACTR1A;TUBB2B;DCTN2;DCTN1;HSPA2;HSPA1A
Cellular Response to Chemical Stress	13/202	5.49117e-05	0.0011695	0	0	4.00836	39.3212	IDH1;COX5B;PRDX6;PRDX3;PRDX2;PSMC5;GCLC;PSMC3;PRDX1;ALB;ME1;BLVRB;HMOX2
Platelet Activation, Signaling and Aggregation	15/262	5.76407e-05	0.00120205	0	0	3.5497	34.6497	DGKE;HSPA5;WDR1;ACTN2;RHOG;PRKCA;RAB27B;CYRIB;CLU;GNG13;GNAI2;ABHD12;ALB;CD9;PPIA
Influenza Viral RNA Transcription and Replication	11/149	5.99517e-05	0.00122473	0	0	4.62959	45.0088	RPS26;RANBP2;RPS17;RPL3;RPS16;RPL31;RPL15;RPL29;RPL18;RPL6;RPS13
MHC Class II Antigen Presentation	10/126	7.04992e-05	0.00141139	0	0	4.9977	47.7775	DNM3;ACTR1A;TUBB2B;KIF3B;DCTN2;DCTN1;CLTA;AP2A1;KIFAP3;SEC24C
Developmental Biology	44/1385	7.44351e-05	0.00146097	0	0	1.98297	18.8493	EIF4A2;ASAH1;RPL3;RPL31;NCAN;CLTB;CLTA;AP2A1;AKAP5;KALRN;RPL6;RPS17;ALCAM;RPS16;DPYSL4;CAPNS1;RPL15;PTGDS;RPL18;PRKACB;RPS13;CLASP2;LGI1;SPAG9;LYPLA2;ATP6V1G1;ADAM11;ADAM10;MSN;PRKCA;KRT76;L1CAM;RPS26;DNM3;TUBB2B;PSMC5;GAP43;PSMC3;DLG3;PTPRA;DLG4;LARS1;PABPC1;RPL29
Translation	16/302	8.25068e-05	0.00158826	0	0	3.27332	30.7778	EIF4A2;RPL3;RPL31;EEF2;RPL6;RPS26;RPS17;RPS16;PPA2;LARS1;IARS2;PABPC1;RPL15;RPL29;RPL18;RPS13
WNT5A-dependent Internalization of FZD4	4/15	0.000104491	0.0019735	0	0	20.8237	190.879	CLTB;CLTA;AP2A1;PRKCA
Response to Elevated Platelet Cytosolic Ca2+	10/133	0.000110973	0.00205711	0	0	4.71159	42.9048	HSPA5;WDR1;ACTN2;ALB;CD9;PRKCA;RAB27B;CYRIB;CLU;PPIA
Golgi-to-ER Retrograde Transport	10/135	0.000125628	0.00228643	0	0	4.63573	41.639	ACTR1A;TUBB2B;KIF3B;DCTN2;DCTN1;KIF1A;KIFAP3;RAB6A;ARFGAP1;ARF5
Recycling Pathway of L1	6/48	0.000173402	0.0030905	0	0	8.21575	71.1476	DNM3;TUBB2B;CLTA;MSN;AP2A1;L1CAM
Glutamate Binding, Activation of AMPA Receptors and Synaptic Plasticity	5/31	0.00017907	0.0030905	0	0	11.0363	95.2185	DLG4;TSPAN7;AP2A1;PRKCA;AKAP5
Trafficking of AMPA Receptors	5/31	0.00017907	0.0030905	0	0	11.0363	95.2185	DLG4;TSPAN7;AP2A1;PRKCA;AKAP5
Pyruvate Metabolism	6/49	0.000194744	0.00330404	0	0	8.02428	68.558	GSTZ1;PDPR;MPC2;GLO1;ME1;DLD
Signal Transduction	69/2613	0.000214105	0.00357198	0	0	1.66921	14.1033	CYFIP2;NCKAP1;DGKE;DOCK4;GSK3A;FAF2;CTNND1;CLTB;CLTA;AP2A1;IDE;UBE2L3;SMPD3;ABHD12;HEBP1;PTBP1;YWHAQ;PIP4K2A;PRKACB;NDEL1;ATP6V1G1;USP7;TPM4;ACTN2;HSBP1;RHOG;ADAM10;PRKCA;CKAP5;GABRG2;NISCH;DNM3;PPM1A;TUBB2B;SFPQ;ALDH1A1;NDUFS3;PPP1R12B;DLD;RAP1GDS1;ADD3;KALRN;GNAI2;ARHGAP22;ABR;STIP1;PTPRZ1;PTK2B;RAB6A;HMOX2;WASF3;CLASP2;RANBP2;GABRA1;LINGO1;NDUFA5;CSNK1A1;MTOR;GNG13;PPP1CA;ARHGAP23;PSMC5;FABP5;…
RHO GTPase Cycle	19/450	0.000355679	0.00583664	0	0	2.58346	20.5165	CYFIP2;NCKAP1;DOCK4;TPM4;NDUFA5;FAF2;RHOG;ADD3;KALRN;ARHGAP23;NISCH;ARHGAP22;ABR;STIP1;ABI1;NDUFS3;PTK2B;HMOX2;WASF3
Platelet Degranulation	9/128	0.000400634	0.00639429	0	0	4.37089	34.1911	HSPA5;WDR1;ACTN2;ALB;CD9;RAB27B;CYRIB;CLU;PPIA
ROBO Receptors Bind AKAP5	3/9	0.000402438	0.00639429	0	0	28.5567	223.255	PRKCA;AKAP5;PRKACB
Regulation of Insulin Secretion	7/78	0.000409429	0.00639982	0	0	5.67829	44.2949	GNAS;PRKCA;AKAP5;PRKACB;VAMP2;GNAI2;GNG13
HSF1-dependent Transactivation	5/37	0.000421887	0.00639982	0	0	8.96427	69.6593	DNAJB6;HSBP1;HSPA2;MTOR;HSPA1A
Branched-chain Amino Acid Catabolism	4/21	0.000421966	0.00639982	0	0	13.4701	104.67	MCCC2;BCAT1;ACADSB;DLD
Signaling by Receptor Tyrosine Kinases	21/536	0.000476613	0.00712074	0	0	2.39382	18.3098	CYFIP2;NCKAP1;GABRA1;ATP6V1G1;HSBP1;CTNND1;CLTA;ADAM10;PRKCA;AP2A1;IDE;GABRG2;MTOR;DNM3;PTBP1;PTPRZ1;DLG4;ABI1;PTK2B;PRKACB;WASF3
Mitophagy	5/39	0.000541679	0.00797383	0	0	8.4361	63.4466	FUNDC1;UBE2N;VDAC3;UBE2L3;ATG5
Activation of Ca-permeable Kainate Receptor	3/10	0.000567533	0.00811572	0	0	24.4759	182.938	DLG3;DLG4;NCALD
Ionotropic Activity of Kainate Receptors	3/10	0.000567533	0.00811572	0	0	24.4759	182.938	DLG3;DLG4;NCALD
Translation Initiation Complex Formation	6/60	0.000594282	0.00832998	0	0	6.38612	47.4371	EIF4A2;RPS26;RPS17;RPS16;PABPC1;RPS13
RHO GTPase Effectors	14/291	0.000599159	0.00832998	0	0	2.94082	21.8208	CYFIP2;RANBP2;NCKAP1;RHOG;PRKCA;CKAP5;TUBB2B;YWHAQ;DLG4;ABI1;PPP1R12B;WASF3;NDEL1;CLASP2
mRNA Activation Upon Binding of the Cap-Binding Complex and eIFs, and Subsequent Binding to 43S	6/61	0.00064963	0.00890793	0	0	6.26969	46.0139	EIF4A2;RPS26;RPS17;RPS16;PABPC1;RPS13
Triglyceride Catabolism	4/24	0.000719056	0.00972668	0	0	11.4478	82.8544	FABP5;GPD2;PRKACB;PPP1CA
Membrane Trafficking	23/633	0.000734994	0.00974759	0	0	2.21609	15.9906	TPD52;DCTN2;DCTN1;TRAPPC4;CLTB;CLTA;RAB27B;AP2A1;ARFGAP1;DNM3;RAB10;ACTR1A;TUBB2B;KIF3B;YWHAQ;PACSIN2;KIF1A;KIFAP3;RAB6A;SEC24C;ARF5;VAMP2;PACSIN1
TP53 Regulates Metabolic Genes	7/86	0.000740077	0.00974759	0	0	5.10119	36.7732	PRDX2;YWHAQ;PRDX1;COX5B;PRDX6;MTOR;GLS
AUF1 (hnRNP D0) Binds and Destabilizes mRNA	5/42	0.000767041	0.00997153	0	0	7.75091	55.597	PSMC5;PSMC3;HSBP1;PABPC1;HSPA1A
Activation of GABAB Receptors	5/43	0.000855776	0.0108434	0	0	7.54655	53.3051	KCNJ10;KCNJ9;GNAI2;KCNJ3;GNG13
GABA B Receptor Activation	5/43	0.000855776	0.0108434	0	0	7.54655	53.3051	KCNJ10;KCNJ9;GNAI2;KCNJ3;GNG13
Innate Immune System	35/1149	0.000892915	0.0111726	0	0	1.86687	13.1073	CYFIP2;C1QB;NCKAP1;PYGB;ASAH1;FAF2;CLU;ALAD;PGM2;RAB6A;PRKACB;HMOX2;PGM1;WASF3;ATG5;CHGA;ATP6V1G1;IDH1;RHOG;ADAM10;MIF;KCNAB2;EEF2;PRDX6;DNM3;RAB10;PSMC5;FABP5;PSMC3;ABI1;UBE2N;PADI2;ALDOC;PPIA;HSPA1A
Asparagine N-linked Glycosylation	14/306	0.000975706	0.0120578	0	0	2.78759	19.3245	PDIA3;CMAS;UBXN1;DCTN2;DCTN1;TRAPPC4;FUOM;RAD23B;ARFGAP1;DPM1;ACTR1A;TUBB2B;SEC24C;ARF5
Suppression of Apoptosis	3/12	0.00101397	0.0123779	0	0	19.0349	131.224	PTPA;GSK3A;SFPQ
Viral Infection Pathways	32/1029	0.00106175	0.012805	0	0	1.90092	13.0172	GSK3A;RPL3;RPL31;CLTA;PSIP1;AP2A1;COMT;RPL6;RPS17;RPS16;YWHAQ;G3BP2;RPL15;RPL18;RPS13;RANBP2;CSNK1A1;ATP1B3;H2AC1;PPP1CA;RPS26;TUBB2B;PSMC5;PSMC3;PACS1;UBE2N;FXYD6;SNRPE;RPL29;PPIA;SEC24C;HSPA1A
Attenuation Phase	4/27	0.00113994	0.0135842	0	0	9.9531	67.45	DNAJB6;HSBP1;HSPA2;HSPA1A
WNT5A-dependent Internalization of FZD2, FZD5 and ROR2	3/13	0.00130129	0.01527	0	0	17.1305	113.822	CLTB;CLTA;AP2A1
Metabolism of Porphyrins	4/28	0.00131191	0.01527	0	0	9.5379	63.2961	ALAD;ALB;BLVRB;HMOX2
RAC1 GTPase Cycle	10/184	0.00144849	0.0164929	0	0	3.32191	21.7161	CYFIP2;NISCH;ARHGAP22;NCKAP1;ABR;DOCK4;ABI1;KALRN;WASF3;ARHGAP23
Translocation of SLC2A4 (GLUT4) to the Plasma Membrane	6/71	0.00144993	0.0164929	0	0	5.30241	34.6579	RAB10;TUBB2B;YWHAQ;KIF3B;KIFAP3;VAMP2
Activation of G Protein Gated Potassium Channels	4/29	0.00150121	0.0165133	0	0	9.15592	59.527	KCNJ10;KCNJ9;KCNJ3;GNG13
G Protein Gated Potassium Channels	4/29	0.00150121	0.0165133	0	0	9.15592	59.527	KCNJ10;KCNJ9;KCNJ3;GNG13
Inhibition of Voltage Gated Ca2+ Channels via Gbeta Gamma Subunits	4/29	0.00150121	0.0165133	0	0	9.15592	59.527	KCNJ10;KCNJ9;KCNJ3;GNG13
Metabolism of Nucleotides	7/98	0.00159727	0.017379	0	0	4.42579	28.4997	GUK1;AK2;AK4;CTPS1;NT5M;NT5C2;DHODH
LGI-ADAM Interactions	3/14	0.001635	0.017411	0	0	15.5724	99.9143	LGI1;DLG4;ADAM11
Retrograde Neurotrophin Signalling	3/14	0.001635	0.017411	0	0	15.5724	99.9143	DNM3;CLTA;AP2A1
Activation of Kainate Receptors Upon Glutamate Binding	4/30	0.00170873	0.0178171	0	0	8.80332	56.0948	DLG3;DLG4;NCALD;GNG13
Interconversion of Nucleotide Di- and Triphosphates	4/30	0.00170873	0.0178171	0	0	8.80332	56.0948	GUK1;AK2;AK4;CTPS1
Major Pathway of rRNA Processing in the Nucleolus and Cytosol	10/189	0.00176773	0.0182422	0	0	3.22829	20.4611	RPS26;RPS17;RPL3;RPS16;RPL31;RPL15;RPL29;RPL18;RPL6;RPS13
IRE1alpha Activates Chaperones	5/51	0.00186536	0.0190533	0	0	6.23157	39.1611	GSK3A;HSPA5;DCTN1;WFS1;ARFGAP1
Cellular Response to Heat Stress	7/101	0.00190028	0.0192139	0	0	4.28389	26.8418	RANBP2;HSPA5;DNAJB6;HSBP1;HSPA2;MTOR;HSPA1A
Regulation of Pyruvate Dehydrogenase (PDH) Complex	3/15	0.00201763	0.0201679	0	0	14.274	88.5819	GSTZ1;PDPR;DLD
COPI-independent Golgi-to-ER Retrograde Traffic	5/52	0.00203492	0.0201679	0	0	6.09867	37.7953	ACTR1A;TUBB2B;DCTN2;DCTN1;RAB6A
Regulation of mRNA Stability by Proteins That Bind AU-rich Elements	6/76	0.0020592	0.0202084	0	0	4.92241	30.4473	PSMC5;PSMC3;HSBP1;PRKCA;PABPC1;HSPA1A
PINK1-PRKN Mediated Mitophagy	4/32	0.00218194	0.0212051	0	0	8.17368	50.0845	UBE2N;VDAC3;UBE2L3;ATG5
Protein Localization	9/164	0.00231363	0.0222686	0	0	3.34953	20.3281	BAG6;HMGCL;IDH1;TIMM9;ECI2;TIMM44;IDE;DLD;VAMP2
Regulation of Pyruvate Metabolism	4/33	0.00244936	0.0231507	0	0	7.89142	47.4427	GSTZ1;PDPR;ME1;DLD
Heme Degradation	3/16	0.00245152	0.0231507	0	0	13.1753	79.1974	ALB;BLVRB;HMOX2
PCP CE Pathway	6/79	0.00250739	0.023457	0	0	4.7194	28.2622	PSMC5;PSMC3;CLTB;CLTA;AP2A1;PRKCA
rRNA Processing in the Nucleus and Cytosol	10/199	0.00257681	0.0238832	0	0	3.05591	18.2169	RPS26;RPS17;RPL3;RPS16;RPL31;RPL15;RPL29;RPL18;RPL6;RPS13
SARS-CoV-2 Modulates Host Translation Machinery	5/55	0.00261115	0.0239795	0	0	5.73187	34.093	RPS26;RPS17;RPS16;SNRPE;RPS13
Post NMDA Receptor Activation Events	6/80	0.00267193	0.0243146	0	0	4.65539	27.5829	TUBB2B;DLG3;ACTN2;DLG4;MAPT;PRKACB
Integration of Energy Metabolism	7/108	0.00278032	0.0250729	0	0	3.98556	23.4558	GNAS;PRKCA;AKAP5;PRKACB;VAMP2;GNG13;GNAI2
Trafficking of GluR2-containing AMPA Receptors	3/17	0.00293887	0.0262661	0	0	12.2336	71.3186	TSPAN7;AP2A1;PRKCA
Inwardly Rectifying K+ Channels	4/35	0.00305012	0.0270192	0	0	7.38155	42.7582	KCNJ10;KCNJ9;KCNJ3;GNG13
Intra-Golgi and Retrograde Golgi-to-ER Traffic	10/204	0.00308014	0.0270458	0	0	2.97638	17.2118	ACTR1A;TUBB2B;KIF3B;DCTN2;DCTN1;KIF1A;KIFAP3;RAB6A;ARF5;ARFGAP1
Vesicle-mediated Transport	24/752	0.0031897	0.0277373	0	0	1.93158	11.1024	TPD52;DCTN2;DCTN1;TRAPPC4;CLTB;CLTA;RAB27B;AP2A1;ARFGAP1;DNM3;RAB10;ACTR1A;TUBB2B;KIF3B;YWHAQ;ALB;PACSIN2;KIF1A;KIFAP3;RAB6A;SEC24C;ARF5;VAMP2;PACSIN1
Regulation of HSF1-mediated Heat Shock Response	6/83	0.00321431	0.0277373	0	0	4.47332	25.6775	RANBP2;DNAJB6;HSPA5;HSBP1;HSPA2;HSPA1A
Detoxification of Reactive Oxygen Species	4/36	0.00338513	0.0287162	0	0	7.15051	40.6747	PRDX3;PRDX2;PRDX1;PRDX6
RHO GTPases Activate WASPs and WAVEs	4/36	0.00338513	0.0287162	0	0	7.15051	40.6747	CYFIP2;NCKAP1;ABI1;WASF3
Metabolism of RNA	24/761	0.00370155	0.0311366	0	0	1.90709	10.6778	EIF4A2;RANBP2;RPL3;RPL31;HSBP1;FUS;PRKCA;PRPF19;RPL6;WDR77;RPS26;PTBP1;RPS17;PSMC5;RPS16;PSMC3;HNRNPA2B1;SNRPE;PABPC1;RPL15;RPL29;RPL18;RPS13;HSPA1A
Gene and Protein Expression by JAK-STAT Signaling After Interleukin-12 Stimulation	4/37	0.00374431	0.0312338	0	0	6.93347	38.7409	HNRNPA2B1;MSN;MIF;PPIA
Ribosomal Scanning and Start Codon Recognition	5/60	0.00382127	0.0316123	0	0	5.20946	29.002	EIF4A2;RPS26;RPS17;RPS16;RPS13
Clathrin-mediated Endocytosis	8/145	0.0038616	0.0316841	0	0	3.36171	18.6799	DNM3;PACSIN2;CLTB;CLTA;AP2A1;ARFGAP1;VAMP2;PACSIN1
Nuclear Events Mediated by NFE2L2	6/87	0.00406012	0.0330421	0	0	4.25155	23.4113	GCLC;PSMC5;PSMC3;PRDX1;IDH1;ME1
Mitochondrial Fatty Acid Beta-Oxidation	4/38	0.00412847	0.0330608	0	0	6.72921	36.9423	ACADL;ECI1;ACOT13;DBI
Triglyceride Metabolism	4/38	0.00412847	0.0330608	0	0	6.72921	36.9423	FABP5;GPD2;PRKACB;PPP1CA
Mitochondrial Fatty Acid Beta-Oxidation of Unsaturated Fatty Acids	2/6	0.00429932	0.0338868	0	0	28.4768	155.179	ACADL;ECI1
Uptake and Function of Diphtheria Toxin	2/6	0.00429932	0.0338868	0	0	28.4768	155.179	CD9;EEF2
Selective Autophagy	6/89	0.00453993	0.0355036	0	0	4.14868	22.3815	TUBB2B;FUNDC1;VDAC3;UBE2N;UBE2L3;ATG5
Ras Activation Upon Ca2+ Influx Through NMDA Receptor	3/20	0.00474106	0.0367892	0	0	10.0732	53.9066	DLG3;ACTN2;DLG4
SARS-CoV-2-host Interactions	10/218	0.00491555	0.0378497	0	0	2.77405	14.7451	RPS26;RANBP2;RPS17;RPS16;YWHAQ;G3BP2;UBE2N;SNRPE;SEC24C;RPS13
SARS-CoV-1 Modulates Host Translation Machinery	4/41	0.00543857	0.0411005	0	0	6.18265	32.2378	RPS26;RPS17;RPS16;RPS13
Negative Regulation of NMDA Receptor-Mediated Neuronal Transmission	3/21	0.00546091	0.0411005	0	0	9.51308	49.5645	DLG3;ACTN2;DLG4
Unblocking of NMDA Receptors, Glutamate Binding and Activation	3/21	0.00546091	0.0411005	0	0	9.51308	49.5645	DLG3;ACTN2;DLG4
Activation of NMDA Receptors and Postsynaptic Events	6/93	0.00562307	0.0420051	0	0	3.95712	20.5014	TUBB2B;DLG3;ACTN2;DLG4;MAPT;PRKACB
ER to Golgi Anterograde Transport	8/155	0.00575279	0.0426559	0	0	3.13142	16.1521	ACTR1A;TUBB2B;DCTN2;DCTN1;TRAPPC4;SEC24C;ARFGAP1;ARF5
Recruitment of NuMA to Mitotic Centrosomes	6/94	0.005921	0.0431607	0	0	3.91196	20.0654	ACTR1A;TUBB2B;NUMA1;DCTN2;DCTN1;CKAP5
Glucagon-like Peptide-1 (GLP1) Regulates Insulin Secretion	4/42	0.00593031	0.0431607	0	0	6.01964	30.8668	GNAS;AKAP5;PRKACB;GNG13
NrCAM Interactions	2/7	0.00595023	0.0431607	0	0	22.7803	116.734	DLG3;DLG4
Deregulated CDK5 Triggers Multiple Neurodegenerative Pathways in Alzheimer's Disease Models	3/22	0.00624284	0.0446363	0	0	9.01193	45.7475	PRDX2;CAPNS1;PRDX1
Neurodegenerative Diseases	3/22	0.00624284	0.0446363	0	0	9.01193	45.7475	PRDX2;CAPNS1;PRDX1
Antiviral Mechanism by IFN-stimulated Genes	8/158	0.00643861	0.0447358	0	0	3.06832	15.481	EIF4A2;RANBP2;ILF3;TUBB2B;UBE2N;HSPA2;MAPT;HSPA1A
ADORA2B Mediated Anti-Inflammatory Cytokines Production	4/43	0.00645078	0.0447358	0	0	5.86499	29.5804	GNAS;PRKACB;GNAI2;GNG13
Assembly and Cell Surface Presentation of NMDA Receptors	4/43	0.00645078	0.0447358	0	0	5.86499	29.5804	TUBB2B;DLG3;ACTN2;DLG4
Host Interactions of HIV Factors	7/126	0.00647308	0.0447358	0	0	3.37958	17.0335	RANBP2;PSMC5;PSMC3;PACS1;PSIP1;AP2A1;PPIA
SARS-CoV Infections	17/498	0.00648021	0.0447358	0	0	2.05332	10.3467	RANBP2;GSK3A;CSNK1A1;AP2A1;ATP1B3;COMT;RPS26;RPS17;RPS16;YWHAQ;G3BP2;UBE2N;FXYD6;SNRPE;PPIA;SEC24C;RPS13
High Laminar Flow Shear Stress Activates Signaling by PIEZO1 and PECAM1 CDH5 KDR in Endothelial Cell	5/69	0.00693198	0.0475268	0	0	4.47483	22.2471	CAPNS1;GNAS;PRKACB;MTOR;GNG13
Long-term Potentiation	3/23	0.00708815	0.0482669	0	0	8.5609	42.3707	DLG3;ACTN2;DLG4
GPER1 Signaling	4/45	0.00758064	0.050962	0	0	5.57833	27.2343	GNAS;PRKACB;GNAI2;GNG13
Hedgehog 'Off' State	6/99	0.00758575	0.050962	0	0	3.70069	18.0649	TUBB2B;PSMC5;PSMC3;CSNK1A1;GNAS;PRKACB
Interleukin-12 Signaling	4/46	0.00819137	0.0546637	0	0	5.44523	26.1626	HNRNPA2B1;MSN;MIF;PPIA
COPI-dependent Golgi-to-ER Retrograde Traffic	6/101	0.00833782	0.0549089	0	0	3.62241	17.3403	TUBB2B;KIF3B;KIF1A;KIFAP3;ARFGAP1;ARF5
COPI-mediated Anterograde Transport	6/101	0.00833782	0.0549089	0	0	3.62241	17.3403	ACTR1A;TUBB2B;DCTN2;DCTN1;ARFGAP1;ARF5
rRNA Processing	10/237	0.0086681	0.0564936	0	0	2.53938	12.0572	RPS26;RPS17;RPL3;RPS16;RPL31;RPL15;RPL29;RPL18;RPL6;RPS13
Degradation of GLI2 by the Proteasome	4/47	0.00883347	0.0564936	0	0	5.31833	25.1515	PSMC5;PSMC3;CSNK1A1;PRKACB
GLI3 Is Processed to GLI3R by the Proteasome	4/47	0.00883347	0.0564936	0	0	5.31833	25.1515	PSMC5;PSMC3;CSNK1A1;PRKACB
SARS-CoV-2 Infection	12/313	0.00884789	0.0564936	0	0	2.30301	10.8877	RPS26;RANBP2;RPS17;GSK3A;RPS16;YWHAQ;CSNK1A1;G3BP2;UBE2N;SNRPE;SEC24C;RPS13
Beta-catenin Independent WNT Signaling	7/134	0.00895749	0.0564936	0	0	3.1654	14.9257	PSMC5;PSMC3;CLTB;CLTA;PRKCA;AP2A1;GNG13
Basigin Interactions	3/25	0.00897352	0.0564936	0	0	7.78184	36.6796	ATP1B3;L1CAM;PPIA
Defective Intrinsic Pathway for Apoptosis	3/25	0.00897352	0.0564936	0	0	7.78184	36.6796	PRDX2;CAPNS1;PRDX1
Mitotic Prometaphase	9/203	0.00920943	0.0576108	0	0	2.67082	12.5195	RANBP2;ACTR1A;TUBB2B;NUMA1;DCTN2;DCTN1;CKAP5;NDEL1;CLASP2
RHOG GTPase Cycle	5/74	0.00926607	0.0576108	0	0	4.1495	19.4255	DOCK4;NDUFA5;RHOG;NDUFS3;KALRN
G Alpha (Z) Signalling Events	4/48	0.00950756	0.0587474	0	0	5.19719	24.1964	GNAS;PRKCA;GNAI2;GNG13
XBP1(S) Activates Chaperone Genes	4/49	0.0102142	0.0627267	0	0	5.08144	23.2932	GSK3A;DCTN1;WFS1;ARFGAP1
EPH-ephrin Mediated Repulsion of Cells	4/51	0.0117276	0.0711472	0	0	4.86471	21.6276	CLTB;CLTA;ADAM10;AP2A1
Neurotransmitter Release Cycle	4/51	0.0117276	0.0711472	0	0	4.86471	21.6276	GAD1;SLC18A2;VAMP2;GLS
Fatty Acid Metabolism	8/176	0.0119313	0.0719474	0	0	2.73704	12.1212	ACADL;ECI1;ECI2;ACSL6;PPT1;ACOT13;DBI;PTGDS
CREB1 Phosphorylation Through NMDA Receptor-Mediated Activation of RAS Signaling	3/28	0.0123026	0.073742	0	0	6.84698	30.1126	DLG3;ACTN2;DLG4
Bacterial Infection Pathways	7/143	0.0125177	0.0741432	0	0	2.95456	12.9428	PTPA;GSK3A;SFPQ;CTNND1;CD9;EEF2;VAMP2
Macroautophagy	7/143	0.0125177	0.0741432	0	0	2.95456	12.9428	TUBB2B;FUNDC1;VDAC3;UBE2N;MTOR;UBE2L3;ATG5
MAPK6 MAPK4 Signaling	5/80	0.01272	0.0742345	0	0	3.81637	16.6569	PSMC5;PSMC3;HSBP1;PRKACB;KALRN
PKR-mediated Signaling	5/80	0.01272	0.0742345	0	0	3.81637	16.6569	ILF3;TUBB2B;MAPT;HSPA2;HSPA1A
Post-translational Protein Modification	37/1457	0.0128013	0.0742345	0	0	1.53253	6.6791	RAB3B;CMAS;UBXN1;WDR48;DCTN2;DCTN1;IDE;ETFB;FUOM;UBE2L3;ACTR1A;RAB6A;DDX17;RANBP2;PDIA3;USP7;WFS1;TRAPPC4;ADAM10;RAB27B;H2AC1;EEF2;RAD23B;ARFGAP1;DPM1;RAB10;TUBB2B;PSMC5;PSMC3;ALB;VDAC3;PSME1;UBE2N;CCDC22;LY6H;SEC24C;ARF5
Metabolism of Carbohydrates	11/290	0.0128297	0.0742345	0	0	2.27336	9.90274	RANBP2;PYGB;ACAN;NCAN;ALDH1A1;PGP;PGM2;ALDOC;CHSY3;PRKACB;PGM1
Metabolism of Lipids	22/758	0.0133089	0.0765205	0	0	1.73986	7.51501	ASAH1;ECI1;CPNE7;ECI2;ACSL6;ACOT13;DBI;HSD17B11;PPP1CA;SMPD3;HMGCL;ACADL;FABP5;GPD2;GPD1;ALB;PPT1;ME1;PIP4K2A;PTGDS;PRKACB;SEC24C
Formation of the Ternary Complex, and Subsequently, the 43S Complex	4/53	0.0133777	0.0765205	0	0	4.66568	20.1285	RPS26;RPS17;RPS16;RPS13
SARS-CoV-1-host Interactions	6/112	0.0134547	0.0765239	0	0	3.24467	13.9794	RPS26;RPS17;RPS16;YWHAQ;PPIA;RPS13
Ion Homeostasis	4/54	0.0142553	0.0806192	0	0	4.57213	19.4344	RYR2;ATP2B4;ATP1B3;FXYD6
HSF1 Activation	3/30	0.0148645	0.0823239	0	0	6.33915	26.6801	DNAJB6;HSBP1;HSPA1A
APOBEC3G Mediated Resistance to HIV-1 Infection	2/11	0.0148857	0.0823239	0	0	12.6531	53.2362	PSIP1;PPIA
Formation of Annular Gap Junctions	2/11	0.0148857	0.0823239	0	0	12.6531	53.2362	CLTB;CLTA
Receptor Mediated Mitophagy	2/11	0.0148857	0.0823239	0	0	12.6531	53.2362	FUNDC1;ATG5
Organelle Biogenesis and Maintenance	11/297	0.0150799	0.0829394	0	0	2.21692	9.29863	GLUD1;ACTR1A;TUBB2B;KIF3B;DCTN2;CRTC1;DCTN1;IDH2;KIFAP3;CKAP5;LZTFL1
G2 M Transition	8/184	0.0152495	0.0834137	0	0	2.61156	10.9247	ACTR1A;TUBB2B;PSMC5;DCTN2;PSMC3;DCTN1;PPP1R12B;CKAP5
Interleukin-12 Family Signaling	4/56	0.016118	0.0869841	0	0	4.39583	18.1452	HNRNPA2B1;MSN;MIF;PPIA
Mitotic G2-G2 M Phases	8/186	0.0161742	0.0869841	0	0	2.58195	10.6488	ACTR1A;TUBB2B;PSMC5;DCTN2;PSMC3;DCTN1;PPP1R12B;CKAP5
Transport to the Golgi and Subsequent Modification	8/186	0.0161742	0.0869841	0	0	2.58195	10.6488	ACTR1A;TUBB2B;DCTN2;DCTN1;TRAPPC4;SEC24C;ARFGAP1;ARF5
Antigen Presentation Folding, Assembly and Peptide Loading of Class I MHC	3/31	0.0162498	0.0869841	0	0	6.11244	25.1813	PDIA3;HSPA5;SEC24C
Z-decay Degradation of Maternal mRNAs by Zygotically Expressed Factors	2/12	0.0176601	0.092492	0	0	11.3872	45.964	EIF4A2;PABPC1
Gap Junction Degradation	2/12	0.0176601	0.092492	0	0	11.3872	45.964	CLTB;CLTA
Lysine Catabolism	2/12	0.0176601	0.092492	0	0	11.3872	45.964	ALDH7A1;DLD
KEAP1-NFE2L2 Pathway	6/119	0.017668	0.092492	0	0	3.04259	12.2799	GCLC;PSMC5;PSMC3;PRDX1;IDH1;ME1
Regulation of PLK1 Activity at G2 M Transition	5/87	0.0177407	0.092492	0	0	3.48934	14.0686	ACTR1A;DCTN2;DCTN1;PPP1R12B;CKAP5
Cytoprotection by HMOX1	4/59	0.0191864	0.0992262	0	0	4.15542	16.4287	ALB;BLVRB;COX5B;HMOX2
Glucagon Signaling in Metabolic Regulation	3/33	0.0192307	0.0992262	0	0	5.70436	22.5394	GNAS;PRKACB;GNG13
SARS-CoV-1 Infection	7/157	0.0199271	0.102293	0	0	2.67688	10.4818	RPS26;RPS17;GSK3A;RPS16;YWHAQ;PPIA;RPS13
Opioid Signalling	5/90	0.0202429	0.103383	0	0	3.36567	13.1259	PRKCA;PRKACB;GNAI2;GNG13;PPP1CA
Autophagy	7/158	0.0205524	0.103794	0	0	2.65902	10.3297	TUBB2B;FUNDC1;VDAC3;UBE2N;MTOR;UBE2L3;ATG5
Factors Involved in Megakaryocyte Development and Platelet Production	7/158	0.0205524	0.103794	0	0	2.65902	10.3297	DOCK4;TUBB2B;KIF3B;AK3;KIF1A;KIFAP3;PRKACB
Diseases of Branched-Chain Amino Acid Catabolism	2/13	0.0206344	0.103794	0	0	10.3515	40.1721	MCCC2;DLD
EPH-Ephrin Signaling	5/92	0.0220331	0.110275	0	0	3.28796	12.5443	CLTB;CLTA;ADAM10;AP2A1;KALRN
Lysosome Vesicle Biogenesis	3/35	0.0224932	0.111055	0	0	5.34729	20.2905	CLTB;CLTA;VAMP2
N-glycan Trimming in the ER and Calnexin Calreticulin Cycle	3/35	0.0224932	0.111055	0	0	5.34729	20.2905	PDIA3;UBXN1;RAD23B
Kinesins	4/62	0.022593	0.111055	0	0	3.93988	14.9326	TUBB2B;KIF3B;KIF1A;KIFAP3
Cellular Responses to Mechanical Stimuli	5/93	0.0229654	0.111055	0	0	3.25043	12.2664	CAPNS1;GNAS;PRKACB;MTOR;GNG13
Response of Endothelial Cells to Shear Stress	5/93	0.0229654	0.111055	0	0	3.25043	12.2664	CAPNS1;GNAS;PRKACB;MTOR;GNG13
Signaling by ALK Fusions and Activated Point Mutants	5/93	0.0229654	0.111055	0	0	3.25043	12.2664	MECP2;RANBP2;TPM4;DCTN1;MSN
Signaling by ALK in Cancer	5/93	0.0229654	0.111055	0	0	3.25043	12.2664	MECP2;RANBP2;TPM4;DCTN1;MSN
Glutamate and Glutamine Metabolism	2/14	0.023801	0.11243	0	0	9.48841	35.4679	GLUD1;GLS
Glycogen Breakdown (Glycogenolysis)	2/14	0.023801	0.11243	0	0	9.48841	35.4679	PYGB;PGM1
Heme Biosynthesis	2/14	0.023801	0.11243	0	0	9.48841	35.4679	ALAD;ALB
Peroxisomal Protein Import	4/63	0.023805	0.11243	0	0	3.87291	14.4764	HMGCL;IDH1;ECI2;IDE
Cilium Assembly	8/200	0.0238114	0.11243	0	0	2.39196	8.94018	ACTR1A;TUBB2B;KIF3B;DCTN2;DCTN1;KIFAP3;CKAP5;LZTFL1
Unfolded Protein Response (UPR)	5/95	0.0249059	0.117046	0	0	3.17788	11.7348	GSK3A;HSPA5;DCTN1;WFS1;ARFGAP1
Adaptive Immune System	23/854	0.0252262	0.117997	0	0	1.60786	5.91671	PDIA3;RAP1GAP2;VCAM1;HSPA5;DCTN2;DCTN1;CLTA;AP2A1;ICAM5;MTOR;UBE2L3;DNM3;ACTR1A;TUBB2B;PSMC5;PSMC3;KIF3B;HECTD3;UBE2N;KIFAP3;PRKACB;PPIA;SEC24C
Glutathione Conjugation	3/37	0.0260379	0.121228	0	0	5.03223	18.3586	GSTZ1;GCLC;GSTA4
RAB Geranylgeranylation	4/65	0.0263455	0.122092	0	0	3.74554	13.6205	RAB3B;RAB10;RAB27B;RAB6A
Diseases Associated With Glycosylation Precursor Biosynthesis	2/15	0.0271523	0.124677	0	0	8.75808	31.5842	DPM1;PGM1
Integration of Provirus	2/15	0.0271523	0.124677	0	0	8.75808	31.5842	PSIP1;PPIA
Transport of Small Molecules	20/724	0.0281963	0.128879	0	0	1.64625	5.87475	RYR2;ATP6V1G1;ATP2B4;CLTA;ABCB8;AP2A1;ATP1B3;ADD3;SLC4A4;GNG13;ALAD;PSMC5;PSMC3;ALB;VDAC3;GNAS;FXYD6;PRKACB;HMOX2;SLC18A2
M Phase	12/372	0.0298123	0.135266	0	0	1.9197	6.7436	RANBP2;ACTR1A;TUBB2B;PSMC5;PSMC3;NUMA1;DCTN2;DCTN1;PRKCA;CKAP5;NDEL1;CLASP2
Response of Mtb to Phagocytosis	3/39	0.029864	0.135266	0	0	4.75218	16.6854	PTPA;GSK3A;SFPQ
Maturation of Nucleoprotein 9694631	2/16	0.030681	0.137106	0	0	8.13209	28.3331	GSK3A;CSNK1A1
Rap1 Signalling	2/16	0.030681	0.137106	0	0	8.13209	28.3331	RAP1GAP2;PRKACB
VLDLR Internalisation and Degradation	2/16	0.030681	0.137106	0	0	8.13209	28.3331	CLTA;AP2A1
Signaling by Hedgehog	6/136	0.0314623	0.139972	0	0	2.64241	9.14	TUBB2B;PSMC5;PSMC3;CSNK1A1;GNAS;PRKACB
Loss of Nlp From Mitotic Centrosomes	4/69	0.0318974	0.140658	0	0	3.51433	12.1077	ACTR1A;DCTN2;DCTN1;CKAP5
Loss of Proteins Required for Interphase Microtubule Organization From the Centrosome	4/69	0.0318974	0.140658	0	0	3.51433	12.1077	ACTR1A;DCTN2;DCTN1;CKAP5
Potassium Channels	5/103	0.033705	0.147977	0	0	2.91726	9.88984	KCNJ10;KCNJ9;KCNAB2;GNG13;KCNJ3
Signaling by Retinoic Acid	3/41	0.0339697	0.148338	0	0	4.50161	15.2257	FABP5;ALDH1A1;DLD
PKA Activation in Glucagon Signalling	2/17	0.03438	0.148338	0	0	7.58957	25.579	GNAS;PRKACB
Protein Methylation	2/17	0.03438	0.148338	0	0	7.58957	25.579	ETFB;EEF2
Regulation of MITF-M-dependent Genes Involved in Lysosome Biogenesis and Autophagy	2/17	0.03438	0.148338	0	0	7.58957	25.579	ASAH1;ATP6V1G1
Separation of Sister Chromatids	7/177	0.0351456	0.15099	0	0	2.35953	7.90032	RANBP2;TUBB2B;PSMC5;PSMC3;CKAP5;NDEL1;CLASP2
tRNA Aminoacylation	3/42	0.0361266	0.154542	0	0	4.38596	14.5646	PPA2;LARS1;IARS2
AURKA Activation by TPX2	4/72	0.036478	0.154722	0	0	3.35877	11.121	ACTR1A;DCTN2;DCTN1;CKAP5
trans-Golgi Network Vesicle Budding	4/72	0.036478	0.154722	0	0	3.35877	11.121	TPD52;CLTB;CLTA;VAMP2
Norepinephrine Neurotransmitter Release Cycle	2/18	0.0382423	0.16063	0	0	7.11486	23.2216	SLC18A2;VAMP2
Serotonin Neurotransmitter Release Cycle	2/18	0.0382423	0.16063	0	0	7.11486	23.2216	SLC18A2;VAMP2
Vasopressin Regulates Renal Water Homeostasis via Aquaporins	3/43	0.0383523	0.16063	0	0	4.27609	13.9441	GNAS;PRKACB;GNG13
Glycolysis	4/74	0.0397316	0.165714	0	0	3.26247	10.5235	RANBP2;PGP;ALDOC;PRKACB
Uptake and Actions of Bacterial Toxins	3/44	0.0406463	0.168826	0	0	4.17158	13.3609	CD9;EEF2;VAMP2
Plasma Lipoprotein Assembly, Remodeling, and Clearance	4/75	0.0414184	0.170578	0	0	3.21636	10.241	ALB;CLTA;AP2A1;PRKACB
GABA Synthesis, Release, Reuptake and Degradation	2/19	0.0422612	0.170578	0	0	6.69599	21.1854	GAD1;VAMP2
Glyoxylate Metabolism and Glycine Degradation	2/19	0.0422612	0.170578	0	0	6.69599	21.1854	ALDH4A1;DLD
LDL Clearance	2/19	0.0422612	0.170578	0	0	6.69599	21.1854	CLTA;AP2A1
NFE2L2 Regulating Anti-Oxidant Detoxification Enzymes	2/19	0.0422612	0.170578	0	0	6.69599	21.1854	GCLC;PRDX1
Prostacyclin Signalling Through Prostacyclin Receptor	2/19	0.0422612	0.170578	0	0	6.69599	21.1854	GNAS;GNG13
RHO GTPases Activate CIT	2/19	0.0422612	0.170578	0	0	6.69599	21.1854	DLG4;PPP1R12B
Phase II - Conjugation of Compounds	5/111	0.0442197	0.177767	0	0	2.69599	8.40767	GSTZ1;GCLC;GSTA4;BPNT2;COMT
RHOA GTPase Cycle	6/149	0.0457761	0.183288	0	0	2.40059	7.4034	ARHGAP22;ABR;FAF2;KALRN;HMOX2;ARHGAP23
Chondroitin Sulfate Biosynthesis	2/20	0.0464301	0.185165	0	0	6.32367	19.4125	NCAN;CHSY3
Degradation of GLI1 by the Proteasome	3/47	0.0479329	0.1904	0	0	3.88656	11.8072	PSMC5;PSMC3;PRKACB
Ub-specific Processing Proteases	7/190	0.0483368	0.191246	0	0	2.19045	6.63611	USP7;PSMC5;WDR48;PSMC3;VDAC3;H2AC1;IDE
Gap Junction Trafficking	3/48	0.0504946	0.198412	0	0	3.8	11.3464	TUBB2B;CLTB;CLTA
Mitochondrial tRNA Aminoacylation	2/21	0.0507426	0.198412	0	0	5.99054	17.8577	PPA2;IARS2
Synaptic Adhesion-Like Molecules	2/21	0.0507426	0.198412	0	0	5.99054	17.8577	DLG3;DLG4
EML4 and NUDC in Mitotic Spindle Formation	5/116	0.0516842	0.201307	0	0	2.57389	7.62541	RANBP2;TUBB2B;CKAP5;NDEL1;CLASP2
Diseases of Signal Transduction by Growth Factor Receptors and Second Messengers	13/451	0.0520744	0.201658	0	0	1.70751	5.04583	RANBP2;GSK3A;WDR48;TPM4;CSNK1A1;DCTN1;RHOG;ADAM10;MSN;MTOR;MECP2;PSMC5;PSMC3
Centrosome Maturation	4/81	0.0523788	0.201658	0	0	2.96483	8.74402	ACTR1A;DCTN2;DCTN1;CKAP5
Recruitment of Mitotic Centrosome Proteins and Complexes	4/81	0.0523788	0.201658	0	0	2.96483	8.74402	ACTR1A;DCTN2;DCTN1;CKAP5
ADP Signalling Through P2Y Purinoceptor 12	2/22	0.0551926	0.209272	0	0	5.69072	16.4856	GNAI2;GNG13
Early Phase of HIV Life Cycle	2/22	0.0551926	0.209272	0	0	5.69072	16.4856	PSIP1;PPIA
Insertion of Tail-Anchored Proteins Into the Endoplasmic Reticulum Membrane	2/22	0.0551926	0.209272	0	0	5.69072	16.4856	BAG6;VAMP2
Nef-mediates Down Modulation of Cell Surface Receptors by Recruiting Them to Clathrin Adapters	2/22	0.0551926	0.209272	0	0	5.69072	16.4856	PACS1;AP2A1
Interferon Signaling	9/280	0.0562693	0.212549	0	0	1.90439	5.48007	EIF4A2;RANBP2;TUBB2B;ILF3;VCAM1;UBE2N;MAPT;HSPA2;HSPA1A
Gap Junction Trafficking and Regulation	3/51	0.0585685	0.220403	0	0	3.56195	10.1073	TUBB2B;CLTB;CLTA
Dopamine Neurotransmitter Release Cycle	2/23	0.059774	0.224097	0	0	5.41946	15.2676	SLC18A2;VAMP2
Glucose Metabolism	4/85	0.0604794	0.225895	0	0	2.81784	7.90531	RANBP2;PGP;ALDOC;PRKACB
Apoptotic Execution Phase	3/52	0.0613869	0.226746	0	0	3.48908	9.7365	STK24;MAPT;DNM1L
Aquaporin-mediated Transport	3/52	0.0613869	0.226746	0	0	3.48908	9.7365	GNAS;PRKACB;GNG13
Proteasome Assembly	3/52	0.0613869	0.226746	0	0	3.48908	9.7365	PSMC5;PSMC3;PSME1
Programmed Cell Death	7/202	0.062989	0.231809	0	0	2.05439	5.67996	PSMC5;PSMC3;STK24;YWHAQ;MAPT;DNM1L;UBE2L3
Intraflagellar Transport	3/53	0.0642674	0.232553	0	0	3.41913	9.38449	TUBB2B;KIF3B;KIFAP3
DARPP-32 Events	2/24	0.0644809	0.232553	0	0	5.17286	14.1808	PRKACB;PPP1CA
Glutamate Neurotransmitter Release Cycle	2/24	0.0644809	0.232553	0	0	5.17286	14.1808	VAMP2;GLS
Other Interleukin Signaling	2/24	0.0644809	0.232553	0	0	5.17286	14.1808	PTPRZ1;VAMP2
Leishmania Infection	8/245	0.0645851	0.232553	0	0	1.93331	5.29683	CYFIP2;NCKAP1;ABI1;GNAS;PRKACB;WASF3;GNG13;GNAI2
Parasitic Infection Pathways	8/245	0.0645851	0.232553	0	0	1.93331	5.29683	CYFIP2;NCKAP1;ABI1;GNAS;PRKACB;WASF3;GNG13;GNAI2
Muscle Contraction	7/204	0.0656674	0.235602	0	0	2.03332	5.53705	RYR2;TPM4;ACTN2;ATP2B4;FXYD6;ATP1B3;ACTG2
RAC2 GTPase Cycle	4/88	0.0669652	0.237726	0	0	2.71678	7.34505	NCKAP1;ABR;DOCK4;ABI1
snRNP Assembly	3/54	0.0672093	0.237726	0	0	3.35192	9.04998	RANBP2;SNRPE;WDR77
G-protein Mediated Events	3/54	0.0672093	0.237726	0	0	3.35192	9.04998	PRKCA;PRKACB;GNAI2
Metabolism of Non-Coding RNA	3/54	0.0672093	0.237726	0	0	3.35192	9.04998	RANBP2;SNRPE;WDR77
Resolution of Sister Chromatid Cohesion	5/126	0.068689	0.240892	0	0	2.35996	6.32037	RANBP2;TUBB2B;CKAP5;NDEL1;CLASP2
Complex III Assembly	2/25	0.0693076	0.240892	0	0	4.9477	13.2064	UQCRC1;UQCRFS1
Deadenylation of mRNA	2/25	0.0693076	0.240892	0	0	4.9477	13.2064	EIF4A2;PABPC1
Glycogen Metabolism	2/25	0.0693076	0.240892	0	0	4.9477	13.2064	PYGB;PGM1
Metabolism of Cofactors	2/25	0.0693076	0.240892	0	0	4.9477	13.2064	IDH1;COQ6
Ion Transport by P-type ATPases	3/55	0.0702117	0.24319	0	0	3.28729	8.73183	ATP2B4;ATP1B3;FXYD6
RAB GEFs Exchange GTP for GDP on RABs	4/90	0.0714816	0.246735	0	0	2.65333	7.00033	RAB10;TRAPPC4;RAB27B;RAB6A
Apoptosis	6/168	0.0730018	0.250331	0	0	2.11698	5.5407	PSMC5;STK24;YWHAQ;PSMC3;MAPT;DNM1L
Golgi Associated Vesicle Biogenesis	3/56	0.0732736	0.250331	0	0	3.2251	8.42897	TPD52;CLTA;VAMP2
Transcriptional Activation of Mitochondrial Biogenesis	3/56	0.0732736	0.250331	0	0	3.2251	8.42897	GLUD1;CRTC1;IDH2
Constitutive Signaling by AKT1 E17K in Cancer	2/26	0.0742487	0.252799	0	0	4.7413	12.329	GSK3A;MTOR
Neurexins and Neuroligins	3/57	0.0763941	0.259222	0	0	3.16521	8.14045	DLG3;DLG4;DLGAP1
Extracellular Matrix Organization	9/300	0.0789626	0.264803	0	0	1.77167	4.49789	ACAN;VCAM1;CAPNS1;NCAN;TRAPPC4;ADAM10;PRKCA;ICAM5;JAM3
Effects of PIP2 Hydrolysis	2/27	0.0792986	0.264803	0	0	4.55142	11.5357	ABHD12;DGKE
Syndecan Interactions	2/27	0.0792986	0.264803	0	0	4.55142	11.5357	TRAPPC4;PRKCA
Signaling by ERBB4	3/58	0.0795724	0.264803	0	0	3.10751	7.86537	GABRA1;DLG4;GABRG2
Amplification of Signal From Unattached Kinetochores via a MAD2 Inhibitory Signal	4/94	0.0809674	0.264803	0	0	2.53489	6.37197	RANBP2;CKAP5;NDEL1;CLASP2
Amplification of Signal From the Kinetochores	4/94	0.0809674	0.264803	0	0	2.53489	6.37197	RANBP2;CKAP5;NDEL1;CLASP2
Adherens Junctions Interactions	3/59	0.0828073	0.264803	0	0	3.05186	7.60291	AFDN;ILF3;CTNND1
Iron Uptake and Transport	3/59	0.0828073	0.264803	0	0	3.05186	7.60291	ALAD;ATP6V1G1;HMOX2
Arachidonate Production From DAG	1/5	0.0837993	0.264803	0	0	14.1973	35.1997	ABHD12
Beta Oxidation of lauroyl-CoA to decanoyl-CoA-CoA	1/5	0.0837993	0.264803	0	0	14.1973	35.1997	ACADL
Branched-chain Ketoacid Dehydrogenase Kinase Deficiency	1/5	0.0837993	0.264803	0	0	14.1973	35.1997	DLD
Ciprofloxacin ADME	1/5	0.0837993	0.264803	0	0	14.1973	35.1997	ALB
Disinhibition of SNARE Formation	1/5	0.0837993	0.264803	0	0	14.1973	35.1997	PRKCA
Fructose Catabolism	1/5	0.0837993	0.264803	0	0	14.1973	35.1997	ALDH1A1
H139Hfs13* PPM1K Causes a Mild Variant of MSUD	1/5	0.0837993	0.264803	0	0	14.1973	35.1997	DLD
MECP2 Regulates Transcription Factors	1/5	0.0837993	0.264803	0	0	14.1973	35.1997	MECP2
Maple Syrup Urine Disease	1/5	0.0837993	0.264803	0	0	14.1973	35.1997	DLD
PKA-mediated Phosphorylation of Key Metabolic Factors	1/5	0.0837993	0.264803	0	0	14.1973	35.1997	PRKACB
PTK6 Regulates Proteins Involved in RNA Processing	1/5	0.0837993	0.264803	0	0	14.1973	35.1997	SFPQ
RHOT1 GTPase Cycle	1/5	0.0837993	0.264803	0	0	14.1973	35.1997	RAP1GDS1
Tyrosine Catabolism	1/5	0.0837993	0.264803	0	0	14.1973	35.1997	GSTZ1
Cytokine Signaling in Immune System	19/776	0.0838586	0.264803	0	0	1.44595	3.58397	EIF4A2;RANBP2;VCAM1;MSN;MIF;HSPA2;TUBB2B;PSMC5;ILF3;PSMC3;PTPRZ1;HNRNPA2B1;UBE2N;PTK2B;PTPN9;MAPT;PPIA;VAMP2;HSPA1A
Activation of AMPK Downstream of NMDARs	2/28	0.0844521	0.265005	0	0	4.37614	10.8159	TUBB2B;MAPT
Adrenaline,noradrenaline Inhibits Insulin Secretion	2/28	0.0844521	0.265005	0	0	4.37614	10.8159	GNAI2;GNG13
Cell Cycle Checkpoints	8/261	0.0857704	0.268301	0	0	1.80955	4.44441	RANBP2;PSMC5;PSMC3;YWHAQ;UBE2N;CKAP5;NDEL1;CLASP2
Anchoring of the Basal Body to the Plasma Membrane	4/97	0.0884693	0.275881	0	0	2.45274	5.94814	ACTR1A;DCTN2;DCTN1;CKAP5
Energy Dependent Regulation of mTOR by LKB1-AMPK	2/29	0.0897042	0.277142	0	0	4.21385	10.1606	PPM1A;MTOR
The Role of Nef in HIV-1 Replication and Disease Pathogenesis	2/29	0.0897042	0.277142	0	0	4.21385	10.1606	PACS1;AP2A1
VEGFR2 Mediated Vascular Permeability	2/29	0.0897042	0.277142	0	0	4.21385	10.1606	CTNND1;MTOR
Diseases of Metabolism	8/264	0.0901474	0.277654	0	0	1.78807	4.30265	MCCC2;DPM1;ACAN;GCLC;NCAN;IDH1;DLD;PGM1
Mitotic Anaphase	7/221	0.0911755	0.279959	0	0	1.87016	4.47898	RANBP2;TUBB2B;PSMC5;PSMC3;CKAP5;NDEL1;CLASP2
Biological Oxidations	7/222	0.092828	0.283295	0	0	1.86137	4.42449	GSTZ1;GCLC;GSTA4;ALDH1A1;BPNT2;COMT;BPHL
Mitotic Metaphase and Anaphase	7/222	0.092828	0.283295	0	0	1.86137	4.42449	RANBP2;TUBB2B;PSMC5;PSMC3;CKAP5;NDEL1;CLASP2
RHO GTPases Activate Formins	5/139	0.0948673	0.286581	0	0	2.12959	5.01578	RANBP2;TUBB2B;CKAP5;NDEL1;CLASP2
Insulin Receptor Recycling	2/30	0.0950499	0.286581	0	0	4.06315	9.56202	ATP6V1G1;IDE
Regulation of CDH11 Expression and Function	2/30	0.0950499	0.286581	0	0	4.06315	9.56202	ILF3;CTNND1
Synthesis of Active Ubiquitin Roles of E1 and E2 Enzymes	2/30	0.0950499	0.286581	0	0	4.06315	9.56202	USP7;UBE2L3
Deubiquitination	8/268	0.0961811	0.289121	0	0	1.7602	4.12155	PSMC5;USP7;WDR48;PSMC3;VDAC3;IDE;H2AC1;RAD23B
Signaling by Interleukins	12/452	0.0965423	0.289338	0	0	1.56415	3.65663	PSMC5;VCAM1;PSMC3;PTPRZ1;HNRNPA2B1;UBE2N;MSN;PTK2B;PTPN9;MIF;PPIA;VAMP2
MAPK Family Signaling Cascades	9/314	0.0977439	0.289559	0	0	1.68913	3.9279	PSMC5;PSMC3;DLG3;ACTN2;HSBP1;DLG4;PTPRA;PRKACB;KALRN
Acrosome Reaction and Sperm Oocyte Membrane Binding	1/6	0.0996994	0.289559	0	0	11.3572	26.1852	CD9
Choline Catabolism	1/6	0.0996994	0.289559	0	0	11.3572	26.1852	ALDH7A1
Estrogen Biosynthesis	1/6	0.0996994	0.289559	0	0	11.3572	26.1852	HSD17B11
GDP-fucose Biosynthesis	1/6	0.0996994	0.289559	0	0	11.3572	26.1852	FUOM
Methionine Salvage Pathway	1/6	0.0996994	0.289559	0	0	11.3572	26.1852	GOT1
PDH Complex Synthesizes acetyl-CoA From PYR	1/6	0.0996994	0.289559	0	0	11.3572	26.1852	DLD
TNFR1-mediated Ceramide Production	1/6	0.0996994	0.289559	0	0	11.3572	26.1852	SMPD3
Toxicity of Botulinum Toxin Type D (botD)	1/6	0.0996994	0.289559	0	0	11.3572	26.1852	VAMP2
Toxicity of Botulinum Toxin Type F (botF)	1/6	0.0996994	0.289559	0	0	11.3572	26.1852	VAMP2
Synthesis of Substrates in N-glycan Biosythesis	3/64	0.0997981	0.289559	0	0	2.80099	6.45518	DPM1;CMAS;FUOM
HIV Infection	7/227	0.10134	0.293162	0	0	1.8186	4.16327	RANBP2;PSMC5;PSMC3;PACS1;PSIP1;AP2A1;PPIA
Cell Cycle	16/649	0.101626	0.293162	0	0	1.45244	3.32095	RANBP2;NUMA1;DCTN2;DCTN1;PRKCA;HSPA2;CKAP5;ACTR1A;TUBB2B;PSMC5;PSMC3;YWHAQ;UBE2N;PPP1R12B;NDEL1;CLASP2
Mitochondrial Protein Import	3/65	0.103352	0.296434	0	0	2.75567	6.25431	TIMM9;TIMM44;DLD
The Role of GTSE1 in G2 M Progression After G2 Checkpoint	3/65	0.103352	0.296434	0	0	2.75567	6.25431	TUBB2B;PSMC5;PSMC3
Intracellular Signaling by Second Messengers	9/321	0.108027	0.308956	0	0	1.65063	3.67328	PSMC5;USP7;GSK3A;PSMC3;RHOG;PIP4K2A;PRKCA;PRKACB;MTOR
Cargo Recognition for Clathrin-Mediated Endocytosis	4/105	0.110025	0.311158	0	0	2.25754	4.9825	CLTB;CLTA;AP2A1;VAMP2
Glucagon-type Ligand Receptors	2/33	0.111601	0.311158	0	0	3.66938	8.0463	GNAS;GNG13
Regulation of Expression and Function of Type II Classical Cadherins	2/33	0.111601	0.311158	0	0	3.66938	8.0463	ILF3;CTNND1
Regulation of Homotypic Cell-Cell Adhesion	2/33	0.111601	0.311158	0	0	3.66938	8.0463	ILF3;CTNND1
Signal Amplification	2/33	0.111601	0.311158	0	0	3.66938	8.0463	GNAI2;GNG13
Cell Surface Interactions at the Vascular Wall	7/233	0.112097	0.311158	0	0	1.76977	3.87295	TSPAN7;ATP1B3;MIF;L1CAM;PPIA;GLG1;JAM3
Downstream Signaling Events of B Cell Receptor (BCR)	3/68	0.114308	0.311158	0	0	2.62809	5.69995	PSMC5;PSMC3;PPIA
CDH11 Homotypic and Heterotypic Interactions	1/7	0.115324	0.311158	0	0	9.46387	20.442	CTNND1
Constitutive Signaling by NOTCH1 t(7;9)(NOTCH1 M1580 K2555) Translocation Mutant	1/7	0.115324	0.311158	0	0	9.46387	20.442	ADAM10
Defective HLCS Causes Multiple Carboxylase Deficiency	1/7	0.115324	0.311158	0	0	9.46387	20.442	MCCC2
Fructose Metabolism	1/7	0.115324	0.311158	0	0	9.46387	20.442	ALDH1A1
Glycine Degradation	1/7	0.115324	0.311158	0	0	9.46387	20.442	DLD
Loss of MECP2 Binding Ability to the NCoR SMRT Complex	1/7	0.115324	0.311158	0	0	9.46387	20.442	MECP2
Minus-strand DNA Synthesis	1/7	0.115324	0.311158	0	0	9.46387	20.442	PPIA
Plus-strand DNA Synthesis	1/7	0.115324	0.311158	0	0	9.46387	20.442	PPIA
RHOT2 GTPase Cycle	1/7	0.115324	0.311158	0	0	9.46387	20.442	RAP1GDS1
Regulation of CDH19 Expression and Function	1/7	0.115324	0.311158	0	0	9.46387	20.442	CTNND1
Reverse Transcription of HIV RNA	1/7	0.115324	0.311158	0	0	9.46387	20.442	PPIA
Signaling by NOTCH1 t(7;9)(NOTCH1 M1580 K2555) Translocation Mutant	1/7	0.115324	0.311158	0	0	9.46387	20.442	ADAM10
Viral RNP Complexes in the Host Cell Nucleus	1/7	0.115324	0.311158	0	0	9.46387	20.442	HSPA1A
Vitamin B2 (Riboflavin) Metabolism	1/7	0.115324	0.311158	0	0	9.46387	20.442	FLAD1
Cell Cycle, Mitotic	13/516	0.116027	0.312212	0	0	1.48183	3.19176	RANBP2;NUMA1;DCTN2;DCTN1;PRKCA;CKAP5;ACTR1A;TUBB2B;PSMC5;PSMC3;PPP1R12B;NDEL1;CLASP2
Citric Acid Cycle (TCA Cycle)	2/34	0.117275	0.314724	0	0	3.55453	7.6182	IDH2;DLD
Nucleotide Excision Repair	4/108	0.118661	0.317593	0	0	2.19208	4.67239	USP7;UBE2N;PRPF19;RAD23B
Circadian Clock	3/70	0.121845	0.325245	0	0	2.54938	5.36645	CRTC1;NAMPT;PPP1CA
CaM Pathway	2/35	0.123019	0.325772	0	0	3.44664	7.22215	PRKCA;PRKACB
Calmodulin Induced Events	2/35	0.123019	0.325772	0	0	3.44664	7.22215	PRKCA;PRKACB
Nucleotide Catabolism	2/35	0.123019	0.325772	0	0	3.44664	7.22215	NT5M;NT5C2
Mitotic Spindle Checkpoint	4/111	0.127581	0.326208	0	0	2.1303	4.3863	RANBP2;CKAP5;NDEL1;CLASP2
Signaling by WNT	8/287	0.127869	0.326208	0	0	1.63872	3.37044	PSMC5;PSMC3;CSNK1A1;CLTB;CLTA;PRKCA;AP2A1;GNG13
Regulation of TP53 Degradation	2/36	0.12883	0.326208	0	0	3.3451	6.85498	USP7;MTOR
Striated Muscle Contraction	2/36	0.12883	0.326208	0	0	3.3451	6.85498	TPM4;ACTN2
Degradation of Beta-Catenin by the Destruction Complex	3/72	0.129559	0.326208	0	0	2.47523	5.05843	PSMC5;PSMC3;CSNK1A1
Signaling by NOTCH4	3/72	0.129559	0.326208	0	0	2.47523	5.05843	PSMC5;PSMC3;ADAM10
Defective B4GALT1 Causes B4GALT1-CDG (CDG-2d)	1/8	0.130679	0.326208	0	0	8.11148	16.507	ACAN
Defective CHST14 Causes EDS, Musculocontractural Type	1/8	0.130679	0.326208	0	0	8.11148	16.507	NCAN
Defective CHST3 Causes SEDCJD	1/8	0.130679	0.326208	0	0	8.11148	16.507	NCAN
Defective CHST6 Causes MCDC1	1/8	0.130679	0.326208	0	0	8.11148	16.507	ACAN
Defective CHSY1 Causes TPBS	1/8	0.130679	0.326208	0	0	8.11148	16.507	NCAN
Defective ST3GAL3 Causes MCT12 and EIEE15	1/8	0.130679	0.326208	0	0	8.11148	16.507	ACAN
Defects in Biotin (Btn) Metabolism	1/8	0.130679	0.326208	0	0	8.11148	16.507	MCCC2
HDL Assembly	1/8	0.130679	0.326208	0	0	8.11148	16.507	PRKACB
MECP2 Regulates Transcription of Neuronal Ligands	1/8	0.130679	0.326208	0	0	8.11148	16.507	MECP2
Miro GTPase Cycle	1/8	0.130679	0.326208	0	0	8.11148	16.507	RAP1GDS1
Nef Mediated CD8 Down-regulation	1/8	0.130679	0.326208	0	0	8.11148	16.507	AP2A1
Role of ABL in ROBO-SLIT Signaling	1/8	0.130679	0.326208	0	0	8.11148	16.507	CLASP2
Synthesis of Ketone Bodies	1/8	0.130679	0.326208	0	0	8.11148	16.507	HMGCL
Synthesis of diphthamide-EEF2	1/8	0.130679	0.326208	0	0	8.11148	16.507	EEF2
Terminal Pathway of Complement	1/8	0.130679	0.326208	0	0	8.11148	16.507	CLU
Toxicity of Botulinum Toxin Type B (botB)	1/8	0.130679	0.326208	0	0	8.11148	16.507	VAMP2
Uncoating of the HIV Virion	1/8	0.130679	0.326208	0	0	8.11148	16.507	PPIA
Metabolism of Vitamins and Cofactors	6/198	0.131176	0.326634	0	0	1.78345	3.62257	MCCC2;MTHFD1L;FLAD1;IDH1;NAMPT;COQ6
Hedgehog 'On' State	3/73	0.133479	0.329679	0	0	2.43974	4.91318	PSMC5;PSMC3;CSNK1A1
Ca-dependent Events	2/37	0.134704	0.329679	0	0	3.24936	6.51391	PRKCA;PRKACB
Cross-presentation of Soluble Exogenous Antigens (Endosomes)	2/37	0.134704	0.329679	0	0	3.24936	6.51391	PSMC5;PSMC3
Fatty acyl-CoA Biosynthesis	2/37	0.134704	0.329679	0	0	3.24936	6.51391	ACSL6;PPT1
Plasma Lipoprotein Clearance	2/37	0.134704	0.329679	0	0	3.24936	6.51391	CLTA;AP2A1
Regulation of TP53 Expression and Degradation	2/37	0.134704	0.329679	0	0	3.24936	6.51391	USP7;MTOR
Regulation of Activated PAK-2p34 by Proteasome Mediated Degradation	2/37	0.134704	0.329679	0	0	3.24936	6.51391	PSMC5;PSMC3
Cell-Cell Communication	5/157	0.138217	0.336631	0	0	1.87567	3.71183	AFDN;ILF3;ACTN2;CTNND1;PTK2B
Death Receptor Signaling	5/157	0.138217	0.336631	0	0	1.87567	3.71183	SMPD3;ABR;LINGO1;KALRN;UBE2L3
Apoptotic Cleavage of Cellular Proteins	2/38	0.140637	0.338963	0	0	3.15894	6.1965	STK24;MAPT
Regulation of Ornithine Decarboxylase (ODC)	2/38	0.140637	0.338963	0	0	3.15894	6.1965	PSMC5;PSMC3
Extra-nuclear Estrogen Signaling	3/75	0.141441	0.338963	0	0	2.37173	4.6388	HSBP1;GNAI2;GNG13
ISG15 Antiviral Mechanism	3/76	0.14548	0.338963	0	0	2.33912	4.50915	EIF4A2;RANBP2;UBE2N
Abacavir ADME	1/9	0.145767	0.338963	0	0	7.09718	13.6673	NT5C2
Autointegration Results in Viral DNA Circles	1/9	0.145767	0.338963	0	0	7.09718	13.6673	PSIP1
Axonal Growth Inhibition (RHOA Activation)	1/9	0.145767	0.338963	0	0	7.09718	13.6673	LINGO1
Calcineurin Activates NFAT	1/9	0.145767	0.338963	0	0	7.09718	13.6673	PPIA
EGFR Transactivation by Gastrin	1/9	0.145767	0.338963	0	0	7.09718	13.6673	PRKCA
Formyl Peptide Receptors Bind Formyl Peptides and Many Other Ligands	1/9	0.145767	0.338963	0	0	7.09718	13.6673	HEBP1
Integration of Viral DNA Into Host Genomic DNA	1/9	0.145767	0.338963	0	0	7.09718	13.6673	PSIP1
Malate-aspartate Shuttle	1/9	0.145767	0.338963	0	0	7.09718	13.6673	GOT1
PI5P Regulates TP53 Acetylation	1/9	0.145767	0.338963	0	0	7.09718	13.6673	PIP4K2A
Regulation of PTEN Localization	1/9	0.145767	0.338963	0	0	7.09718	13.6673	USP7
p53-Independent DNA Damage Response	2/39	0.146624	0.338963	0	0	3.0734	5.90057	PSMC5;PSMC3
p53-Independent G1 S DNA Damage Checkpoint	2/39	0.146624	0.338963	0	0	3.0734	5.90057	PSMC5;PSMC3
Autodegradation of the E3 Ubiquitin Ligase COP1	2/39	0.146624	0.338963	0	0	3.0734	5.90057	PSMC5;PSMC3
Export of Viral Ribonucleoproteins From Nucleus	2/39	0.146624	0.338963	0	0	3.0734	5.90057	RANBP2;HSPA1A
Glycosphingolipid Catabolism	2/39	0.146624	0.338963	0	0	3.0734	5.90057	SMPD3;ASAH1
Synthesis of PA	2/39	0.146624	0.338963	0	0	3.0734	5.90057	GPD2;GPD1
Ubiquitin Mediated Degradation of Phosphorylated Cdc25A	2/39	0.146624	0.338963	0	0	3.0734	5.90057	PSMC5;PSMC3
Ubiquitin-dependent Degradation of Cyclin D	2/39	0.146624	0.338963	0	0	3.0734	5.90057	PSMC5;PSMC3
Protein Ubiquitination	3/77	0.149558	0.344947	0	0	2.30739	4.38422	USP7;UBE2N;UBE2L3
Regulation of Apoptosis	2/40	0.152663	0.349693	0	0	2.99237	5.62422	PSMC5;PSMC3
Vpr-mediated Nuclear Import of PICs	2/40	0.152663	0.349693	0	0	2.99237	5.62422	RANBP2;PSIP1
Vpu Mediated Degradation of CD4	2/40	0.152663	0.349693	0	0	2.99237	5.62422	PSMC5;PSMC3
Diseases of Programmed Cell Death	3/78	0.153671	0.351198	0	0	2.27651	4.26377	PRDX2;CAPNS1;PRDX1
Biosynthesis of the N-glycan Precursor (Dolichol LLO) and Transfer to a Nascent Protein	3/79	0.15782	0.351763	0	0	2.24644	4.14761	DPM1;CMAS;FUOM
DAG and IP3 Signaling	2/41	0.15875	0.351763	0	0	2.9155	5.36575	PRKCA;PRKACB
Diseases Associated With Glycosaminoglycan Metabolism	2/41	0.15875	0.351763	0	0	2.9155	5.36575	ACAN;NCAN
MTOR Signalling	2/41	0.15875	0.351763	0	0	2.9155	5.36575	PPM1A;MTOR
RET Signaling	2/41	0.15875	0.351763	0	0	2.9155	5.36575	PRKCA;PRKACB
ATF6 (ATF6-alpha) Activates Chaperone Genes	1/10	0.160595	0.351763	0	0	6.30829	11.537	HSPA5
Acetylcholine Regulates Insulin Secretion	1/10	0.160595	0.351763	0	0	6.30829	11.537	PRKCA
p75NTR Regulates Axonogenesis	1/10	0.160595	0.351763	0	0	6.30829	11.537	LINGO1
Bicarbonate Transporters	1/10	0.160595	0.351763	0	0	6.30829	11.537	SLC4A4
Entry of Influenza Virion Into Host Cell via Endocytosis	1/10	0.160595	0.351763	0	0	6.30829	11.537	CLTA
HDL Remodeling	1/10	0.160595	0.351763	0	0	6.30829	11.537	ALB
HuR (ELAVL1) Binds and Stabilizes mRNA	1/10	0.160595	0.351763	0	0	6.30829	11.537	PRKCA
InlA-mediated Entry of Listeria Monocytogenes Into Host Cells	1/10	0.160595	0.351763	0	0	6.30829	11.537	CTNND1
Ketone Body Metabolism	1/10	0.160595	0.351763	0	0	6.30829	11.537	HMGCL
Nef Mediated CD4 Down-regulation	1/10	0.160595	0.351763	0	0	6.30829	11.537	AP2A1
Neurotransmitter Clearance	1/10	0.160595	0.351763	0	0	6.30829	11.537	COMT
Prednisone ADME	1/10	0.160595	0.351763	0	0	6.30829	11.537	ALB
Regulation of CDH11 Gene Transcription	1/10	0.160595	0.351763	0	0	6.30829	11.537	ILF3
SLBP Independent Processing of Histone Pre-mRNAs	1/10	0.160595	0.351763	0	0	6.30829	11.537	SNRPE
ER-Phagosome Pathway	3/80	0.162003	0.353301	0	0	2.21715	4.03553	PDIA3;PSMC5;PSMC3
G Alpha (12 13) Signalling Events	3/80	0.162003	0.353301	0	0	2.21715	4.03553	ABR;KALRN;GNG13
Degradation of AXIN	2/42	0.164881	0.354938	0	0	2.84246	5.12362	PSMC5;PSMC3
FBXL7 Down-Regulates AURKA During Mitotic Entry and in Early Mitosis	2/42	0.164881	0.354938	0	0	2.84246	5.12362	PSMC5;PSMC3
Formation of WDR5-containing Histone-Modifying Complexes	2/42	0.164881	0.354938	0	0	2.84246	5.12362	WDR82;PSIP1
GSK3B and BTRC CUL1-mediated-degradation of NFE2L2	2/42	0.164881	0.354938	0	0	2.84246	5.12362	PSMC5;PSMC3
SCF-beta-TrCP Mediated Degradation of Emi1	2/42	0.164881	0.354938	0	0	2.84246	5.12362	PSMC5;PSMC3
Vif-mediated Degradation of APOBEC3G	2/42	0.164881	0.354938	0	0	2.84246	5.12362	PSMC5;PSMC3
Rab Regulation of Trafficking	4/123	0.165849	0.356255	0	0	1.9143	3.43938	RAB10;TRAPPC4;RAB27B;RAB6A
Infection With Mycobacterium Tuberculosis	3/82	0.170468	0.362275	0	0	2.1608	3.82291	PTPA;GSK3A;SFPQ
UCH Proteinases	3/82	0.170468	0.362275	0	0	2.1608	3.82291	PSMC5;PSMC3;H2AC1
Aggrephagy	2/43	0.171054	0.362275	0	0	2.77299	4.89649	TUBB2B;UBE2N
Formation of Incision Complex in GG-NER	2/43	0.171054	0.362275	0	0	2.77299	4.89649	UBE2N;RAD23B
Hh Mutants Are Degraded by ERAD	2/43	0.171054	0.362275	0	0	2.77299	4.89649	PSMC5;PSMC3
Interactions of Vpr With Host Cellular Proteins	2/43	0.171054	0.362275	0	0	2.77299	4.89649	RANBP2;PSIP1
Mitochondrial Fatty Acid Beta-Oxidation of Saturated Fatty Acids	1/11	0.175166	0.362275	0	0	5.67717	9.88975	ACADL
Beta-oxidation of Very Long Chain Fatty Acids	1/11	0.175166	0.362275	0	0	5.67717	9.88975	ECI2
Biotin Transport and Metabolism	1/11	0.175166	0.362275	0	0	5.67717	9.88975	MCCC2
Dermatan Sulfate Biosynthesis	1/11	0.175166	0.362275	0	0	5.67717	9.88975	NCAN
Modulation by Mtb of Host Immune System	1/11	0.175166	0.362275	0	0	5.67717	9.88975	PTPA
NOTCH4 Activation and Transmission of Signal to the Nucleus	1/11	0.175166	0.362275	0	0	5.67717	9.88975	ADAM10
Nef Mediated Downregulation of MHC Class I Complex Cell Surface Expression	1/11	0.175166	0.362275	0	0	5.67717	9.88975	PACS1
Phenylalanine and Tyrosine Metabolism	1/11	0.175166	0.362275	0	0	5.67717	9.88975	GSTZ1
RHO GTPases Activate KTN1	1/11	0.175166	0.362275	0	0	5.67717	9.88975	RHOG
Regulation of CDH11 Function	1/11	0.175166	0.362275	0	0	5.67717	9.88975	CTNND1
Ribavirin ADME	1/11	0.175166	0.362275	0	0	5.67717	9.88975	NT5C2
SLBP Dependent Processing of Replication-Dependent Histone Pre-mRNAs	1/11	0.175166	0.362275	0	0	5.67717	9.88975	SNRPE
Degradation of DVL	2/44	0.177263	0.363608	0	0	2.70683	4.68314	PSMC5;PSMC3
Negative Regulation of NOTCH4 Signaling	2/44	0.177263	0.363608	0	0	2.70683	4.68314	PSMC5;PSMC3
Smooth Muscle Contraction	2/44	0.177263	0.363608	0	0	2.70683	4.68314	TPM4;ACTG2
Stabilization of P53	2/44	0.177263	0.363608	0	0	2.70683	4.68314	PSMC5;PSMC3
Metabolism of Water-Soluble Vitamins and Cofactors	4/127	0.179428	0.366818	0	0	1.85167	3.18113	MCCC2;MTHFD1L;FLAD1;NAMPT
Transcriptional Regulation by TP53	9/362	0.179561	0.366818	0	0	1.45582	2.49999	PRDX2;USP7;YWHAQ;PRDX1;PIP4K2A;COX5B;PRDX6;MTOR;GLS
Integrin Cell Surface Interactions	3/85	0.183395	0.371895	0	0	2.08143	3.53034	VCAM1;ICAM5;JAM3
Regulation of RUNX3 Expression and Activity	2/45	0.183508	0.371895	0	0	2.64375	4.48247	PSMC5;PSMC3
Somitogenesis	2/45	0.183508	0.371895	0	0	2.64375	4.48247	PSMC5;PSMC3
ATF6 (ATF6-alpha) Activates Chaperones	1/12	0.189485	0.371895	0	0	5.1608	8.58471	HSPA5
Aspartate and Asparagine Metabolism	1/12	0.189485	0.371895	0	0	5.1608	8.58471	GOT1
Binding and Entry of HIV Virion	1/12	0.189485	0.371895	0	0	5.1608	8.58471	PPIA
CREB1 Phosphorylation Through the Activation of Adenylate Cyclase	1/12	0.189485	0.371895	0	0	5.1608	8.58471	PRKACB
Caspase-mediated Cleavage of Cytoskeletal Proteins	1/12	0.189485	0.371895	0	0	5.1608	8.58471	MAPT
Ethanol Oxidation	1/12	0.189485	0.371895	0	0	5.1608	8.58471	ALDH1A1
Interleukin-2 Signaling	1/12	0.189485	0.371895	0	0	5.1608	8.58471	PTK2B
Josephin Domain DUBs	1/12	0.189485	0.371895	0	0	5.1608	8.58471	RAD23B
Maturation of Nucleoprotein 9683610	1/12	0.189485	0.371895	0	0	5.1608	8.58471	GSK3A
Pyrimidine Catabolism	1/12	0.189485	0.371895	0	0	5.1608	8.58471	NT5M
Reduction of Cytosolic Ca++ Levels	1/12	0.189485	0.371895	0	0	5.1608	8.58471	ATP2B4
Regulation of Glycolysis by Fructose 2,6-Bisphosphate Metabolism	1/12	0.189485	0.371895	0	0	5.1608	8.58471	PRKACB
Regulation of Localization of FOXO Transcription Factors	1/12	0.189485	0.371895	0	0	5.1608	8.58471	YWHAQ
Hh Mutants Abrogate Ligand Secretion	2/46	0.189784	0.371895	0	0	2.58353	4.29349	PSMC5;PSMC3
M-decay Degradation of Maternal mRNAs by Maternally Stored Factors	2/46	0.189784	0.371895	0	0	2.58353	4.29349	EIF4A2;PABPC1
Metabolism of Polyamines	2/46	0.189784	0.371895	0	0	2.58353	4.29349	PSMC5;PSMC3
NIK-->noncanonical NF-kB Signaling	2/46	0.189784	0.371895	0	0	2.58353	4.29349	PSMC5;PSMC3
Cardiac Conduction	4/130	0.189849	0.371895	0	0	1.8073	3.00289	RYR2;ATP2B4;ATP1B3;FXYD6
CLEC7A (Dectin-1) Signaling	3/87	0.192154	0.374943	0	0	2.03167	3.35115	PSMC5;PSMC3;UBE2N
Platelet Homeostasis	3/87	0.192154	0.374943	0	0	2.03167	3.35115	ATP2B4;GNAS;GNG13
C-type Lectin Receptors (CLRs)	4/131	0.193364	0.376571	0	0	1.79298	2.94619	PSMC5;PSMC3;UBE2N;PRKACB
Protein-protein Interactions at Synapses	3/88	0.196572	0.382075	0	0	2.00766	3.26592	DLG3;DLG4;DLGAP1
Defective CFTR Causes Cystic Fibrosis	2/48	0.202418	0.38664	0	0	2.47095	3.94714	PSMC5;PSMC3
RMTs Methylate Histone Arginines	2/48	0.202418	0.38664	0	0	2.47095	3.94714	H2AC1;WDR77
2-LTR Circle Formation	1/13	0.203556	0.38664	0	0	4.73049	7.53007	PSIP1
Chk1 Chk2(Cds1) Mediated Inactivation of Cyclin B Cdk1 Complex	1/13	0.203556	0.38664	0	0	4.73049	7.53007	YWHAQ
Disorders of Developmental Biology	1/13	0.203556	0.38664	0	0	4.73049	7.53007	MECP2
Disorders of Nervous System Development	1/13	0.203556	0.38664	0	0	4.73049	7.53007	MECP2
Glutathione Synthesis and Recycling	1/13	0.203556	0.38664	0	0	4.73049	7.53007	GCLC
Loss of Function of MECP2 in Rett Syndrome	1/13	0.203556	0.38664	0	0	4.73049	7.53007	MECP2
Pervasive Developmental Disorders	1/13	0.203556	0.38664	0	0	4.73049	7.53007	MECP2
TRAF6 Mediated IRF7 Activation in TLR7 8 or 9 Signaling	1/13	0.203556	0.38664	0	0	4.73049	7.53007	UBE2N
Transcriptional Regulation of Testis Differentiation	1/13	0.203556	0.38664	0	0	4.73049	7.53007	PTGDS
Ubiquinol Biosynthesis	1/13	0.203556	0.38664	0	0	4.73049	7.53007	COQ6
ABC-family Proteins Mediated Transport	3/90	0.205482	0.389559	0	0	1.96131	3.10357	PSMC5;PSMC3;ABCB8
Dectin-1 Mediated Noncanonical NF-kB Signaling	2/49	0.208771	0.394302	0	0	2.41825	3.78823	PSMC5;PSMC3
PLC Beta Mediated Events	2/49	0.208771	0.394302	0	0	2.41825	3.78823	PRKCA;PRKACB
Downstream TCR Signaling	3/91	0.209971	0.394919	0	0	1.93892	3.02624	PSMC5;PSMC3;UBE2N
Cell-cell Junction Organization	3/92	0.214482	0.394919	0	0	1.91704	2.95134	AFDN;ILF3;CTNND1
G2 M Checkpoints	4/137	0.214867	0.394919	0	0	1.71157	2.63194	PSMC5;YWHAQ;PSMC3;UBE2N
Chondroitin Sulfate Dermatan Sulfate Metabolism	2/50	0.215145	0.394919	0	0	2.36775	3.63792	NCAN;CHSY3
SCF(Skp2)-mediated Degradation of P27 P21	2/50	0.215145	0.394919	0	0	2.36775	3.63792	PSMC5;PSMC3
Ion Channel Transport	5/184	0.216084	0.394919	0	0	1.59055	2.43686	RYR2;ATP6V1G1;ATP2B4;ATP1B3;FXYD6
PIP3 Activates AKT Signaling	7/281	0.217254	0.394919	0	0	1.45613	2.22306	PSMC5;USP7;GSK3A;PSMC3;RHOG;PIP4K2A;MTOR
AKT Phosphorylates Targets in the Cytosol	1/14	0.217383	0.394919	0	0	4.36639	6.66352	GSK3A
APC Truncation Mutants Have Impaired AXIN Binding	1/14	0.217383	0.394919	0	0	4.36639	6.66352	CSNK1A1
AXIN Missense Mutants Destabilize the Destruction Complex	1/14	0.217383	0.394919	0	0	4.36639	6.66352	CSNK1A1
Adenylate Cyclase Inhibitory Pathway	1/14	0.217383	0.394919	0	0	4.36639	6.66352	GNAI2
CS DS Degradation	1/14	0.217383	0.394919	0	0	4.36639	6.66352	NCAN
Glycogen Synthesis	1/14	0.217383	0.394919	0	0	4.36639	6.66352	PGM1
IRAK1 Recruits IKK Complex	1/14	0.217383	0.394919	0	0	4.36639	6.66352	UBE2N
IRAK1 Recruits IKK Complex Upon TLR7 8 or 9 Stimulation	1/14	0.217383	0.394919	0	0	4.36639	6.66352	UBE2N
Methylation	1/14	0.217383	0.394919	0	0	4.36639	6.66352	COMT
Nucleotide Biosynthesis	1/14	0.217383	0.394919	0	0	4.36639	6.66352	DHODH
Signaling by AMER1 Mutants	1/14	0.217383	0.394919	0	0	4.36639	6.66352	CSNK1A1
Signaling by APC Mutants	1/14	0.217383	0.394919	0	0	4.36639	6.66352	CSNK1A1
Signaling by AXIN Mutants	1/14	0.217383	0.394919	0	0	4.36639	6.66352	CSNK1A1
Truncations of AMER1 Destabilize the Destruction Complex	1/14	0.217383	0.394919	0	0	4.36639	6.66352	CSNK1A1
SARS-CoV-2 Activates Modulates Innate and Adaptive Immune Responses	4/138	0.218514	0.396255	0	0	1.69871	2.58357	RANBP2;G3BP2;UBE2N;SEC24C
Asymmetric Localization of PCP Proteins	2/51	0.221536	0.400284	0	0	2.31931	3.4956	PSMC5;PSMC3
Formation of TC-NER Pre-Incision Complex	2/51	0.221536	0.400284	0	0	2.31931	3.4956	USP7;PRPF19
RAC3 GTPase Cycle	3/94	0.223564	0.403221	0	0	1.87471	2.80843	NCKAP1;ABR;ABI1
Interleukin-1 Family Signaling	4/140	0.225857	0.404907	0	0	1.67356	2.49	PSMC5;PSMC3;UBE2N;PTPN9
Hedgehog Ligand Biogenesis	2/52	0.227942	0.404907	0	0	2.27281	3.36073	PSMC5;PSMC3
Activation of BAD and Translocation to Mitochondria	1/15	0.230971	0.404907	0	0	4.05429	5.94142	YWHAQ
CTNNB1 S33 Mutants Aren'T Phosphorylated	1/15	0.230971	0.404907	0	0	4.05429	5.94142	CSNK1A1
CTNNB1 S37 Mutants Aren'T Phosphorylated	1/15	0.230971	0.404907	0	0	4.05429	5.94142	CSNK1A1
CTNNB1 S45 Mutants Aren'T Phosphorylated	1/15	0.230971	0.404907	0	0	4.05429	5.94142	CSNK1A1
CTNNB1 T41 Mutants Aren'T Phosphorylated	1/15	0.230971	0.404907	0	0	4.05429	5.94142	CSNK1A1
Constitutive Signaling by NOTCH1 HD Domain Mutants	1/15	0.230971	0.404907	0	0	4.05429	5.94142	ADAM10
Depolymerization of the Nuclear Lamina	1/15	0.230971	0.404907	0	0	4.05429	5.94142	PRKCA
Keratan Sulfate Degradation	1/15	0.230971	0.404907	0	0	4.05429	5.94142	ACAN
Pentose Phosphate Pathway	1/15	0.230971	0.404907	0	0	4.05429	5.94142	PGM2
SARS-CoV-2 Targets Host Intracellular Signalling and Regulatory Pathways	1/15	0.230971	0.404907	0	0	4.05429	5.94142	YWHAQ
Signaling by CTNNB1 Phospho-Site Mutants	1/15	0.230971	0.404907	0	0	4.05429	5.94142	CSNK1A1
Signaling by GSK3beta Mutants	1/15	0.230971	0.404907	0	0	4.05429	5.94142	CSNK1A1
Signaling by NOTCH1 HD Domain Mutants in Cancer	1/15	0.230971	0.404907	0	0	4.05429	5.94142	ADAM10
Synthesis of Prostaglandins (PG) and Thromboxanes (TX)	1/15	0.230971	0.404907	0	0	4.05429	5.94142	PTGDS
Antigen processing-Cross Presentation	3/96	0.232721	0.405172	0	0	1.83421	2.67412	PDIA3;PSMC5;PSMC3
FCGR3A-mediated Phagocytosis	4/142	0.233263	0.405172	0	0	1.64913	2.40046	CYFIP2;NCKAP1;ABI1;WASF3
Leishmania Phagocytosis	4/142	0.233263	0.405172	0	0	1.64913	2.40046	CYFIP2;NCKAP1;ABI1;WASF3
Parasite Infection	4/142	0.233263	0.405172	0	0	1.64913	2.40046	CYFIP2;NCKAP1;ABI1;WASF3
p53-Dependent G1 DNA Damage Response	2/53	0.23436	0.405172	0	0	2.22813	3.23279	PSMC5;PSMC3
p53-Dependent G1 S DNA Damage Checkpoint	2/53	0.23436	0.405172	0	0	2.22813	3.23279	PSMC5;PSMC3
Nuclear Envelope Breakdown	2/53	0.23436	0.405172	0	0	2.22813	3.23279	RANBP2;PRKCA
Oxygen-dependent Proline Hydroxylation of Hypoxia-inducible Factor Alpha	2/53	0.23436	0.405172	0	0	2.22813	3.23279	PSMC5;PSMC3
Regulation of Actin Dynamics for Phagocytic Cup Formation	4/143	0.236988	0.408885	0	0	1.63718	2.35713	CYFIP2;NCKAP1;ABI1;WASF3
Mitochondrial Biogenesis	3/97	0.237325	0.408885	0	0	1.8146	2.60999	GLUD1;CRTC1;IDH2
Activation of NF-kappaB in B Cells	2/54	0.240789	0.41343	0	0	2.18517	3.11132	PSMC5;PSMC3
Autodegradation of Cdh1 by Cdh1 APC C	2/54	0.240789	0.41343	0	0	2.18517	3.11132	PSMC5;PSMC3
P75 NTR Receptor-Mediated Signalling	3/98	0.241944	0.414702	0	0	1.79541	2.54777	ABR;LINGO1;KALRN
CRMPs in Sema3A Signaling	1/16	0.244323	0.416199	0	0	3.78382	5.33239	DPYSL4
Regulation of KIT Signaling	1/16	0.244323	0.416199	0	0	3.78382	5.33239	PRKCA
Signal Regulatory Protein Family Interactions	1/16	0.244323	0.416199	0	0	3.78382	5.33239	PTK2B
PTEN Regulation	4/145	0.24448	0.416199	0	0	1.6138	2.27322	USP7;PSMC5;PSMC3;MTOR
APC C Cdc20 Mediated Degradation of Securin	2/55	0.247226	0.418029	0	0	2.14383	2.99591	PSMC5;PSMC3
Amino Acids Regulate mTORC1	2/55	0.247226	0.418029	0	0	2.14383	2.99591	ATP6V1G1;MTOR
G1 S DNA Damage Checkpoints	2/55	0.247226	0.418029	0	0	2.14383	2.99591	PSMC5;PSMC3
Regulation of RAS by GAPs	2/55	0.247226	0.418029	0	0	2.14383	2.99591	PSMC5;PSMC3
Diseases of Glycosylation	4/146	0.248246	0.419046	0	0	1.60235	2.23261	DPM1;ACAN;NCAN;PGM1
Deadenylation-dependent mRNA Decay	2/56	0.253669	0.42676	0	0	2.10403	2.88615	EIF4A2;PABPC1
Regulation of PTEN Stability and Activity	2/56	0.253669	0.42676	0	0	2.10403	2.88615	PSMC5;PSMC3
Acetylcholine Neurotransmitter Release Cycle	1/17	0.257445	0.430221	0	0	3.54715	4.8133	VAMP2
Beta-catenin Phosphorylation Cascade	1/17	0.257445	0.430221	0	0	3.54715	4.8133	CSNK1A1
Metabolism of Folate and Pterines	1/17	0.257445	0.430221	0	0	3.54715	4.8133	MTHFD1L
Purine Catabolism	1/17	0.257445	0.430221	0	0	3.54715	4.8133	NT5C2
E3 Ubiquitin Ligases Ubiquitinate Target Proteins	2/57	0.260115	0.433958	0	0	2.06567	2.78169	UBE2N;UBE2L3
Interleukin-1 Signaling	3/102	0.26056	0.433977	0	0	1.72252	2.31665	PSMC5;PSMC3;UBE2N
Glycosphingolipid Metabolism	2/58	0.266563	0.442172	0	0	2.02867	2.6822	SMPD3;ASAH1
Orc1 Removal From Chromatin	2/58	0.266563	0.442172	0	0	2.02867	2.6822	PSMC5;PSMC3
Activation of SMO	1/18	0.270339	0.442172	0	0	3.33832	4.36678	CSNK1A1
G Beta Gamma Signalling Through BTK	1/18	0.270339	0.442172	0	0	3.33832	4.36678	GNG13
Gastrin-CREB Signalling Pathway via PKC and MAPK	1/18	0.270339	0.442172	0	0	3.33832	4.36678	PRKCA
MECP2 Regulates Neuronal Receptors and Channels	1/18	0.270339	0.442172	0	0	3.33832	4.36678	MECP2
Mitochondrial Unfolded Protein Response (UPRmt)	1/18	0.270339	0.442172	0	0	3.33832	4.36678	HSPA1A
PKA Activation	1/18	0.270339	0.442172	0	0	3.33832	4.36678	PRKACB
Pre-NOTCH Processing in Golgi	1/18	0.270339	0.442172	0	0	3.33832	4.36678	RAB6A
Prevention of Phagosomal-Lysosomal Fusion	1/18	0.270339	0.442172	0	0	3.33832	4.36678	PTPA
Recycling of Bile Acids and Salts	1/18	0.270339	0.442172	0	0	3.33832	4.36678	ALB
Formation of Paraxial Mesoderm	2/59	0.27301	0.442923	0	0	1.99298	2.58738	PSMC5;PSMC3
NRAGE Signals Death Through JNK	2/59	0.27301	0.442923	0	0	1.99298	2.58738	ABR;KALRN
Non-integrin membrane-ECM Interactions	2/59	0.27301	0.442923	0	0	1.99298	2.58738	TRAPPC4;PRKCA
Regulation of RUNX2 Expression and Activity	2/59	0.27301	0.442923	0	0	1.99298	2.58738	PSMC5;PSMC3
TNF Signaling	2/59	0.27301	0.442923	0	0	1.99298	2.58738	SMPD3;UBE2L3
CDK-mediated Phosphorylation and Removal of Cdc6	2/60	0.279456	0.450387	0	0	1.95852	2.49694	PSMC5;PSMC3
Cdc20 Phospho-APC C Mediated Degradation of Cyclin A	2/60	0.279456	0.450387	0	0	1.95852	2.49694	PSMC5;PSMC3
Recruitment and ATM-med Phosphorylation of Repair and Signaling Proteins at DNA Double Strand Breaks	2/60	0.279456	0.450387	0	0	1.95852	2.49694	UBXN1;UBE2N
mRNA Splicing - Major Pathway	5/204	0.280768	0.450387	0	0	1.42922	1.81543	PTBP1;FUS;HNRNPA2B1;SNRPE;PRPF19
Microtubule-dependent Trafficking of Connexons From Golgi to the Plasma Membrane	1/19	0.28301	0.450387	0	0	3.1527	3.97956	TUBB2B
Na+ Cl- Dependent Neurotransmitter Transporters	1/19	0.28301	0.450387	0	0	3.1527	3.97956	SLC18A2
Nicotinamide Salvaging	1/19	0.28301	0.450387	0	0	3.1527	3.97956	NAMPT
Plasma Lipoprotein Assembly	1/19	0.28301	0.450387	0	0	3.1527	3.97956	PRKACB
RHO GTPases Activate ROCKs	1/19	0.28301	0.450387	0	0	3.1527	3.97956	PPP1R12B
SARS-CoV-1 Targets Host Intracellular Signalling and Regulatory Pathways	1/19	0.28301	0.450387	0	0	3.1527	3.97956	YWHAQ
TICAM1, RIP1-mediated IKK Complex Recruitment	1/19	0.28301	0.450387	0	0	3.1527	3.97956	UBE2N
VEGFR2 Mediated Cell Proliferation	1/19	0.28301	0.450387	0	0	3.1527	3.97956	PRKCA
Post-translational Protein Phosphorylation	3/107	0.284072	0.451359	0	0	1.63928	2.06308	WFS1;ALB;ADAM10
APC C Cdh1 Mediated Degradation of Cdc20 and Other APC C Cdh1 Targets in Late Mitosis Early G1	2/61	0.285897	0.452105	0	0	1.92523	2.41062	PSMC5;PSMC3
APC Cdc20 Mediated Degradation of Cell Cycle Proteins Prior to Satisfation of the Checkpoint	2/61	0.285897	0.452105	0	0	1.92523	2.41062	PSMC5;PSMC3
DNA Double Strand Break Response	2/61	0.285897	0.452105	0	0	1.92523	2.41062	UBXN1;UBE2N
Cellular Response to Hypoxia	2/62	0.292332	0.455881	0	0	1.89304	2.32819	PSMC5;PSMC3
Gap-filling DNA Repair Synthesis and Ligation in TC-NER	2/62	0.292332	0.455881	0	0	1.89304	2.32819	USP7;PRPF19
RHO GTPases Activate PKNs	2/62	0.292332	0.455881	0	0	1.89304	2.32819	YWHAQ;PPP1R12B
Drug ADME	3/109	0.29353	0.455881	0	0	1.60819	1.97128	GUK1;ALB;NT5C2
G Alpha (S) Signalling Events	4/158	0.294276	0.455881	0	0	1.47658	1.80621	GNAS;PRKACB;GNG13;GNAI2
Defective B3GALT6 Causes EDSP2 and SEMDJL1	1/20	0.295462	0.455881	0	0	2.98661	3.64133	NCAN
Defective B3GAT3 Causes JDSSDHD	1/20	0.295462	0.455881	0	0	2.98661	3.64133	NCAN
Defective B4GALT7 Causes EDS, Progeroid Type	1/20	0.295462	0.455881	0	0	2.98661	3.64133	NCAN
G Beta Gamma Signalling Through CDC42	1/20	0.295462	0.455881	0	0	2.98661	3.64133	GNG13
G Beta Gamma Signalling Through PLC Beta	1/20	0.295462	0.455881	0	0	2.98661	3.64133	GNG13
Maturation of TCA Enzymes and Regulation of TCA Cycle	1/20	0.295462	0.455881	0	0	2.98661	3.64133	IDH2
PKA-mediated Phosphorylation of CREB	1/20	0.295462	0.455881	0	0	2.98661	3.64133	PRKACB
Signaling by PDGFR in Disease	1/20	0.295462	0.455881	0	0	2.98661	3.64133	WDR48
Transport of Connexons to the Plasma Membrane	1/20	0.295462	0.455881	0	0	2.98661	3.64133	TUBB2B
Anti-inflammatory Response Favouring Leishmania Parasite Infection	4/159	0.298167	0.455881	0	0	1.46698	1.77519	GNAS;PRKACB;GNG13;GNAI2
Leishmania Parasite Growth and Survival	4/159	0.298167	0.455881	0	0	1.46698	1.77519	GNAS;PRKACB;GNG13;GNAI2
PI3K AKT Signaling in Cancer	3/110	0.298267	0.455881	0	0	1.59308	1.92725	GSK3A;RHOG;MTOR
APC C Cdc20 Mediated Degradation of Mitotic Proteins	2/63	0.298759	0.455881	0	0	1.86191	2.24941	PSMC5;PSMC3
Ca2+ Pathway	2/63	0.298759	0.455881	0	0	1.86191	2.24941	PRKCA;GNG13
Dual Incision in TC-NER	2/63	0.298759	0.455881	0	0	1.86191	2.24941	USP7;PRPF19
NCAM Signaling for Neurite Out-Growth	2/63	0.298759	0.455881	0	0	1.86191	2.24941	PTPRA;NCAN
Transcriptional Regulation by MECP2	2/63	0.298759	0.455881	0	0	1.86191	2.24941	MECP2;GAD1
Translation of Structural Proteins 9694635	2/63	0.298759	0.455881	0	0	1.86191	2.24941	GSK3A;CSNK1A1
Mitotic Prophase	3/111	0.303008	0.461661	0	0	1.57825	1.88442	RANBP2;NUMA1;PRKCA
Activation of APC C and APC C Cdc20 Mediated Degradation of Mitotic Proteins	2/64	0.305178	0.463166	0	0	1.83179	2.17408	PSMC5;PSMC3
CD209 (DC-SIGN) Signaling	1/21	0.307698	0.463166	0	0	2.83714	3.34396	PRKACB
Interleukin-37 Signaling	1/21	0.307698	0.463166	0	0	2.83714	3.34396	PTPN9
Neurotoxicity of Clostridium Toxins	1/21	0.307698	0.463166	0	0	2.83714	3.34396	VAMP2
Presynaptic Function of Kainate Receptors	1/21	0.307698	0.463166	0	0	2.83714	3.34396	GNG13
RHO GTPases Activate PAKs	1/21	0.307698	0.463166	0	0	2.83714	3.34396	PPP1R12B
Signal Transduction by L1	1/21	0.307698	0.463166	0	0	2.83714	3.34396	L1CAM
Synthesis, Secretion, and Inactivation of Glucagon-like Peptide-1 (GLP-1)	1/21	0.307698	0.463166	0	0	2.83714	3.34396	GNG13
G Alpha (I) Signalling Events	7/316	0.309834	0.465682	0	0	1.28886	1.51018	HEBP1;GNAS;PRKCA;PRKACB;GNG13;GNAI2;PPP1CA
ABC Transporter Disorders	2/65	0.311585	0.467611	0	0	1.80262	2.10201	PSMC5;PSMC3
TCR Signaling	3/113	0.312501	0.46795	0	0	1.54939	1.80217	PSMC5;PSMC3;UBE2N
RAF MAP Kinase Cascade	6/265	0.312746	0.46795	0	0	1.31754	1.53146	PSMC5;PSMC3;DLG3;ACTN2;DLG4;PTPRA
Disorders of Transmembrane Transporters	4/164	0.317707	0.471342	0	0	1.42077	1.62909	RANBP2;PSMC5;PSMC3;SLC4A4
Potential Therapeutics for SARS	4/164	0.317707	0.471342	0	0	1.42077	1.62909	ATP1B3;FXYD6;AP2A1;COMT
mRNA Splicing	5/215	0.317857	0.471342	0	0	1.35359	1.55142	PTBP1;FUS;HNRNPA2B1;SNRPE;PRPF19
Defects in Vitamin and Cofactor Metabolism	1/22	0.319722	0.471342	0	0	2.7019	3.08099	MCCC2
JNK (c-Jun Kinases) Phosphorylation and Activation Mediated by Activated Human TAK1	1/22	0.319722	0.471342	0	0	2.7019	3.08099	UBE2N
Listeria Monocytogenes Entry Into Host Cells	1/22	0.319722	0.471342	0	0	2.7019	3.08099	CTNND1
NPAS4 Regulates Expression of Target Genes	1/22	0.319722	0.471342	0	0	2.7019	3.08099	NAMPT
Post-chaperonin Tubulin Folding Pathway	1/22	0.319722	0.471342	0	0	2.7019	3.08099	TUBB2B
RA Biosynthesis Pathway	1/22	0.319722	0.471342	0	0	2.7019	3.08099	ALDH1A1
SHC1 Events in ERBB2 Signaling	1/22	0.319722	0.471342	0	0	2.7019	3.08099	PRKCA
Class I MHC Mediated Antigen Processing & Presentation	8/373	0.32164	0.473308	0	0	1.24705	1.41456	PDIA3;PSMC5;PSMC3;HSPA5;HECTD3;UBE2N;SEC24C;UBE2L3
Signaling by NTRK1 (TRKA)	3/115	0.322001	0.473308	0	0	1.52157	1.72424	DNM3;CLTA;AP2A1
Signaling by Nuclear Receptors	6/270	0.327981	0.47958	0	0	1.29226	1.44061	FABP5;HSBP1;ALDH1A1;DLD;GNG13;GNAI2
Regulation of APC C Activators Between G1 S and Early Anaphase	2/68	0.330725	0.47958	0	0	1.72042	1.90359	PSMC5;PSMC3
MAPK1 MAPK3 Signaling	6/271	0.33104	0.47958	0	0	1.28731	1.42314	PSMC5;PSMC3;DLG3;ACTN2;DLG4;PTPRA
G Alpha (Q) Signalling Events	5/219	0.331502	0.47958	0	0	1.32802	1.46629	ABHD12;DGKE;PRKCA;KALRN;GNG13
Activated TAK1 Mediates P38 MAPK Activation	1/23	0.331538	0.47958	0	0	2.57895	2.8472	UBE2N
Azathioprine ADME	1/23	0.331538	0.47958	0	0	2.57895	2.8472	GUK1
BBSome-mediated Cargo-Targeting to Cilium	1/23	0.331538	0.47958	0	0	2.57895	2.8472	LZTFL1
IKK Complex Recruitment Mediated by RIP1	1/23	0.331538	0.47958	0	0	2.57895	2.8472	UBE2N
Mitochondrial Calcium Ion Transport	1/23	0.331538	0.47958	0	0	2.57895	2.8472	VDAC3
Nephrin Family Interactions	1/23	0.331538	0.47958	0	0	2.57895	2.8472	ACTN2
Suppression of Phagosomal Maturation	1/23	0.331538	0.47958	0	0	2.57895	2.8472	PTPA
Fcgamma Receptor (FCGR) Dependent Phagocytosis	4/168	0.333414	0.481598	0	0	1.38584	1.52216	CYFIP2;NCKAP1;ABI1;WASF3
COPII-mediated Vesicle Transport	2/69	0.337074	0.485483	0	0	1.69466	1.84286	TRAPPC4;SEC24C
Sensory Processing of Sound by Inner Hair Cells of the Cochlea	2/69	0.337074	0.485483	0	0	1.69466	1.84286	MSN;VAMP2
Cell Junction Organization	3/119	0.341	0.485844	0	0	1.4688	1.58024	AFDN;ILF3;CTNND1
mTORC1-mediated Signalling	1/24	0.343149	0.485844	0	0	2.4667	2.63836	MTOR
Assembly Of The HIV Virion	1/24	0.343149	0.485844	0	0	2.4667	2.63836	PPIA
CD28 Dependent PI3K Akt Signaling	1/24	0.343149	0.485844	0	0	2.4667	2.63836	MTOR
Cytosolic Sulfonation of Small Molecules	1/24	0.343149	0.485844	0	0	2.4667	2.63836	BPNT2
Cytosolic tRNA Aminoacylation	1/24	0.343149	0.485844	0	0	2.4667	2.63836	LARS1
G-protein Activation	1/24	0.343149	0.485844	0	0	2.4667	2.63836	GNG13
Incretin Synthesis, Secretion, and Inactivation	1/24	0.343149	0.485844	0	0	2.4667	2.63836	GNG13
Maturation of hRSV A Proteins	1/24	0.343149	0.485844	0	0	2.4667	2.63836	PPP1CA
RHO GTPases Activate NADPH Oxidases	1/24	0.343149	0.485844	0	0	2.4667	2.63836	PRKCA
Synthesis of Very Long-Chain Fatty acyl-CoAs	1/24	0.343149	0.485844	0	0	2.4667	2.63836	ACSL6
Thromboxane Signalling Through TP Receptor	1/24	0.343149	0.485844	0	0	2.4667	2.63836	GNG13
ADP Signalling Through P2Y Purinoceptor 1	1/25	0.354559	0.497775	0	0	2.3638	2.45098	GNG13
Formation of Tubulin Folding Intermediates by CCT TriC	1/25	0.354559	0.497775	0	0	2.3638	2.45098	TUBB2B
G Beta Gamma Signalling Through PI3Kgamma	1/25	0.354559	0.497775	0	0	2.3638	2.45098	GNG13
Insulin Processing	1/25	0.354559	0.497775	0	0	2.3638	2.45098	VAMP2
NOTCH2 Activation and Transmission of Signal to the Nucleus	1/25	0.354559	0.497775	0	0	2.3638	2.45098	ADAM10
NOTCH3 Activation and Transmission of Signal to the Nucleus	1/25	0.354559	0.497775	0	0	2.3638	2.45098	ADAM10
Cyclin E Associated Events During G1 S Transition	2/73	0.362273	0.507115	0	0	1.59886	1.62341	PSMC5;PSMC3
Regulation of IGF Transport and Uptake by Insulin-like Growth Factor Binding Proteins (IGFBPs)	3/124	0.364691	0.507115	0	0	1.40775	1.42	WFS1;ALB;ADAM10
A Tetrasaccharide Linker Sequence Is Required for GAG Synthesis	1/26	0.365771	0.507115	0	0	2.26913	2.28217	NCAN
Calnexin Calreticulin Cycle	1/26	0.365771	0.507115	0	0	2.26913	2.28217	PDIA3
Downregulation of TGF-beta Receptor Signaling	1/26	0.365771	0.507115	0	0	2.26913	2.28217	PPP1CA
Fertilization	1/26	0.365771	0.507115	0	0	2.26913	2.28217	CD9
Gluconeogenesis	1/26	0.365771	0.507115	0	0	2.26913	2.28217	ALDOC
Miscellaneous Transport and Binding Events	1/26	0.365771	0.507115	0	0	2.26913	2.28217	ADD3
Synthesis of IP3 and IP4 in the Cytosol	1/26	0.365771	0.507115	0	0	2.26913	2.28217	PLCD1
Processing of Capped Intron-Containing Pre-mRNA	6/285	0.374159	0.516687	0	0	1.22183	1.20115	RANBP2;PTBP1;FUS;HNRNPA2B1;SNRPE;PRPF19
APC C-mediated Degradation of Cell Cycle Proteins	2/75	0.37474	0.516687	0	0	1.55489	1.52616	PSMC5;PSMC3
Cyclin A Cdk2-associated Events at S Phase Entry	2/75	0.37474	0.516687	0	0	1.55489	1.52616	PSMC5;PSMC3
Regulation of Mitotic Cell Cycle	2/75	0.37474	0.516687	0	0	1.55489	1.52616	PSMC5;PSMC3
Prefoldin Mediated Transfer of Substrate to CCT TriC	1/27	0.376789	0.518798	0	0	2.18175	2.12954	TUBB2B
Glycosaminoglycan Metabolism	3/127	0.378843	0.520909	0	0	1.37348	1.33314	ACAN;NCAN;CHSY3
Cell Death Signalling via NRAGE, NRIF and NADE	2/76	0.380936	0.521637	0	0	1.5338	1.48031	ABR;KALRN
ECM Proteoglycans	2/76	0.380936	0.521637	0	0	1.5338	1.48031	ACAN;NCAN
Transcription-Coupled Nucleotide Excision Repair (TC-NER)	2/76	0.380936	0.521637	0	0	1.5338	1.48031	USP7;PRPF19
Glycerophospholipid Biosynthesis	3/128	0.383546	0.52433	0	0	1.36242	1.3056	CPNE7;GPD2;GPD1
G2 M DNA Damage Checkpoint	2/77	0.387106	0.52433	0	0	1.51328	1.43618	YWHAQ;UBE2N
Sensory Processing of Sound	2/77	0.387106	0.52433	0	0	1.51328	1.43618	MSN;VAMP2
BMAL1 CLOCK,NPAS2 Activates Circadian Gene Expression	1/28	0.387617	0.52433	0	0	2.10083	1.99104	NAMPT
FGFR2 Alternative Splicing	1/28	0.387617	0.52433	0	0	2.10083	1.99104	PTBP1
Keratan Sulfate Biosynthesis	1/28	0.387617	0.52433	0	0	2.10083	1.99104	ACAN
Peroxisomal Lipid Metabolism	1/28	0.387617	0.52433	0	0	2.10083	1.99104	ECI2
Platelet Calcium Homeostasis	1/28	0.387617	0.52433	0	0	2.10083	1.99104	ATP2B4
Sulfur Amino Acid Metabolism	1/28	0.387617	0.52433	0	0	2.10083	1.99104	GOT1
Myogenesis	1/29	0.398256	0.53727	0	0	2.0257	1.86498	SPAG9
Processing of Capped Intronless Pre-mRNA	1/29	0.398256	0.53727	0	0	2.0257	1.86498	SNRPE
Switching of Origins to a Post-Replicative State	2/79	0.399364	0.53804	0	0	1.47382	1.35279	PSMC5;PSMC3
Late SARS-CoV-2 Infection Events	2/80	0.40545	0.545505	0	0	1.45485	1.31338	GSK3A;CSNK1A1
Activation of BH3-only Proteins	1/30	0.408712	0.546222	0	0	1.95575	1.7499	YWHAQ
Recognition of DNA Damage by PCNA-containing Replication Complex	1/30	0.408712	0.546222	0	0	1.95575	1.7499	WDR48
Regulation of TP53 Activity Through Acetylation	1/30	0.408712	0.546222	0	0	1.95575	1.7499	PIP4K2A
Respiratory Syncytial Virus (RSV) Genome Replication, Transcription and Translation	1/30	0.408712	0.546222	0	0	1.95575	1.7499	PPP1CA
Signaling by ALK	1/30	0.408712	0.546222	0	0	1.95575	1.7499	PTPRZ1
Signaling by NTRKs	3/134	0.411576	0.549317	0	0	1.29962	1.15375	DNM3;CLTA;AP2A1
Signaling by Insulin Receptor	2/82	0.417533	0.551123	0	0	1.41833	1.23876	ATP6V1G1;IDE
Activated NOTCH1 Transmits Signal to the Nucleus	1/31	0.418986	0.551123	0	0	1.89046	1.64455	ADAM10
Disassembly of the Destruction Complex and Recruitment of AXIN to the Membrane	1/31	0.418986	0.551123	0	0	1.89046	1.64455	CSNK1A1
Downregulation of SMAD2 3 SMAD4 Transcriptional Activity	1/31	0.418986	0.551123	0	0	1.89046	1.64455	PPM1A
Interaction Between L1 and Ankyrins	1/31	0.418986	0.551123	0	0	1.89046	1.64455	L1CAM
Metalloprotease DUBs	1/31	0.418986	0.551123	0	0	1.89046	1.64455	H2AC1
Nicotinate Metabolism	1/31	0.418986	0.551123	0	0	1.89046	1.64455	NAMPT
RHO GTPases Activate IQGAPs	1/31	0.418986	0.551123	0	0	1.89046	1.64455	TUBB2B
Sealing of the Nuclear Envelope (NE) by ESCRT-III	1/31	0.418986	0.551123	0	0	1.89046	1.64455	TUBB2B
Transferrin Endocytosis and Recycling	1/31	0.418986	0.551123	0	0	1.89046	1.64455	ATP6V1G1
Turbulent Flow Shear Stress Activates Signaling by PIEZO1 and Integrins in Endothelial Cells	1/31	0.418986	0.551123	0	0	1.89046	1.64455	CAPNS1
MITF-M-regulated Melanocyte Development	3/136	0.420835	0.552829	0	0	1.27994	1.10781	ATP6V1G1;ASAH1;LARS1
Cooperation of Prefoldin and TriC CCT in Actin and Tubulin Folding	1/32	0.429082	0.558337	0	0	1.82939	1.54786	TUBB2B
Defective TPR May Confer Susceptibility Towards Thyroid Papillary Carcinoma (TPC)	1/32	0.429082	0.558337	0	0	1.82939	1.54786	RANBP2
G-protein Beta Gamma Signalling	1/32	0.429082	0.558337	0	0	1.82939	1.54786	GNG13
Regulation of Glucokinase by Glucokinase Regulatory Protein	1/32	0.429082	0.558337	0	0	1.82939	1.54786	RANBP2
Regulation of MECP2 Expression and Activity	1/32	0.429082	0.558337	0	0	1.82939	1.54786	MECP2
Regulation of Necroptotic Cell Death	1/32	0.429082	0.558337	0	0	1.82939	1.54786	UBE2L3
Thrombin Signalling Through Proteinase Activated Receptors (PARs)	1/32	0.429082	0.558337	0	0	1.82939	1.54786	GNG13
Global Genome Nucleotide Excision Repair (GG-NER)	2/84	0.42949	0.558337	0	0	1.3836	1.16936	UBE2N;RAD23B
RUNX1 Regulates Transcription of Genes Involved in Differentiation of HSCs	2/85	0.43542	0.565312	0	0	1.36686	1.13647	PSMC5;PSMC3
Cargo Concentration in the ER	1/33	0.439003	0.566548	0	0	1.77213	1.4589	SEC24C
Inactivation, Recovery and Regulation of the Phototransduction Cascade	1/33	0.439003	0.566548	0	0	1.77213	1.4589	PRKCA
PERK Regulates Gene Expression	1/33	0.439003	0.566548	0	0	1.77213	1.4589	HSPA5
Sialic Acid Metabolism	1/33	0.439003	0.566548	0	0	1.77213	1.4589	CMAS
Degradation of the Extracellular Matrix	3/140	0.439202	0.566548	0	0	1.24232	1.02218	ACAN;CAPNS1;ADAM10
Peptide Hormone Metabolism	2/86	0.441317	0.567813	0	0	1.35052	1.10471	VAMP2;GNG13
Transcriptional Regulation by RUNX3	2/86	0.441317	0.567813	0	0	1.35052	1.10471	PSMC5;PSMC3
Metabolic Disorders of Biological Oxidation Enzymes	1/34	0.448753	0.573693	0	0	1.71834	1.37688	GCLC
Plasma Lipoprotein Remodeling	1/34	0.448753	0.573693	0	0	1.71834	1.37688	ALB
RIPK1-mediated Regulated Necrosis	1/34	0.448753	0.573693	0	0	1.71834	1.37688	UBE2L3
Signaling by WNT in Cancer	1/34	0.448753	0.573693	0	0	1.71834	1.37688	CSNK1A1
The Phototransduction Cascade	1/34	0.448753	0.573693	0	0	1.71834	1.37688	PRKCA
TNFR2 Non-Canonical NF-kB Pathway	2/88	0.453008	0.577823	0	0	1.31898	1.04443	PSMC5;PSMC3
DNA Repair	6/312	0.45731	0.577823	0	0	1.11247	0.87039	USP7;UBXN1;WDR48;UBE2N;PRPF19;RAD23B
CD28 Co-Stimulation	1/35	0.458333	0.577823	0	0	1.66772	1.30108	MTOR
GPVI-mediated Activation Cascade	1/35	0.458333	0.577823	0	0	1.66772	1.30108	RHOG
Negative Regulators of DDX58 IFIH1 Signaling	1/35	0.458333	0.577823	0	0	1.66772	1.30108	ATG5
Nuclear Events Stimulated by ALK Signaling in Cancer	1/35	0.458333	0.577823	0	0	1.66772	1.30108	MECP2
Nuclear Import of Rev Protein	1/35	0.458333	0.577823	0	0	1.66772	1.30108	RANBP2
SUMOylation of SUMOylation Proteins	1/35	0.458333	0.577823	0	0	1.66772	1.30108	RANBP2
Transcriptional Regulation by NPAS4	1/35	0.458333	0.577823	0	0	1.66772	1.30108	NAMPT
Translation of Structural Proteins 9683701	1/35	0.458333	0.577823	0	0	1.66772	1.30108	GSK3A
Transport of the SLBP Independent Mature mRNA	1/35	0.458333	0.577823	0	0	1.66772	1.30108	RANBP2
Budding and Maturation of HIV Virion	1/36	0.467748	0.58381	0	0	1.61998	1.23091	PPIA
Keratan Sulfate Keratin Metabolism	1/36	0.467748	0.58381	0	0	1.61998	1.23091	ACAN
Metabolism of Steroid Hormones	1/36	0.467748	0.58381	0	0	1.61998	1.23091	HSD17B11
Nuclear Pore Complex (NPC) Disassembly	1/36	0.467748	0.58381	0	0	1.61998	1.23091	RANBP2
ROS and RNS Production in Phagocytes	1/36	0.467748	0.58381	0	0	1.61998	1.23091	ATP6V1G1
Rev-mediated Nuclear Export of HIV RNA	1/36	0.467748	0.58381	0	0	1.61998	1.23091	RANBP2
Signaling by NOTCH2	1/36	0.467748	0.58381	0	0	1.61998	1.23091	ADAM10
Transport of the SLBP Dependant Mature mRNA	1/36	0.467748	0.58381	0	0	1.61998	1.23091	RANBP2
Chaperonin-mediated Protein Folding	2/91	0.470279	0.58614	0	0	1.27432	0.961385	TUBB2B;GNG13
FCERI Mediated NF-kB Activation	3/147	0.470786	0.58614	0	0	1.1815	0.890088	PSMC5;PSMC3;UBE2N
Gap Junction Assembly	1/37	0.476999	0.590935	0	0	1.5749	1.16581	TUBB2B
NOD1 2 Signaling Pathway	1/37	0.476999	0.590935	0	0	1.5749	1.16581	UBE2N
RHOV GTPase Cycle	1/37	0.476999	0.590935	0	0	1.5749	1.16581	TPM4
Transport of Ribonucleoproteins Into the Host Nucleus	1/37	0.476999	0.590935	0	0	1.5749	1.16581	RANBP2
Post-translational Modification Synthesis of GPI-anchored Proteins	2/93	0.48161	0.595911	0	0	1.24619	0.910488	DPM1;LY6H
Cooperation of PDCL (PhLP1) and TRiC CCT in G-protein Beta Folding	1/38	0.48609	0.596949	0	0	1.53226	1.10531	GNG13
DNA Damage Recognition in GG-NER	1/38	0.48609	0.596949	0	0	1.53226	1.10531	RAD23B
Fanconi Anemia Pathway	1/38	0.48609	0.596949	0	0	1.53226	1.10531	WDR48
Interactions of Rev With Host Cellular Proteins	1/38	0.48609	0.596949	0	0	1.53226	1.10531	RANBP2
NEP NS2 Interacts With the Cellular Export Machinery	1/38	0.48609	0.596949	0	0	1.53226	1.10531	RANBP2
Class B 2 (Secretin Family Receptors)	2/94	0.48722	0.596949	0	0	1.23258	0.886271	GNAS;GNG13
MITF-M-dependent Gene Expression	2/94	0.48722	0.596949	0	0	1.23258	0.886271	ATP6V1G1;ASAH1
Signaling by TGF-beta Receptor Complex	2/94	0.48722	0.596949	0	0	1.23258	0.886271	PPM1A;PPP1CA
Signaling by NOTCH	4/209	0.492168	0.602274	0	0	1.10634	0.78432	PSMC5;PSMC3;ADAM10;RAB6A
Antimicrobial Peptides	2/95	0.492792	0.602301	0	0	1.21926	0.862833	CHGA;CLU
SUMOylation of Ubiquitinylation Proteins	1/39	0.495023	0.60429	0	0	1.49186	1.049	RANBP2
Phospholipid Metabolism	4/211	0.499584	0.609115	0	0	1.09553	0.760278	CPNE7;GPD2;GPD1;PIP4K2A
RHOU GTPase Cycle	1/40	0.503801	0.612787	0	0	1.45353	0.996504	PTK2B
Protein Folding	2/97	0.50382	0.612787	0	0	1.19347	0.818167	TUBB2B;GNG13
Metabolism of Steroids	3/155	0.505867	0.614531	0	0	1.11886	0.762482	ALB;HSD17B11;SEC24C
Sensory Perception of Sweet, Bitter, and Umami (Glutamate) Taste	1/41	0.512428	0.621746	0	0	1.41712	0.947483	GNG13
SLC Transporter Disorders	2/99	0.514692	0.623737	0	0	1.16874	0.776263	RANBP2;SLC4A4
HIV Life Cycle	3/158	0.518711	0.62521	0	0	1.09704	0.720104	RANBP2;PSIP1;PPIA
EPHB-mediated Forward Signaling	1/42	0.520904	0.62521	0	0	1.38249	0.901644	KALRN
NCAM1 Interactions	1/42	0.520904	0.62521	0	0	1.38249	0.901644	NCAN
NS1 Mediated Effects on Host Pathways	1/42	0.520904	0.62521	0	0	1.38249	0.901644	RANBP2
RHOF GTPase Cycle	1/42	0.520904	0.62521	0	0	1.38249	0.901644	ADD3
RND1 GTPase Cycle	1/42	0.520904	0.62521	0	0	1.38249	0.901644	STIP1
RND3 GTPase Cycle	1/42	0.520904	0.62521	0	0	1.38249	0.901644	NISCH
Transport of Mature mRNA Derived From an Intronless Transcript	1/42	0.520904	0.62521	0	0	1.38249	0.901644	RANBP2
Assembly of the Pre-Replicative Complex	2/101	0.525406	0.629858	0	0	1.14502	0.736913	PSMC5;PSMC3
Regulation of TP53 Activity	3/160	0.527173	0.629921	0	0	1.08295	0.693334	USP7;PIP4K2A;MTOR
Aspirin ADME	1/43	0.529234	0.629921	0	0	1.3495	0.858722	ALB
RND2 GTPase Cycle	1/43	0.529234	0.629921	0	0	1.3495	0.858722	NISCH
Signaling by SCF-KIT	1/43	0.529234	0.629921	0	0	1.3495	0.858722	PRKCA
Transport of Mature mRNAs Derived From Intronless Transcripts	1/43	0.529234	0.629921	0	0	1.3495	0.858722	RANBP2
Voltage Gated Potassium Channels	1/43	0.529234	0.629921	0	0	1.3495	0.858722	KCNAB2
Signaling by the B Cell Receptor (BCR)	3/162	0.535552	0.636636	0	0	1.06922	0.667681	PSMC5;PSMC3;PPIA
Bile Acid and Bile Salt Metabolism	1/44	0.53742	0.636636	0	0	1.31805	0.81848	ALB
Interleukin-2 Family Signaling	1/44	0.53742	0.636636	0	0	1.31805	0.81848	PTK2B
SUMOylation of Transcription Cofactors	1/44	0.53742	0.636636	0	0	1.31805	0.81848	DDX17
GPCR Downstream Signalling	11/633	0.54093	0.640037	0	0	1.00167	0.615491	ABHD12;HEBP1;ABR;DGKE;GNAS;PRKCA;PRKACB;KALRN;GNG13;GNAI2;PPP1CA
Carboxyterminal Post-Translational Modifications of Tubulin	1/45	0.545463	0.64312	0	0	1.28803	0.780702	TUBB2B
TAK1-dependent IKK and NF-kappa-B Activation	1/45	0.545463	0.64312	0	0	1.28803	0.780702	UBE2N
TBC RABGAPs	1/45	0.545463	0.64312	0	0	1.28803	0.780702	RAB6A
Phase I - Functionalization of Compounds	2/105	0.546351	0.643409	0	0	1.10032	0.665138	ALDH1A1;BPHL
Transcriptional Regulation by RUNX2	2/106	0.551486	0.648692	0	0	1.08969	0.648516	PSMC5;PSMC3
SUMOylation of DNA Replication Proteins	1/46	0.553367	0.650141	0	0	1.25934	0.745197	RANBP2
Sphingolipid Metabolism	2/107	0.556579	0.653149	0	0	1.07925	0.632384	SMPD3;ASAH1
Heme Signaling	1/47	0.561134	0.655237	0	0	1.23191	0.711789	CRTC1
SUMOylation of RNA Binding Proteins	1/47	0.561134	0.655237	0	0	1.23191	0.711789	RANBP2
Sensory Perception of Taste	1/47	0.561134	0.655237	0	0	1.23191	0.711789	GNG13
TGF-beta Receptor Signaling Activates SMADs	1/47	0.561134	0.655237	0	0	1.23191	0.711789	PPP1CA
Synthesis of DNA	2/108	0.561632	0.655237	0	0	1.06902	0.616726	PSMC5;PSMC3
Maternal to Zygotic Transition (MZT)	2/109	0.566643	0.660314	0	0	1.05897	0.601524	EIF4A2;PABPC1
Complex IV Assembly	1/48	0.568766	0.660481	0	0	1.20563	0.680321	COX5B
DNA Damage Bypass	1/48	0.568766	0.660481	0	0	1.20563	0.680321	WDR48
Inositol Phosphate Metabolism	1/48	0.568766	0.660481	0	0	1.20563	0.680321	PLCD1
Retrograde Transport at the Trans-Golgi-Network	1/49	0.576266	0.666418	0	0	1.18046	0.65065	RAB6A
Signaling by NOTCH3	1/49	0.576266	0.666418	0	0	1.18046	0.65065	ADAM10
Viral Messenger RNA Synthesis	1/49	0.576266	0.666418	0	0	1.18046	0.65065	RANBP2
PI5P, PP2A and IER3 Regulate PI3K AKT Signaling	2/111	0.576542	0.666418	0	0	1.03944	0.572426	RHOG;PIP4K2A
Regulation of TNFR1 Signaling	1/50	0.583636	0.673064	0	0	1.15631	0.622645	UBE2L3
Signaling by ERBB2	1/50	0.583636	0.673064	0	0	1.15631	0.622645	PRKCA
Antigen Processing Ubiquitination & Proteasome Degradation	5/296	0.586099	0.675126	0	0	0.97275	0.519708	PSMC5;PSMC3;HECTD3;UBE2N;UBE2L3
Cargo Trafficking to the Periciliary Membrane	1/51	0.590878	0.677513	0	0	1.13312	0.596187	LZTFL1
Nonhomologous End-Joining (NHEJ)	1/51	0.590878	0.677513	0	0	1.13312	0.596187	UBE2N
Transcriptional Activity of SMAD2 SMAD3 SMAD4 Heterotrimer	1/51	0.590878	0.677513	0	0	1.13312	0.596187	PPM1A
Transcriptional and Post-Translational Regulation of MITF-M Expression and Activity	1/51	0.590878	0.677513	0	0	1.13312	0.596187	LARS1
mRNA Splicing - Minor Pathway	1/53	0.604987	0.690527	0	0	1.08943	0.54749	SNRPE
RHOD GTPase Cycle	1/53	0.604987	0.690527	0	0	1.08943	0.54749	ADD3
Signaling by EGFR	1/53	0.604987	0.690527	0	0	1.08943	0.54749	ADAM10
Synthesis of PIPs at the Plasma Membrane	1/53	0.604987	0.690527	0	0	1.08943	0.54749	PIP4K2A
DNA Replication Pre-Initiation	2/118	0.609878	0.694526	0	0	0.976362	0.482807	PSMC5;PSMC3
Negative Regulation of the PI3K AKT Network	2/118	0.609878	0.694526	0	0	0.976362	0.482807	RHOG;PIP4K2A
SARS-CoV-1 Activates Modulates Innate Immune Responses	1/54	0.611859	0.69599	0	0	1.06882	0.525061	PPIA
Intrinsic Pathway for Apoptosis	1/55	0.618611	0.700168	0	0	1.04897	0.503798	YWHAQ
Sensory Processing of Sound by Outer Hair Cells of the Cochlea	1/55	0.618611	0.700168	0	0	1.04897	0.503798	MSN
Signaling by Non-Receptor Tyrosine Kinases	1/55	0.618611	0.700168	0	0	1.04897	0.503798	SFPQ
Signaling by PTK6	1/55	0.618611	0.700168	0	0	1.04897	0.503798	SFPQ
Gastrulation	2/120	0.619029	0.700168	0	0	0.959715	0.460282	PSMC5;PSMC3
G1 S Transition	2/121	0.623543	0.704477	0	0	0.951602	0.449478	PSMC5;PSMC3
Regulation of Cholesterol Biosynthesis by SREBP (SREBF)	1/56	0.625247	0.705605	0	0	1.02985	0.483626	SEC24C
Heparan Sulfate Heparin (HS-GAG) Metabolism	1/57	0.631767	0.712161	0	0	1.01141	0.464473	NCAN
Constitutive Signaling by NOTCH1 HD+PEST Domain Mutants	1/58	0.638174	0.714555	0	0	0.993611	0.446275	ADAM10
Constitutive Signaling by NOTCH1 PEST Domain Mutants	1/58	0.638174	0.714555	0	0	0.993611	0.446275	ADAM10
SUMOylation of Chromatin Organization Proteins	1/58	0.638174	0.714555	0	0	0.993611	0.446275	RANBP2
Signaling by NOTCH1 HD+PEST Domain Mutants in Cancer	1/58	0.638174	0.714555	0	0	0.993611	0.446275	ADAM10
Signaling by NOTCH1 PEST Domain Mutants in Cancer	1/58	0.638174	0.714555	0	0	0.993611	0.446275	ADAM10
Signaling by NOTCH1 in Cancer	1/58	0.638174	0.714555	0	0	0.993611	0.446275	ADAM10
TCF Dependent Signaling in Response to WNT	3/189	0.639857	0.715639	0	0	0.912744	0.407549	PSMC5;PSMC3;CSNK1A1
tRNA Processing in the Nucleus	1/59	0.64447	0.71839	0	0	0.97643	0.428972	RANBP2
Arachidonate Metabolism	1/59	0.64447	0.71839	0	0	0.97643	0.428972	PTGDS
Meiotic Synapsis	1/59	0.64447	0.71839	0	0	0.97643	0.428972	HSPA2
Reproduction	2/127	0.649757	0.722871	0	0	0.905646	0.390476	CD9;HSPA2
ESR-mediated Signaling	3/192	0.650377	0.722871	0	0	0.898117	0.386373	HSBP1;GNG13;GNAI2
HDACs Deacetylate Histones	1/60	0.650657	0.722871	0	0	0.959831	0.41251	H2AC1
Regulation of Complement Cascade	2/128	0.653982	0.725599	0	0	0.898413	0.381534	C1QB;CLU
Gamma Carboxylation, Hypusinylation, Hydroxylation, and Arylsulfatase Activation	1/61	0.656736	0.725599	0	0	0.943786	0.396837	EEF2
Nucleotide-binding Domain, Leucine Rich Repeat Containing Receptor (NLR) Signaling Pathways	1/61	0.656736	0.725599	0	0	0.943786	0.396837	UBE2N
Regulated Necrosis	1/61	0.656736	0.725599	0	0	0.943786	0.396837	UBE2L3
Regulation of PTEN Gene Transcription	1/61	0.656736	0.725599	0	0	0.943786	0.396837	MTOR
Formation of the Cornified Envelope	2/129	0.658167	0.726378	0	0	0.891293	0.372825	CAPNS1;KRT76
Fc Epsilon Receptor (FCERI) Signaling	3/197	0.667421	0.73578	0	0	0.874745	0.353689	PSMC5;PSMC3;UBE2N
MAP Kinase Activation	1/63	0.66858	0.736247	0	0	0.913248	0.367673	UBE2N
Collagen Degradation	1/64	0.674348	0.740969	0	0	0.898706	0.354098	ADAM10
Semaphorin Interactions	1/64	0.674348	0.740969	0	0	0.898706	0.354098	DPYSL4
Epigenetic Regulation by WDR5-containing Histone Modifying Complexes	2/135	0.68243	0.749027	0	0	0.850823	0.325095	WDR82;PSIP1
Signaling by GPCR	11/706	0.684371	0.750334	0	0	0.89302	0.338683	ABHD12;HEBP1;ABR;DGKE;GNAS;PRKCA;PRKACB;KALRN;GNG13;GNAI2;PPP1CA
FOXO-mediated Transcription	1/67	0.691059	0.756011	0	0	0.857725	0.316955	YWHAQ
RNA Polymerase II Transcription Termination	1/67	0.691059	0.756011	0	0	0.857725	0.316955	SNRPE
HCMV Early Events	3/205	0.693418	0.757764	0	0	0.839757	0.307453	RANBP2;TUBB2B;H2AC1
Complement Cascade	2/139	0.697812	0.760904	0	0	0.825812	0.297131	C1QB;CLU
Mitotic G1 Phase and G1 S Transition	2/139	0.697812	0.760904	0	0	0.825812	0.297131	PSMC5;PSMC3
RHOB GTPase Cycle	1/70	0.706915	0.769991	0	0	0.820307	0.284519	ABR
DNA Replication	2/143	0.712573	0.775311	0	0	0.80222	0.27185	PSMC5;PSMC3
Interleukin-17 Signaling	1/72	0.717032	0.779315	0	0	0.797118	0.265149	UBE2N
Late Phase of HIV Life Cycle	2/145	0.719725	0.781394	0	0	0.790919	0.260122	RANBP2;PPIA
RHOC GTPase Cycle	1/74	0.726801	0.786517	0	0	0.7752	0.247368	ABR
Signaling by NOTCH1	1/74	0.726801	0.786517	0	0	0.7752	0.247368	ADAM10
Transport of Mature mRNA Derived From an Intron-Containing Transcript	1/74	0.726801	0.786517	0	0	0.7752	0.247368	RANBP2
Toll Like Receptor 4 (TLR4) Cascade	2/148	0.730172	0.788256	0	0	0.774548	0.243576	DNM3;UBE2N
Nuclear Envelope (NE) Reassembly	1/75	0.731559	0.788256	0	0	0.764685	0.239024	TUBB2B
Signaling by FGFR2	1/75	0.731559	0.788256	0	0	0.764685	0.239024	PTBP1
Transcriptional Regulation by Small RNAs	1/75	0.731559	0.788256	0	0	0.764685	0.239024	RANBP2
S Phase	2/150	0.736952	0.793214	0	0	0.764003	0.233199	PSMC5;PSMC3
SUMOylation of DNA Damage Response and Repair Proteins	1/77	0.740827	0.796529	0	0	0.744486	0.223337	RANBP2
DNA Double-Strand Break Repair	2/152	0.743586	0.798637	0	0	0.753739	0.22331	UBXN1;UBE2N
Costimulation by the CD28 Family	1/78	0.745341	0.799664	0	0	0.73478	0.215961	MTOR
CDC42 GTPase Cycle	2/155	0.75327	0.806506	0	0	0.738846	0.209339	ARHGAP22;ABR
Amyloid Fiber Formation	1/80	0.754136	0.806506	0	0	0.716104	0.202073	ADAM10
Processing of DNA Double-Strand Break Ends	1/80	0.754136	0.806506	0	0	0.716104	0.202073	UBE2N
Constitutive Signaling by Aberrant PI3K in Cancer	1/83	0.766762	0.818261	0	0	0.6898	0.183196	RHOG
Transport of Mature Transcript to Cytoplasm	1/83	0.766762	0.818261	0	0	0.6898	0.183196	RANBP2
PI Metabolism	1/84	0.770826	0.820847	0	0	0.681454	0.177378	PIP4K2A
Transport of Bile Salts and Organic Acids, Metal Ions and Amine Compounds	1/84	0.770826	0.820847	0	0	0.681454	0.177378	SLC18A2
Signaling by TGFB Family Members	2/161	0.771695	0.820899	0	0	0.710747	0.184202	PPM1A;PPP1CA
Neddylation	3/234	0.774813	0.823342	0	0	0.733238	0.187073	PSMC5;PSMC3;CCDC22
DDX58 IFIH1-mediated Induction of Interferon-Alpha Beta	1/86	0.778742	0.826639	0	0	0.665352	0.166388	ATG5
Chromatin Modifying Enzymes	3/238	0.784526	0.831016	0	0	0.720609	0.174874	PADI2;H2AC1;WDR77
Chromatin Organization	3/238	0.784526	0.831016	0	0	0.720609	0.174874	PADI2;H2AC1;WDR77
Classical Antibody-Mediated Complement Activation	1/88	0.786386	0.832106	0	0	0.64999	0.156198	C1QB
Meiosis	1/89	0.790109	0.834281	0	0	0.642571	0.15138	HSPA2
Pre-NOTCH Expression and Processing	1/89	0.790109	0.834281	0	0	0.642571	0.15138	RAB6A
SUMO E3 Ligases SUMOylate Target Proteins	2/170	0.797083	0.840166	0	0	0.67236	0.152489	DDX17;RANBP2
Signaling by FGFR	1/91	0.797361	0.840166	0	0	0.628227	0.142261	PTBP1
HCMV Late Events	2/171	0.799745	0.841792	0	0	0.668347	0.149351	RANBP2;H2AC1
Scavenging of Heme From Plasma	1/92	0.800893	0.842115	0	0	0.621292	0.137945	ALB
Toll-like Receptor Cascades	2/174	0.807545	0.847569	0	0	0.656589	0.14035	DNM3;UBE2N
Oxidative Stress Induced Senescence	1/94	0.807773	0.847569	0	0	0.607869	0.129764	MINK1
SUMOylation	2/176	0.812594	0.851734	0	0	0.648976	0.134678	DDX17;RANBP2
Creation of C4 and C2 Activators	1/96	0.814417	0.852752	0	0	0.595011	0.122146	C1QB
MyD88 Cascade Initiated on Plasma Membrane	1/98	0.820831	0.85678	0	0	0.582683	0.115044	UBE2N
Toll Like Receptor 10 (TLR10) Cascade	1/98	0.820831	0.85678	0	0	0.582683	0.115044	UBE2N
Toll Like Receptor 5 (TLR5) Cascade	1/98	0.820831	0.85678	0	0	0.582683	0.115044	UBE2N
Interferon Gamma Signaling	1/99	0.823955	0.858251	0	0	0.576708	0.111673	VCAM1
Visual Phototransduction	1/99	0.823955	0.858251	0	0	0.576708	0.111673	PRKCA
HCMV Infection	3/259	0.829981	0.863628	0	0	0.660781	0.123138	RANBP2;TUBB2B;H2AC1
TRAF6 Mediated Induction of NFkB and MAP Kinases Upon TLR7 8 or 9 Activation	1/102	0.833004	0.865875	0	0	0.559492	0.102228	UBE2N
MyD88 Dependent Cascade Initiated on Endosome	1/103	0.835917	0.868001	0	0	0.553978	0.0992875	UBE2N
Initial Triggering of Complement	1/104	0.838778	0.870069	0	0	0.548572	0.0964439	C1QB
Toll Like Receptor 3 (TLR3) Cascade	1/106	0.844353	0.874945	0	0	0.538068	0.0910329	UBE2N
Stimuli-sensing Channels	1/107	0.847068	0.875041	0	0	0.532964	0.0884586	RYR2
Toll Like Receptor 7 8 (TLR7 8) Cascade	1/107	0.847068	0.875041	0	0	0.532964	0.0884586	UBE2N
Transport of Inorganic Cations Anions and Amino Acids Oligopeptides	1/107	0.847068	0.875041	0	0	0.532964	0.0884586	SLC4A4
HATs Acetylate Histones	1/108	0.849735	0.876892	0	0	0.527956	0.0859673	H2AC1
MyD88-independent TLR4 Cascade	1/110	0.854932	0.879534	0	0	0.518216	0.0812217	UBE2N
TRIF (TICAM1)-mediated TLR4 Signaling	1/110	0.854932	0.879534	0	0	0.518216	0.0812217	UBE2N
Toll Like Receptor 9 (TLR9) Cascade	1/110	0.854932	0.879534	0	0	0.518216	0.0812217	UBE2N
Interleukin-4 and Interleukin-13 Signaling	1/112	0.85995	0.883788	0	0	0.508827	0.0767725	VCAM1
MyD88 MAL(TIRAP) Cascade Initiated on Plasma Membrane	1/115	0.867154	0.889365	0	0	0.495361	0.0706083	UBE2N
Toll Like Receptor TLR6 TLR2 Cascade	1/115	0.867154	0.889365	0	0	0.495361	0.0706083	UBE2N
Transcriptional Regulation by RUNX1	2/202	0.868229	0.889557	0	0	0.563855	0.0796727	PSMC5;PSMC3
HDR Through Homologous Recombination (HRR) or Single Strand Annealing (SSA)	1/116	0.869472	0.889919	0	0	0.491028	0.0686798	UBE2N
PPARA Activates Gene Expression	1/117	0.87175	0.891339	0	0	0.48677	0.0668107	ME1
Toll Like Receptor 2 (TLR2) Cascade	1/118	0.873988	0.891806	0	0	0.482585	0.0649988	UBE2N
Toll Like Receptor TLR1 TLR2 Cascade	1/118	0.873988	0.891806	0	0	0.482585	0.0649988	UBE2N
Regulation of Lipid Metabolism by PPARalpha	1/119	0.876187	0.89314	0	0	0.478471	0.0632422	ME1
FCGR3A-mediated IL10 Synthesis	1/121	0.880471	0.896594	0	0	0.470448	0.059887	PRKACB
Binding and Uptake of Ligands by Scavenger Receptors	1/122	0.882558	0.896894	0	0	0.466536	0.0582848	ALB
Homology Directed Repair	1/122	0.882558	0.896894	0	0	0.466536	0.0582848	UBE2N
Keratinization	2/217	0.892997	0.906583	0	0	0.524112	0.0593145	CAPNS1;KRT76
Immunoregulatory Interactions Between a Lymphoid and a non-Lymphoid Cell	2/223	0.901638	0.914428	0	0	0.509725	0.0527778	VCAM1;ICAM5
Respiratory Syncytial Virus Infection Pathway	1/133	0.903245	0.91513	0	0	0.427417	0.0434947	PPP1CA
Gene Silencing by RNA	1/134	0.904935	0.915915	0	0	0.424182	0.0423726	RANBP2
tRNA Processing	1/146	0.923058	0.933314	0	0	0.388838	0.0311316	RANBP2
SLC-mediated Transmembrane Transport	2/249	0.93208	0.941486	0	0	0.45546	0.0320354	SLC4A4;SLC18A2
Generic Transcription Pathway	15/1230	0.944725	0.953296	0	0	0.685631	0.038986	USP7;GAD1;COX5B;PRDX6;MTOR;GLS;MECP2;PRDX2;PPM1A;PSMC5;PSMC3;YWHAQ;PRDX1;NAMPT;PIP4K2A
Cellular Senescence	1/167	0.946877	0.954506	0	0	0.339282	0.0185199	MINK1
Epigenetic Regulation of Gene Expression	2/291	0.963255	0.970039	0	0	0.388426	0.0145414	WDR82;PSIP1
RNA Polymerase II Transcription	16/1360	0.965329	0.97115	0	0	0.658502	0.0232362	USP7;GAD1;COX5B;PRDX6;MTOR;GLS;MECP2;PRDX2;PPM1A;PSMC5;PSMC3;YWHAQ;PRDX1;NAMPT;PIP4K2A;SNRPE
Peptide Ligand-Binding Receptors	1/198	0.969276	0.974142	0	0	0.285438	0.00890725	HEBP1
Gene Expression (Transcription)	19/1615	0.975948	0.979864	0	0	0.655379	0.0159557	RANBP2;USP7;GAD1;PSIP1;COX5B;PRDX6;MTOR;GLS;MECP2;PRDX2;PPM1A;PSMC5;PSMC3;YWHAQ;WDR82;PRDX1;NAMPT;PIP4K2A;SNRPE
GPCR Ligand Binding	3/467	0.988504	0.991476	0	0	0.360659	0.00417003	HEBP1;GNAS;GNG13
Sensory Perception	4/640	0.996107	0.998101	0	0	0.348699	0.0013601	MSN;PRKCA;VAMP2;GNG13
Class A 1 (Rhodopsin-like Receptors)	1/333	0.997196	0.998193	0	0	0.168196	0.0004723	HEBP1
Olfactory Signaling Pathway	1/422	0.999425	0.999425	0	0	0.132028	7.59932e-05	GNG13

## Sheet: 3
Term	Overlap	P-value	Adjusted P-value	Old P-value	Old Adjusted P-value	Odds Ratio	Combined Score	Genes
Astrocytes	15/154	7.9923e-08	1.01502e-05	0	0	6.34285	103.656	KCNJ10;OPALIN;KCNJ9;NCAN;ACSL6;HSPA2;SLC4A4;DKK3;GAP43;PTPRZ1;GSTA4;ALDOC;RGS7BP;LY6H;SLC25A46
Neurons	20/289	1.78022e-07	1.13044e-05	0	0	4.40731	68.4956	RYR2;GABRA1;KCNJ9;NCAN;GAD1;ICAM5;GABRG2;NCALD;MECP2;CALB2;DNM3;GAP43;VSNL1;DLG4;PTK2B;DLGAP1;KIF1A;RGS7BP;LY6H;PACSIN1
Interneurons	19/305	1.76959e-06	7.49125e-05	0	0	3.92262	51.9542	RAB3B;LINGO1;LYNX1;KCNJ9;NCAN;GAD1;L1CAM;GABRG2;NCALD;CALB2;DNM3;ABR;GAP43;MAP2;DLGAP1;KIF1A;RGS7BP;LY6H;PACSIN1
Enteric Glia Cells	10/111	2.37159e-05	0.00075298	0	0	5.74434	61.1735	LINGO1;PTPRZ1;TSPAN7;ALDH1A1;FXYD6;RGS7BP;NDRG2;L1CAM;SLC18A2;DKK3
Dopaminergic Neurons	10/119	4.3324e-05	0.00110043	0	0	5.32056	53.4546	CHGA;LINGO1;GAP43;NCAN;RIMBP2;KIF1A;MAPT;LY6H;GABRG2;SLC18A2
Purkinje Neurons	11/155	8.56882e-05	0.00174595	0	0	4.43533	41.536	GABRA1;GAP43;DLG4;KCNJ9;NCAN;GAD1;PRKCA;DLGAP1;KIF1A;LY6H;GABRG2
Adrenergic Neurons	9/106	9.62334e-05	0.00174595	0	0	5.36827	49.6497	CHGA;LINGO1;PCSK1N;ARVCF;BTBD17;RIMBP2;FXYD6;KIF1A;SLC18A2
Radial Glia Cells	9/114	0.000168296	0.0026717	0	0	4.95723	43.0772	GAP43;VCAM1;PTPRZ1;MAP2;NCAN;RGS7BP;LY6H;CORO2B;DKK3
Cajal-Retzius Cells	11/174	0.000237927	0.00335741	0	0	3.91451	32.6609	CALB2;DNM3;LINGO1;GAP43;TUBB2B;MAP2;NCAN;KIF1A;LZTFL1;LNPK;SLC25A46
Neural Stem/Precursor Cells	10/152	0.000330173	0.00388192	0	0	4.07719	32.6823	LINGO1;GAP43;TUBB2B;BTBD17;PTPRZ1;MAP2;NCAN;ALDOC;KIF1A;LY6H
Oligodendrocyte Progenitor Cells	9/125	0.00033623	0.00388192	0	0	4.48462	35.8667	LINGO1;GAP43;MAP2;KCNJ9;NCAN;ALDOC;KIF1A;LY6H;CORO2B
Bergmann Glia	9/132	0.000501997	0.0053128	0	0	4.22788	32.1189	GAP43;KCNJ10;BTBD17;PTPRZ1;OPALIN;KCNJ9;NCAN;RGS7BP;SLC4A4
Satellite Glial Cells	8/114	0.000845826	0.00826307	0	0	4.35176	30.7895	C1QB;LYNX1;KCNJ10;OPALIN;FXYD6;RGS7BP;PTGDS;NDRG2
Chromaffin Cells	8/122	0.00131369	0.0117206	0	0	4.04471	26.8363	CHGA;GAP43;MAP2;RIMBP2;KIF1A;RGS7BP;KALRN;SLC18A2
Neuroendocrine Cells	8/123	0.00138433	0.0117206	0	0	4.00934	26.3916	GABRA1;GAP43;KCNJ9;NCAN;RGS7BP;LY6H;GABRG2;CLASP2
Glycinergic Neurons	7/100	0.00179471	0.0142455	0	0	4.33017	27.3793	LINGO1;GAP43;TUBB2B;NCAN;GAD1;KIF1A;LY6H
Pyramidal Cells	8/130	0.00196746	0.014698	0	0	3.77794	23.5404	GABRA1;GAP43;MAP2;DLG4;KCNJ9;NCAN;LY6H;GABRG2
Glutaminergic Neurons	7/107	0.00263846	0.0186158	0	0	4.02562	23.9023	GABRA2;GABRA1;GAP43;KCNJ9;NCAN;GABRG2;GLS
Enteroendocrine Cells	8/139	0.00298387	0.0199448	0	0	3.51676	20.4483	CHGA;GAP43;ALCAM;FABP5;NCAN;RIMBP2;KIF1A;LY6H
Retinal Progenitor Cells	7/112	0.00340704	0.0216347	0	0	3.83294	21.7784	CALB2;LINGO1;GAP43;TUBB2B;PTPRZ1;NCAN;KIF1A
GABAergic Neurons	7/113	0.00357932	0.0216464	0	0	3.79659	21.3846	GAP43;MAP2;NCAN;GAD1;RGS7BP;LY6H;GABRG2
Delta Cells	7/131	0.00795567	0.0459259	0	0	3.24248	15.6737	CHGA;TSPAN7;RIMBP2;RGS7BP;LY6H;KALRN;GABRG2
Enteric Neurons	8/166	0.00857083	0.0462135	0	0	2.91177	13.8582	GAP43;MAP2;NCAN;RIMBP2;KIF1A;RGS7BP;LY6H;KALRN
Cholinergic Neurons	6/102	0.00873327	0.0462135	0	0	3.58449	16.9927	LINGO1;GAP43;TUBB2B;BTBD17;NCAN;KIF1A
Crypt Cells	6/110	0.0123935	0.060998	0	0	3.30741	14.5215	CHGA;DLG3;RIMBP2;FXYD6;NDRG2;KALRN
Oligodendrocytes	8/178	0.0127056	0.060998	0	0	2.70456	11.8073	KCNJ10;OPALIN;KCNJ9;NCAN;RGS7BP;PTGDS;LY6H;NDRG2
Trigeminal Neurons	7/144	0.0129681	0.060998	0	0	2.93285	12.744	GAP43;MAP2;NCAN;KIF1A;KCNAB2;RGS7BP;LY6H
M?ller Cells	7/147	0.0143891	0.0652647	0	0	2.86956	12.1706	KCNJ10;DBI;RGS7BP;CLU;PRDX6;DKK3;GNAI2
Photoreceptor Cells	7/149	0.0153961	0.0674242	0	0	2.82885	11.8066	CHGA;GABRA1;KCNJ9;PRKCA;GABRG2;GLS;GNG13
Tanycytes	6/121	0.0190209	0.0805218	0	0	2.98937	11.8445	GAP43;MAP2;RGS7BP;PRDX6;WASF3;DKK3
Retinal Ganglion Cells	7/164	0.0245932	0.100753	0	0	2.55661	9.47298	LINGO1;GAP43;DCTN1;NCAN;PRKCA;KIF1A;LY6H
Alpha Cells	6/136	0.0314623	0.121082	0	0	2.64241	9.14	CHGA;TSPAN7;ALDH1A1;RIMBP2;RGS7BP;GLS
Immature Neurons	6/136	0.0314623	0.121082	0	0	2.64241	9.14	GAP43;KCNJ9;NCAN;ICAM5;KIF1A;CLASP2
Neuroblasts	6/146	0.042168	0.15751	0	0	2.45241	7.76456	LINGO1;GAP43;TUBB2B;BTBD17;NCAN;KIF1A
Luteal Cells	5/125	0.0668644	0.242622	0	0	2.37975	6.43744	ALDH4A1;WFS1;ME1;BCAT1;PCYOX1
Oxyphil Cells	4/94	0.0809674	0.285635	0	0	2.53489	6.37197	RYR2;ACTN2;L2HGDH;MAPT
Hemangioblasts	4/97	0.0884693	0.303665	0	0	2.45274	5.94814	GUK1;RHOG;BLVRB;NT5M
Schwann Cells	5/138	0.0926945	0.309795	0	0	2.14572	5.10347	GAP43;PALM;ALDOC;SEPTIN9;CORO2B
Mast Cells	7/235	0.115812	0.376673	0	0	1.75406	3.78139	C1QB;DNM3;VCAM1;ALDH1A1;RAB27B;PTGDS;SLC4A4
Spermatozoa	4/108	0.118661	0.376673	0	0	2.19208	4.67239	C1QB;ASAH1;ALDH1A1;HSPA2
Epiblast Cells	4/109	0.121603	0.376673	0	0	2.1711	4.57448	LINGO1;TUBB2B;SALL2;KIF1A
Peri-islet Schwann Cells	4/114	0.136772	0.413572	0	0	2.07188	4.12188	NCKAP1;PALM;ALDH7A1;DKK3
Choroid Plexus Cells	4/117	0.146222	0.431866	0	0	2.01656	3.8771	NCKAP1;WFS1;CTNND1;DIP2C
Proximal Tubule Cells	5/164	0.157079	0.453387	0	0	1.79245	3.31784	GSTZ1;ALB;AK4;SLC4A4;GNG13
Glomus Cells	4/127	0.179428	0.504907	0	0	1.85167	3.18113	GAP43;PALM;HMOX2;DKK3
Gamma (PP) Cells	4/128	0.18288	0.504907	0	0	1.83664	3.12032	MAP2;RIMBP2;RGS7BP;KALRN
Olfactory Epithelial Cells	6/226	0.200245	0.530374	0	0	1.55423	2.49952	RAB3B;CALB2;LINGO1;MAP2;ACSL6;GNG13
Anterior Pituitary Gland Cells	4/133	0.200456	0.530374	0	0	1.765	2.83664	CHGA;GAP43;RIMBP2;JAM3
Podocytes	5/184	0.216084	0.560054	0	0	1.59055	2.43686	RAB3B;NCKAP1;CTNND1;MAPT;CORO2B
Beta Cells	4/145	0.24448	0.62098	0	0	1.6138	2.27322	CHGA;RIMBP2;KIF1A;LY6H
Purkinje Fiber Cells	3/102	0.26056	0.646832	0	0	1.72252	2.31665	GAP43;NCAN;KIF1A
Reticulocytes	3/103	0.265244	0.646832	0	0	1.7052	2.26299	STIP1;PTBP1;ILF3
Noradrenergic Neurons	3/104	0.269938	0.646832	0	0	1.68823	2.21085	ALB;RIMBP2;SLC18A2
Parathyroid Chief Cells	3/106	0.279353	0.656996	0	0	1.65528	2.11095	LINGO1;WFS1;KIF1A
Enterochromaffin Cells	3/109	0.29353	0.677788	0	0	1.60819	1.97128	GABRA2;SLC4A4;KALRN
Parietal Cells	3/111	0.303008	0.68718	0	0	1.57825	1.88442	DLG3;NDRG2;KALRN
Pancreatic Progenitor Cells	3/114	0.31725	0.70507	0	0	1.53536	1.76269	LINGO1;TUBB2B;KIF1A
Taste Receptor Cells	3/115	0.322001	0.70507	0	0	1.52157	1.72424	GABRA1;KCNJ9;ACSL6
Transient Cells	3/120	0.345746	0.744233	0	0	1.45617	1.54653	GCLC;WFS1;CTNND1
Stromal Cells	3/124	0.364691	0.759728	0	0	1.40775	1.42	CALB2;VCAM1;DKK3
Embryonic Stem Cells	4/176	0.364909	0.759728	0	0	1.32084	1.33155	NCKAP1;CTNND1;CD9;ALDH7A1
Melanocytes	3/133	0.40693	0.83355	0	0	1.30968	1.17755	PRKCA;PTGDS;DKK3
Pulmonary Alveolar Type II Cells	3/135	0.416212	0.83903	0	0	1.28971	1.13051	C1QB;CTNND1;ALDH1A1
Satellite Cells	3/139	0.43463	0.862469	0	0	1.25152	1.04284	NCKAP1;VCAM1;VAMP2
Osteoclasts	3/144	0.457343	0.888693	0	0	1.20683	0.944127	RAB3B;C1QB;PTPRA
Leydig Cells	3/145	0.461841	0.888693	0	0	1.19827	0.925705	CALB2;ALDH1A1;PTGDS
His Bundle Cells	2/98	0.509276	0.954729	0	0	1.18098	0.796883	NCKAP1;ALDH7A1
Airway Smooth Muscle Cells	2/99	0.514692	0.954729	0	0	1.16874	0.776263	ACTG2;DKK3
Sertoli Cells	3/158	0.518711	0.954729	0	0	1.09704	0.720104	LYNX1;PADI2;CLU
Kidney Progenitor Cells	2/105	0.546351	0.971673	0	0	1.10032	0.665138	NCKAP1;TUBB2B
Undefined Placental Cells	2/108	0.561632	0.971673	0	0	1.06902	0.616726	PTBP1;PDIA4
Motor Neurons	2/111	0.576542	0.971673	0	0	1.03944	0.572426	LINGO1;TUBB2B
Pluripotent Stem Cells	2/112	0.581429	0.971673	0	0	1.02993	0.558499	FUBP1;PSIP1
Meningeal Cells	2/115	0.595841	0.971673	0	0	1.00244	0.519044	PTGDS;DKK3
Pulmonary Alveolar Type I Cells	2/131	0.666415	0.971673	0	0	0.877385	0.35608	CTNND1;AKAP5
Hepatic Stellate Cells	2/132	0.670479	0.971673	0	0	0.870591	0.34803	ALB;DKK3
Enterocytes	3/203	0.687066	0.971673	0	0	0.848241	0.318366	L1CAM;FUOM;GLS
Epsilon Cells	2/138	0.694026	0.971673	0	0	0.831927	0.303858	ALB;KALRN
Basal Cells	2/141	0.70527	0.971673	0	0	0.813846	0.284175	CD9;ACTG2
Mesothelial Cells	2/144	0.716168	0.971673	0	0	0.79653	0.265914	CALB2;ME1
Chondrocytes	2/146	0.723245	0.971673	0	0	0.785386	0.254471	ACAN;DKK3
Loop Of Henle Cells	2/147	0.726727	0.971673	0	0	0.77993	0.248957	ARVCF;DKK3
Plasmacytoid Dendritic Cells	2/150	0.736952	0.971673	0	0	0.764003	0.233199	PRKCA;PACSIN1
Osteoblasts	2/154	0.750077	0.971673	0	0	0.743745	0.213885	VCAM1;DKK3
Microglia	2/158	0.762637	0.971673	0	0	0.724526	0.196327	C1QB;PTGDS
Fibroblasts	3/232	0.769825	0.971673	0	0	0.739718	0.193505	VCAM1;PIP4K2A;DKK3
Smooth Muscle Cells	2/169	0.794391	0.971673	0	0	0.676421	0.155698	ACTG2;DKK3
Endothelial Cells	3/246	0.802914	0.971673	0	0	0.696598	0.152909	VCAM1;CD9;PTGDS
Cardiomyocytes	2/174	0.807545	0.971673	0	0	0.656589	0.14035	RYR2;ACTN2
Hematopoietic Stem Cells	2/178	0.817524	0.971673	0	0	0.641535	0.129253	C1QB;ALDH1A1
Myofibroblasts	1/100	0.827024	0.971673	0	0	0.570853	0.108417	DKK3
Juxtaglomerular Cells	1/103	0.835917	0.971673	0	0	0.553978	0.0992875	ACTG2
Serotonergic Neurons	1/104	0.838778	0.971673	0	0	0.548572	0.0964439	SLC18A2
Pinealocytes	1/107	0.847068	0.971673	0	0	0.532964	0.0884586	GNG13
Follicular Cells	1/110	0.854932	0.971673	0	0	0.518216	0.0812217	ALB
Nuocytes	1/110	0.854932	0.971673	0	0	0.518216	0.0812217	PTGDS
Red Pulp Macrophages	1/110	0.854932	0.971673	0	0	0.518216	0.0812217	VCAM1
Merkel Cells	1/111	0.857463	0.971673	0	0	0.513479	0.0789614	CHGA
Pancreatic Stellate Cells	1/111	0.857463	0.971673	0	0	0.513479	0.0789614	DKK3
Granulosa Cells	1/112	0.85995	0.971673	0	0	0.508827	0.0767725	NCKAP1
Cardiac Stem And Precursor Cells	1/113	0.862393	0.971673	0	0	0.504258	0.0746523	NCKAP1
Clara Cells	1/113	0.862393	0.971673	0	0	0.504258	0.0746523	ALDH1A1
Endothelial Cells (Blood Brain Barrier)	1/113	0.862393	0.971673	0	0	0.504258	0.0746523	ALCAM
Hepatoblasts	1/114	0.864794	0.971673	0	0	0.49977	0.0725984	ALB
Myoepithelial Cells	1/115	0.867154	0.971673	0	0	0.495361	0.0706083	ACTG2
Peritubular Myoid Cells	1/120	0.878348	0.971673	0	0	0.474426	0.0615389	TPM4
Erythroblasts	1/124	0.886622	0.971673	0	0	0.458903	0.0552227	RHOG
Platelets	2/214	0.888418	0.971673	0	0	0.531611	0.0628966	ADAM10;CD9
Microfold Cells	1/126	0.890547	0.971673	0	0	0.451514	0.0523395	FABP5
Cholangiocytes	1/134	0.904935	0.971673	0	0	0.424182	0.0423726	ALB
Mammary Epithelial Cells	1/134	0.904935	0.971673	0	0	0.424182	0.0423726	PADI2
Ependymal Cells	1/136	0.908227	0.971673	0	0	0.417855	0.0402232	HSPA2
Principal Cells	1/136	0.908227	0.971673	0	0	0.417855	0.0402232	L1CAM
Tuft Cells	1/136	0.908227	0.971673	0	0	0.417855	0.0402232	GNG13
Kupffer Cells	1/137	0.90983	0.971673	0	0	0.414761	0.0391939	C1QB
Luminal Epithelial Cells	1/140	0.914474	0.971673	0	0	0.405747	0.0362765	CD9
Megakaryocytes	1/143	0.918879	0.971673	0	0	0.397114	0.0335962	CD9
Gamma Delta T Cells	1/146	0.923058	0.971673	0	0	0.388838	0.0311316	PTGDS
Mesangial Cells	1/148	0.925724	0.971673	0	0	0.383508	0.0295989	DKK3
Erythroid-like And Erythroid Precursor Cells	1/153	0.931993	0.971673	0	0	0.370798	0.0261153	ALAD
Myocytes	1/163	0.942992	0.971673	0	0	0.347731	0.020411	ACTN2
T Cells	1/165	0.944969	0.971673	0	0	0.343455	0.0194407	DKK3
Plasma Cells	1/166	0.945932	0.971673	0	0	0.341356	0.0189743	CD9
Basophils	1/169	0.94872	0.971673	0	0	0.335209	0.0176459	L1CAM
Adipocytes	1/210	0.97515	0.979545	0	0	0.268883	0.00676609	ACADSB
Epithelial Cells	1/218	0.97843	0.979545	0	0	0.258864	0.00564488	DKK3
Hepatocytes	1/221	0.979545	0.979545	0	0	0.255294	0.00527622	ALB

## Sheet: 4
Annotation Cluster 1	Enrichment Score: 12.502476684811532
Category	Term	Count	%	PValue	Genes	List Total	Pop Hits	Pop Total	Fold Enrichment	Bonferroni	Benjamini	FDR
UP_KW_CELLULAR_COMPONENT	KW-0496~Mitochondrion	67	19.5335	7.25187e-16	MTCH1, PHB1, NDUFA11, ECI1, ECI2, ETFA, ETFB, CLU, GLS, ABHD12, ACADL, MPC2, FUNDC1, UQCRFS1, DNM1L, SLC25A46, MCCC2, ACSL6, VPS13A, ACOT13, PRKCA, NDUFS7, PPA2, NDUFS6, GPD2, NDUFS4, UQCRC1, VDAC3, NDUFS3, NDUFS2, L2HGDH, DLD, ALDH7A1, NDUFB7, PCX, NDUFB6, NDUFB10, TIMM9, NDUFB3, RAP1GDS1, AK2, AK3, ABCB8, AK4, COX5B, PRDX3, HMGCL, PDPR, MTHFD1L, IARS2, NT5M, NDUFV2, NDUFA6, NDUFA5, NDUFA3, IDH2…	318	1306	18649	3.00857	3.03091e-14	1.41411e-14	1.1603e-14
UP_KW_DOMAIN	KW-0809~Transit peptide	36	10.4956	1.64728e-13	PCX, ECI1, ECI2, ABCB8, ETFA, COX5B, GLS, PRDX3, HMGCL, PDPR, MTHFD1L, ACADL, UQCRFS1, IARS2, NT5M, NDUFV2, MCCC2, IDH2, TIMM44, ACADSB, COQ6, DHODH, ALDH4A1, GLUD1, NDUFS7, PPA2, NDUFS6, GPD2, NDUFS4, UQCRC1, NDUFS3, NDUFS2, L2HGDH, NDUFAF1, DLD, ALDH7A1	216	557	14896	4.45721	3.4599e-12	3.45929e-12	3.12983e-12
UP_SEQ_FEATURE	TRANSIT:Mitochondrion	34	9.91254	6.21455e-12	PCX, ECI1, ECI2, ABCB8, ETFA, COX5B, GLS, PRDX3, HMGCL, PDPR, MTHFD1L, ACADL, IARS2, NT5M, NDUFV2, MCCC2, IDH2, TIMM44, ACADSB, COQ6, ALDH4A1, GLUD1, NDUFS7, PPA2, NDUFS6, GPD2, NDUFS4, UQCRC1, NDUFS3, NDUFS2, L2HGDH, NDUFAF1, DLD, ALDH7A1	331	538	22253	4.24871	6.84847e-09	6.84844e-09	6.81115e-09
GOTERM_CC_DIRECT	GO:0005759~mitochondrial matrix	22	6.41399	1.31664e-11	MCCC2, PCX, ECI1, ACOT13, AK3, TIMM44, AK4, ETFA, ETFB, ACADSB, GLS, ALDH4A1, GLUD1, HMGCL, PDPR, ACADL, MTHFD1L, FLAD1, PRDX1, IARS2, NDUFAF1, DLD	340	280	29722	6.86853	6.82017e-09	5.2463e-10	4.57785e-10
Annotation Cluster 2	Enrichment Score: 7.783023880086424
Category	Term	Count	%	PValue	Genes	List Total	Pop Hits	Pop Total	Fold Enrichment	Bonferroni	Benjamini	FDR
GOTERM_CC_DIRECT	GO:0005743~mitochondrial inner membrane	35	10.2041	1.02075e-15	PHB1, NDUFB7, PCX, NDUFA11, NDUFB10, NDUFB6, TIMM9, ECI1, NDUFB3, AK2, ABCB8, COX5B, CLU, HMGCL, MPC2, UQCRFS1, NDUFV2, NDUFA6, NDUFA5, NDUFA3, IDH2, TIMM44, COQ6, DHODH, GLUD1, NDUFS7, NDUFS6, CSDE1, GPD2, NDUFS4, UQCRC1, SFXN3, NDUFS3, VDAC3, NDUFS2	340	543	29722	5.63465	5.17586e-13	5.87496e-14	5.12641e-14
GOTERM_CC_DIRECT	GO:0045271~respiratory chain complex I	14	4.08163	5.33927e-14	NDUFB7, NDUFA6, NDUFA5, NDUFA11, NDUFB10, NDUFB6, NDUFA3, NDUFB3, NDUFS7, NDUFS6, NDUFS4, NDUFS3, NDUFS2, NDUFV2	340	56	29722	21.8544	2.76621e-11	2.76574e-12	2.41335e-12
UP_KW_BIOLOGICAL_PROCESS	KW-0679~Respiratory chain	16	4.66472	1.4222e-13	NDUFB7, NDUFA6, NDUFA5, NDUFA11, NDUFB10, NDUFB6, NDUFA3, NDUFB3, NDUFS7, NDUFS6, NDUFS4, UQCRC1, NDUFS3, UQCRFS1, NDUFS2, NDUFV2	185	68	11473	14.5921	1.33686e-11	1.33686e-11	1.32264e-11
GOTERM_BP_DIRECT	GO:0042776~proton motive force-driven mitochondrial ATP synthesis	14	4.08163	2.73979e-13	NDUFB7, NDUFA6, NDUFA5, NDUFA11, NDUFB10, NDUFB6, NDUFA3, NDUFB3, NDUFS7, NDUFS6, NDUFS4, NDUFS3, NDUFS2, NDUFV2	334	64	29712	19.4596	6.05821e-10	6.05768e-10	5.99193e-10
GOTERM_BP_DIRECT	GO:0032981~mitochondrial respiratory chain complex I assembly	14	4.08163	6.28418e-13	NDUFB7, NDUFA6, NDUFA5, NDUFA11, NDUFB10, NDUFB6, NDUFA3, NDUFB3, NDUFS7, NDUFS6, NDUFS4, NDUFS3, NDUFS2, NDUFAF1	334	68	29712	18.3149	1.38936e-09	6.94716e-10	6.87175e-10
GOTERM_BP_DIRECT	GO:0009060~aerobic respiration	14	4.08163	1.64361e-12	NDUFB7, NDUFA6, NDUFA5, NDUFA11, NDUFB10, NDUFB6, NDUFA3, NDUFB3, NDUFS7, NDUFS6, NDUFS4, NDUFS3, NDUFS2, NDUFV2	334	73	29712	17.0605	3.63394e-09	1.21134e-09	1.19819e-09
UP_KW_BIOLOGICAL_PROCESS	KW-0249~Electron transport	18	5.24781	2.41859e-12	NDUFB7, NDUFA6, NDUFA5, NDUFA11, NDUFB10, NDUFB6, NDUFA3, NDUFB3, ETFA, ETFB, NDUFS7, NDUFS6, NDUFS4, UQCRC1, NDUFS3, UQCRFS1, NDUFS2, NDUFV2	185	113	11473	9.87869	2.2735e-10	1.13674e-10	1.12464e-10
KEGG_PATHWAY	mmu04723:Retrograde endocannabinoid signaling	23	6.70554	3.27205e-12	GABRA2, GABRA1, NDUFB7, NDUFA6, NDUFA5, NDUFA11, NDUFB10, NDUFB6, KCNJ9, NDUFA3, NDUFB3, PRKCA, GABRG2, GNG13, GNAI2, NDUFS7, NDUFS6, NDUFS4, NDUFS3, NDUFS2, NDUFV2, PRKACB, KCNJ3	217	153	9565	6.62616	8.96542e-10	8.96543e-10	8.04925e-10
KEGG_PATHWAY	mmu05016:Huntington disease	30	8.74636	5.12229e-11	NDUFB7, DCTN2, NDUFA11, NDUFB10, NDUFB6, DCTN1, NDUFB3, CLTB, CLTA, AP2A1, COX5B, ACTR1A, UQCRFS1, NDUFV2, KCNJ10, NDUFA6, NDUFA5, NDUFA3, MTOR, TUBB2B, PSMC5, NDUFS7, PSMC3, DLG4, NDUFS6, NDUFS4, UQCRC1, NDUFS3, VDAC3, NDUFS2	217	308	9565	4.29334	1.40351e-08	7.01754e-09	6.30042e-09
KEGG_PATHWAY	mmu05012:Parkinson disease	28	8.16327	8.91021e-11	NDUFB7, NDUFA11, NDUFB10, NDUFB6, NDUFB3, COX5B, GNAI2, UBE2L3, UQCRFS1, NDUFV2, PRKACB, SLC18A2, NDUFA6, NDUFA5, HSPA5, NDUFA3, TUBB2B, PSMC5, NDUFS7, PSMC3, NDUFS6, NDUFS4, UQCRC1, GNAS, NDUFS3, VDAC3, NDUFS2, MAPT	217	274	9565	4.50436	2.4414e-08	8.13799e-09	7.30637e-09
KEGG_PATHWAY	mmu05020:Prion disease	27	7.87172	4.33745e-10	C1QB, RYR2, NDUFB7, NDUFA11, NDUFB10, NDUFB6, NDUFB3, COX5B, STIP1, UQCRFS1, NDUFV2, PRKACB, NDUFA6, NDUFA5, HSPA5, NDUFA3, TUBB2B, PSMC5, NDUFS7, PSMC3, NDUFS6, NDUFS4, UQCRC1, NDUFS3, VDAC3, NDUFS2, HSPA1A	217	273	9565	4.3594	1.18846e-07	2.97115e-08	2.66753e-08
KEGG_PATHWAY	mmu05415:Diabetic cardiomyopathy	24	6.99708	5.79253e-10	RYR2, NDUFB7, NDUFA6, NDUFA5, NDUFA11, NDUFB10, NDUFB6, NDUFA3, NDUFB3, PRKCA, COX5B, MTOR, PPP1CA, PTPA, NDUFS7, NDUFS6, MPC2, NDUFS4, UQCRC1, NDUFS3, VDAC3, UQCRFS1, NDUFS2, NDUFV2	217	217	9565	4.87502	1.58715e-07	3.17431e-08	2.84992e-08
GOTERM_BP_DIRECT	GO:0006120~mitochondrial electron transport, NADH to ubiquinone	9	2.62391	5.85324e-10	NDUFA11, NDUFB6, NDUFS7, NDUFS6, NDUFS3, NDUFS2, NDUFAF1, NDUFV2, DLD	334	28	29712	28.5937	1.29415e-06	3.23538e-07	3.20026e-07
KEGG_PATHWAY	mmu00190:Oxidative phosphorylation	19	5.53936	2.41831e-09	ATP6V1G1, NDUFB7, NDUFA6, NDUFA5, NDUFA11, NDUFB10, NDUFB6, NDUFA3, NDUFB3, COX5B, NDUFS7, PPA2, NDUFS6, NDUFS4, UQCRC1, NDUFS3, UQCRFS1, NDUFS2, NDUFV2	217	141	9565	5.93963	6.62616e-07	9.46594e-08	8.49862e-08
UP_KW_CELLULAR_COMPONENT	KW-0999~Mitochondrion inner membrane	25	7.28863	5.05392e-09	PHB1, NDUFB7, NDUFA11, NDUFB10, NDUFB6, TIMM9, NDUFB3, ABCB8, COX5B, MPC2, UQCRFS1, NDUFV2, NDUFA6, NDUFA5, NDUFA3, TIMM44, COQ6, DHODH, NDUFS7, NDUFS6, GPD2, NDUFS4, UQCRC1, NDUFS3, NDUFS2	318	342	18649	4.28689	1.97103e-07	6.57009e-08	5.39085e-08
KEGG_PATHWAY	mmu05022:Pathways of neurodegeneration - multiple diseases	33	9.62099	3.10092e-08	RYR2, NDUFB7, DCTN2, NDUFA11, NDUFB10, NDUFB6, DCTN1, NDUFB3, COX5B, UBE2L3, ACTR1A, UQCRFS1, NDUFV2, NDUFA6, NDUFA5, HSPA5, CSNK1A1, FUS, NDUFA3, PRKCA, MTOR, TUBB2B, PSMC5, NDUFS7, PSMC3, DLG4, NDUFS6, NDUFS4, UQCRC1, NDUFS3, VDAC3, NDUFS2, MAPT	217	481	9565	3.02409	8.49649e-06	1.06207e-06	9.53533e-07
KEGG_PATHWAY	mmu04714:Thermogenesis	22	6.41399	8.10491e-08	NDUFB7, NDUFA6, NDUFA5, NDUFA11, NDUFB10, NDUFB6, NDUFA3, NDUFB3, ACSL6, COX5B, MTOR, NDUFS7, NDUFS6, NDUFS4, UQCRC1, GNAS, NDUFS3, UQCRFS1, NDUFS2, NDUFAF1, NDUFV2, PRKACB	217	237	9565	4.09166	2.22072e-05	2.2856e-06	2.05204e-06
KEGG_PATHWAY	mmu05014:Amyotrophic lateral sclerosis	28	8.16327	8.34162e-08	NDUFB7, DCTN2, NDUFA11, NDUFB10, NDUFB6, DCTN1, NDUFB3, COX5B, ACTR1A, UQCRFS1, NDUFV2, RANBP2, NDUFA6, NDUFA5, HSPA5, FUS, NDUFA3, MTOR, TUBB2B, PSMC5, NDUFS7, PSMC3, NDUFS6, HNRNPA2B1, NDUFS4, UQCRC1, NDUFS3, NDUFS2	217	375	9565	3.29118	2.28558e-05	2.2856e-06	2.05204e-06
KEGG_PATHWAY	mmu04932:Non-alcoholic fatty liver disease	18	5.24781	1.3121e-07	GSK3A, NDUFB7, NDUFA6, NDUFA5, NDUFA11, NDUFB10, NDUFB6, NDUFA3, NDUFB3, COX5B, NDUFS7, NDUFS6, NDUFS4, UQCRC1, NDUFS3, UQCRFS1, NDUFS2, NDUFV2	217	162	9565	4.89759	3.59509e-05	3.26832e-06	2.93434e-06
GOTERM_MF_DIRECT	GO:0008137~NADH dehydrogenase (ubiquinone) activity	6	1.74927	1.50906e-06	NDUFB7, NDUFS7, NDUFS4, NDUFS3, NDUFS2, NDUFV2	335	18	28924	28.7801	0.00103921	0.000192214	0.000182729
KEGG_PATHWAY	mmu05010:Alzheimer disease	26	7.58017	2.17829e-06	NDUFB7, NDUFA11, NDUFB10, NDUFB6, NDUFB3, IDE, COX5B, UQCRFS1, NDUFV2, NDUFA6, NDUFA5, CSNK1A1, NDUFA3, ADAM10, MTOR, TUBB2B, PSMC5, NDUFS7, PSMC3, NDUFS6, NDUFS4, UQCRC1, NDUFS3, VDAC3, NDUFS2, MAPT	217	389	9565	2.94611	0.000596675	4.97377e-05	4.4655e-05
KEGG_PATHWAY	mmu05208:Chemical carcinogenesis - reactive oxygen species	19	5.53936	4.03937e-06	NDUFB7, NDUFA6, NDUFA5, NDUFA11, NDUFB10, NDUFB6, NDUFA3, NDUFB3, COX5B, GSTA4, NDUFS7, NDUFS6, NDUFS4, UQCRC1, NDUFS3, VDAC3, UQCRFS1, NDUFS2, NDUFV2	217	229	9565	3.65715	0.00110618	8.51376e-05	7.64374e-05
UP_KW_LIGAND	KW-0830~Ubiquinone	6	1.74927	8.78616e-05	NDUFB6, NDUFS7, NDUFS4, NDUFS3, NDUFS2, NDUFV2	156	21	6792	12.4396	0.00298297	0.00298729	0.00263585
GOTERM_MF_DIRECT	GO:0003954~NADH dehydrogenase activity	4	1.16618	0.000235066	NDUFS7, NDUFS3, NDUFS2, NDUFV2	335	11	28924	31.3965	0.149541	0.00952707	0.00905694
GOTERM_BP_DIRECT	GO:1902600~proton transmembrane transport	8	2.33236	0.000679198	NDUFB7, NDUFS7, NDUFS4, NDUFS3, NDUFS2, UQCRFS1, NDUFV2, SLC18A2	334	130	29712	5.47434	0.777364	0.0652916	0.0645829
UP_KW_MOLECULAR_FUNCTION	KW-1278~Translocase	6	1.74927	0.02959	NDUFS7, NDUFS3, ATP2B4, NDUFS2, UQCRFS1, NDUFV2	210	103	12454	3.45465	0.835064	0.17754	0.159786
UP_KW_LIGAND	KW-0520~NAD	10	2.91545	0.0444539	ALDH4A1, NDUFS7, ALDH1A1, GPD1, NDUFS3, VDAC3, NDUFS2, NDUFV2, DLD, ALDH7A1	156	205	6792	2.12383	0.786914	0.188929	0.166702
UP_KW_LIGAND	KW-0411~Iron-sulfur	4	1.16618	0.214189	NDUFS7, NDUFS2, UQCRFS1, NDUFV2	156	70	6792	2.48791	0.999724	0.636304	0.561445
UP_KW_LIGAND	KW-0408~Iron	6	1.74927	0.95363	NDUFS7, NDUFS2, UQCRFS1, TRF, NDUFV2, HMOX2	156	397	6792	0.658012	1	1	0.95363
Annotation Cluster 3	Enrichment Score: 4.606153405670529
Category	Term	Count	%	PValue	Genes	List Total	Pop Hits	Pop Total	Fold Enrichment	Bonferroni	Benjamini	FDR
GOTERM_MF_DIRECT	GO:0005524~ATP binding	47	13.7026	3.90771e-09	EIF4A2, DGKE, GSK3A, PCX, AK2, AK3, ABCB8, AK4, IDE, NT5C2, KALRN, ACTG2, UBE2L3, PTPA, ACTR1A, MTHFD1L, KIF3B, GUK1, FLAD1, CHORDC1, PTK2B, PIP4K2A, IARS2, KIF1A, PRKACB, MCCC2, DDX17, KCNJ10, HSPA5, CSNK1A1, MINK1, LMTK3, ACSL6, ATP2B4, CTPS1, TIMM44, PRKCA, HSPA2, MTOR, GLUD1, GCLC, PSMC5, STK24, PSMC3, LARS1, UBE2N, HSPA1A	335	1543	28924	2.62994	2.69241e-06	8.9747e-07	8.53183e-07
UP_KW_LIGAND	KW-0547~Nucleotide-binding	64	18.6589	0.000227294	RAB3B, EIF4A2, DGKE, GSK3A, IDE, ETFB, SEPTIN11, ACTG2, UBE2L3, ACTR1A, GUK1, FLAD1, PIP4K2A, KIF1A, DNM1L, PRKACB, MCCC2, DDX17, MINK1, RHOG, LMTK3, ACSL6, PRKCA, CTPS1, DNM3, TUBB2B, LARS1, VDAC3, DLD, ARF5, PCX, AK2, AK3, ABCB8, AK4, NT5C2, KALRN, GNAI2, PTPA, KIF3B, MTHFD1L, PTK2B, IARS2, NT5M, RAB6A, KCNJ10, HSPA5, CSNK1A1, ATP2B4, RAB27B, TIMM44, HSPA2, EEF2, SEPTIN9, MTOR, RAB10, GLUD1, GC…	156	1865	6792	1.49408	0.00769908	0.003864	0.00340941
UP_KW_LIGAND	KW-0067~ATP-binding	45	13.1195	0.0171013	EIF4A2, DGKE, GSK3A, PCX, AK2, ABCB8, AK4, IDE, NT5C2, KALRN, ACTG2, UBE2L3, PTPA, ACTR1A, MTHFD1L, KIF3B, GUK1, FLAD1, PTK2B, PIP4K2A, IARS2, KIF1A, PRKACB, MCCC2, DDX17, KCNJ10, HSPA5, CSNK1A1, MINK1, LMTK3, ACSL6, ATP2B4, CTPS1, TIMM44, PRKCA, HSPA2, MTOR, GLUD1, GCLC, PSMC5, STK24, PSMC3, LARS1, UBE2N, HSPA1A	156	1428	6792	1.37201	0.443715	0.0969076	0.0855067
Annotation Cluster 4	Enrichment Score: 3.8001637982582523
Category	Term	Count	%	PValue	Genes	List Total	Pop Hits	Pop Total	Fold Enrichment	Bonferroni	Benjamini	FDR
GOTERM_CC_DIRECT	GO:0005874~microtubule	16	4.66472	1.09482e-05	GSK3A, DCTN2, DCTN1, ABRAXAS2, KCNAB2, SEPTIN9, WDR44, DNM3, TUBB2B, KIF3B, MAP2, MAPT, KIF1A, DNM1L, NDEL1, CLASP2	340	343	29722	4.07779	0.00565514	0.00025778	0.000224935
GOTERM_CC_DIRECT	GO:0015630~microtubule cytoskeleton	13	3.79009	1.76643e-05	DCTN1, SEPTIN9, CKAP5, SEPTIN11, NISCH, TUBB2B, ACTR1A, KIF3B, MAP2, MAPT, KIFAP3, DNM1L, CLASP2	340	234	29722	4.85654	0.00910848	0.000381255	0.000332679
GOTERM_MF_DIRECT	GO:0008017~microtubule binding	12	3.49854	0.000330945	DNM3, KIF3B, NUMA1, DCTN1, MAP2, ABRAXAS2, KIF1A, MAPT, DNM1L, CKAP5, CLASP2, NDEL1	335	270	28924	3.83735	0.203923	0.0120011	0.0114089
UP_KW_CELLULAR_COMPONENT	KW-0493~Microtubule	12	3.49854	0.0098435	DNM3, TUBB2B, DCTN2, KIF3B, NUMA1, DCTN1, MAP2, ABRAXAS2, KIF1A, MAPT, CLASP2, NDEL1	318	285	18649	2.46925	0.320092	0.047987	0.039374
Annotation Cluster 5	Enrichment Score: 2.911027705239505
Category	Term	Count	%	PValue	Genes	List Total	Pop Hits	Pop Total	Fold Enrichment	Bonferroni	Benjamini	FDR
INTERPRO	IPR019479:Peroxiredoxin_C	4	1.16618	6.9371e-05	PRDX3, PRDX2, PRDX1, PRDX6	343	6	22271	43.2867	0.0803877	0.0419001	0.0415879
INTERPRO	IPR000866:AhpC/TSA	4	1.16618	6.9371e-05	PRDX3, PRDX2, PRDX1, PRDX6	343	6	22271	43.2867	0.0803877	0.0419001	0.0415879
UP_KW_DOMAIN	KW-0676~Redox-active center	7	2.04082	0.000109931	PDIA3, PRDX3, PRDX2, PRDX1, DLD, PRDX6, PDIA4	216	53	14896	9.10832	0.00230601	0.00115427	0.00104434
INTERPRO	IPR036249:Thioredoxin-like_sf	10	2.91545	0.000245238	GSTZ1, PDIA3, PRDX3, PRDX2, GSTA4, PRDX1, FAF2, NDUFV2, PRDX6, PDIA4	343	135	22271	4.80963	0.256424	0.0987491	0.0980134
INTERPRO	IPR013766:Thioredoxin_domain	6	1.74927	0.000442509	PDIA3, PRDX3, PRDX2, PRDX1, PRDX6, PDIA4	343	42	22271	9.27572	0.414137	0.113177	0.112334
UP_SEQ_FEATURE	DOMAIN:Thioredoxin	6	1.74927	0.000579297	PDIA3, PRDX3, PRDX2, PRDX1, PRDX6, PDIA4	331	46	22253	8.76908	0.471953	0.106398	0.105818
GOTERM_BP_DIRECT	GO:0045454~cell redox homeostasis	5	1.45773	0.000616752	PRDX3, PRDX2, GCLC, PRDX1, PRDX6	334	35	29712	12.7083	0.744379	0.0649351	0.0642303
UP_SEQ_FEATURE	ACT_SITE:Cysteine sulfenic acid (-SOH) intermediate; for peroxidase activity	3	0.874636	0.00128982	PRDX2, PRDX1, PRDX6	331	4	22253	50.4222	0.758842	0.177673	0.176706
GOTERM_MF_DIRECT	GO:0140824~thioredoxin-dependent peroxiredoxin activity	3	0.874636	0.00129924	PRDX3, PRDX2, PRDX1	335	5	28924	51.8042	0.591702	0.0319706	0.0303929
INTERPRO	IPR050217:Peroxiredoxin	3	0.874636	0.00138226	PRDX3, PRDX2, PRDX1	343	4	22271	48.6975	0.811928	0.151798	0.150667
INTERPRO	IPR024706:Peroxiredoxin_AhpC-typ	3	0.874636	0.00138226	PRDX2, PRDX1, PRDX6	343	4	22271	48.6975	0.811928	0.151798	0.150667
UP_KW_MOLECULAR_FUNCTION	KW-0049~Antioxidant	4	1.16618	0.00222016	PRDX3, PRDX2, PRDX1, PRDX6	210	16	12454	14.8262	0.124848	0.0333024	0.0299721
GOTERM_MF_DIRECT	GO:0008379~thioredoxin peroxidase activity	3	0.874636	0.00268694	PRDX3, PRDX2, PRDX1	335	7	28924	37.003	0.843358	0.0561001	0.0533317
PIR_SUPERFAMILY	PIRSF000239:AHPC	3	0.874636	0.00405142	PRDX2, PRDX1, PRDX6	55	4	2024	27.6	0.180387	0.19852	0.19852
GOTERM_BP_DIRECT	GO:0042744~hydrogen peroxide catabolic process	4	1.16618	0.00452672	PRDX3, PRDX2, PRDX1, PRDX6	334	30	29712	11.8611	0.999956	0.200171	0.197999
UP_SEQ_FEATURE	ACT_SITE:Cysteine sulfenic acid (-SOH) intermediate	3	0.874636	0.00736786	PRDX3, PRDX2, PRDX1	331	9	22253	22.4099	0.999711	0.427336	0.425009
UP_KW_MOLECULAR_FUNCTION	KW-0575~Peroxidase	4	1.16618	0.0101282	PRDX3, PRDX2, PRDX1, PRDX6	210	27	12454	8.78589	0.457078	0.0868131	0.0781318
GOTERM_MF_DIRECT	GO:0004601~peroxidase activity	3	0.874636	0.0745067	PRDX2, PRDX1, PRDX6	335	39	28924	6.64156	1	0.417359	0.396764
Annotation Cluster 6	Enrichment Score: 2.8007454690080347
Category	Term	Count	%	PValue	Genes	List Total	Pop Hits	Pop Total	Fold Enrichment	Bonferroni	Benjamini	FDR
GOTERM_BP_DIRECT	GO:0002181~cytoplasmic translation	11	3.207	4.75786e-07	RPS26, RPS17, RPS16, RPL3, RPL31, RPL15, RPL29, RPL18, CKAP5, RPL6, RPS13	334	110	29712	8.89581	0.00105141	0.000175327	0.000173424
GOTERM_CC_DIRECT	GO:1990904~ribonucleoprotein complex	15	4.37318	2.38653e-05	DDX17, RPL3, RPL31, CSNK1A1, EEF2, RPL6, RPS17, ILF3, RPS16, HNRNPA2B1, PABPC1, RPL29, RPL18, RPS13, HSPA1A	340	323	29722	4.05964	0.0122863	0.000494489	0.000431485
GOTERM_CC_DIRECT	GO:0005840~ribosome	11	3.207	6.78705e-05	RPS26, RPS17, RPS16, RPL3, RPL31, RPL15, RPL29, RPL18, EEF2, RPL6, RPS13	340	189	29722	5.0878	0.0345473	0.0012556	0.00109562
GOTERM_CC_DIRECT	GO:0022626~cytosolic ribosome	9	2.62391	0.000108978	RPS17, RPS16, RPL3, RPL31, RPL15, RPL29, RPL18, RPL6, RPS13	340	127	29722	6.19495	0.0548897	0.00176408	0.00153931
GOTERM_BP_DIRECT	GO:0140242~translation at postsynapse	6	1.74927	0.000817483	RPS26, RPS16, RPL15, RPL29, EEF2, RPL6	334	65	29712	8.21152	0.83605	0.0666672	0.0659435
GOTERM_MF_DIRECT	GO:0003735~structural constituent of ribosome	10	2.91545	0.00168825	RPS26, RPS17, RPS16, RPL3, RPL31, RPL15, RPL29, RPL18, RPL6, RPS13	335	234	28924	3.68976	0.687823	0.0375226	0.035671
GOTERM_CC_DIRECT	GO:0022625~cytosolic large ribosomal subunit	6	1.74927	0.00277223	RPL3, RPL31, RPL15, RPL29, RPL18, RPL6	340	84	29722	6.24412	0.7626	0.0276157	0.0240971
GOTERM_BP_DIRECT	GO:0006412~translation	9	2.62391	0.00498372	RPS17, RPS16, RPL3, RPL31, RPL15, RPL29, RPL18, RPL6, RPS13	334	233	29712	3.43615	0.999984	0.213459	0.211142
GOTERM_BP_DIRECT	GO:0140236~translation at presynapse	5	1.45773	0.00580626	RPS26, RPS16, RPL15, RPL29, RPL6	334	64	29712	6.94985	0.999997	0.233412	0.230878
UP_KW_MOLECULAR_FUNCTION	KW-0689~Ribosomal protein	10	2.91545	0.00706259	RPS26, RPS17, RPS16, RPL3, RPL31, RPL15, RPL29, RPL18, RPL6, RPS13	210	202	12454	2.93588	0.346399	0.0847511	0.0762759
UP_KW_MOLECULAR_FUNCTION	KW-0687~Ribonucleoprotein	12	3.49854	0.0191917	RPS26, RPS17, RPS16, RPL3, RPL31, HNRNPA2B1, SNRPE, RPL15, RPL29, RPL18, RPL6, RPS13	210	320	12454	2.22393	0.687357	0.143938	0.129544
GOTERM_CC_DIRECT	GO:0022627~cytosolic small ribosomal subunit	4	1.16618	0.0249401	RPS26, RPS17, RPS16, RPS13	340	55	29722	6.35765	0.999998	0.143544	0.125255
KEGG_PATHWAY	mmu05171:Coronavirus disease - COVID-19	12	3.49854	0.133588	C1QB, RPS26, RPS17, RPS16, RPL3, RPL31, PRKCA, RPL15, RPL29, RPL18, RPL6, RPS13	217	334	9565	1.58365	1	0.610053	0.547712
KEGG_PATHWAY	mmu03010:Ribosome	10	2.91545	0.1467	RPS26, RPS17, RPS16, RPL3, RPL31, RPL15, RPL29, RPL18, RPL6, RPS13	217	265	9565	1.66333	1	0.648318	0.582067
Annotation Cluster 7	Enrichment Score: 2.410774125045058
Category	Term	Count	%	PValue	Genes	List Total	Pop Hits	Pop Total	Fold Enrichment	Bonferroni	Benjamini	FDR
INTERPRO	IPR006259:Adenyl_kin_sub	3	0.874636	0.00069823	AK2, AK3, AK4	343	3	22271	64.93	0.569908	0.113177	0.112334
INTERPRO	IPR007862:Adenylate_kinase_lid-dom	3	0.874636	0.00069823	AK2, AK3, AK4	343	3	22271	64.93	0.569908	0.113177	0.112334
GOTERM_BP_DIRECT	GO:0006172~ADP biosynthetic process	3	0.874636	0.000740307	AK2, AK3, AK4	334	4	29712	66.7186	0.80552	0.0654728	0.0647621
GOTERM_BP_DIRECT	GO:0046060~dATP metabolic process	3	0.874636	0.000740307	GUK1, AK2, AK3	334	4	29712	66.7186	0.80552	0.0654728	0.0647621
GOTERM_BP_DIRECT	GO:0046033~AMP metabolic process	3	0.874636	0.00253392	AK2, AK3, AK4	334	7	29712	38.1249	0.996338	0.140063	0.138542
UP_SEQ_FEATURE	REGION:NMP	3	0.874636	0.00316168	AK2, AK3, AK4	331	6	22253	33.6148	0.96949	0.302291	0.300645
GOTERM_MF_DIRECT	GO:0004017~adenylate kinase activity	3	0.874636	0.00453632	AK2, AK3, AK4	335	9	28924	28.7801	0.956397	0.0801416	0.0761868
INTERPRO	IPR033690:Adenylat_kinase_CS	3	0.874636	0.00469224	AK2, AK3, AK4	343	7	22271	27.8272	0.996592	0.333425	0.330941
UP_SEQ_FEATURE	REGION:LID	3	0.874636	0.00578701	AK2, AK3, AK4	331	8	22253	25.2111	0.998331	0.401951	0.399762
GOTERM_BP_DIRECT	GO:0046940~nucleoside monophosphate phosphorylation	3	0.874636	0.00644263	AK2, AK3, AK4	334	11	29712	24.2613	0.999999	0.241925	0.239299
INTERPRO	IPR000850:Adenylat/UMP-CMP_kin	3	0.874636	0.00975315	AK2, AK3, AK4	343	10	22271	19.479	0.999993	0.561039	0.556859
KEGG_PATHWAY	mmu01232:Nucleotide metabolism	7	2.04082	0.0116617	GUK1, AK2, AK3, CTPS1, AK4, NT5M, NT5C2	217	84	9565	3.6732	0.959808	0.110183	0.0989235
GOTERM_MF_DIRECT	GO:0004550~nucleoside diphosphate kinase activity	3	0.874636	0.028669	AK2, AK3, AK4	335	23	28924	11.2618	1	0.282185	0.26826
KEGG_PATHWAY	mmu00230:Purine metabolism	8	2.33236	0.0320411	GUK1, AK2, PGM2, AK3, AK4, NT5M, NT5C2, PGM1	217	134	9565	2.63154	0.999867	0.224956	0.201968
Annotation Cluster 8	Enrichment Score: 2.3591979319645007
Category	Term	Count	%	PValue	Genes	List Total	Pop Hits	Pop Total	Fold Enrichment	Bonferroni	Benjamini	FDR
GOTERM_MF_DIRECT	GO:0051287~NAD binding	7	2.04082	2.34814e-05	IDH1, ALDH1A1, IDH2, GPD1, ME1, NDUFS2, DLD	335	50	28924	12.0876	0.0160487	0.00179763	0.00170892
GOTERM_BP_DIRECT	GO:0006739~NADP metabolic process	4	1.16618	0.000463343	PCX, IDH1, IDH2, ME1	334	14	29712	25.4166	0.641092	0.0583097	0.0576768
GOTERM_BP_DIRECT	GO:0006103~2-oxoglutarate metabolic process	4	1.16618	0.000574382	GOT1, IDH1, IDH2, DLD	334	15	29712	23.7222	0.719259	0.063498	0.0628087
KEGG_PATHWAY	mmu01200:Carbon metabolism	9	2.62391	0.00632844	GLUD1, PCX, GOT1, IDH1, IDH2, PGP, ME1, ALDOC, DLD	217	122	9565	3.25168	0.824392	0.0796393	0.071501
KEGG_PATHWAY	mmu01210:2-Oxocarboxylic acid metabolism	5	1.45773	0.00689759	GOT1, IDH1, IDH2, BCAT1, DLD	217	34	9565	6.48211	0.849905	0.079837	0.0716784
KEGG_PATHWAY	mmu01230:Biosynthesis of amino acids	6	1.74927	0.0328403	PCX, GOT1, IDH1, IDH2, ALDOC, BCAT1	217	79	9565	3.34772	0.999894	0.224956	0.201968
KEGG_PATHWAY	mmu00020:Citrate cycle (TCA cycle)	4	1.16618	0.0348296	PCX, IDH1, IDH2, DLD	217	32	9565	5.50979	0.99994	0.227222	0.204002
UP_KW_LIGAND	KW-0464~Manganese	7	2.04082	0.428785	DPM1, PPM1A, ARMT1, PCX, IDH1, IDH2, PPP1CA	156	230	6792	1.32508	1	0.85757	0.75668
Annotation Cluster 9	Enrichment Score: 2.3124407654008303
Category	Term	Count	%	PValue	Genes	List Total	Pop Hits	Pop Total	Fold Enrichment	Bonferroni	Benjamini	FDR
UP_KW_LIGAND	KW-0285~Flavoprotein	10	2.91545	0.00278843	ACADL, FLAD1, GPD2, ETFA, L2HGDH, ACADSB, DLD, COQ6, PCYOX1, DHODH	156	130	6792	3.34911	0.0905718	0.0316023	0.0278843
INTERPRO	IPR036188:FAD/NAD-bd_sf	6	1.74927	0.00301395	PDPR, GPD2, L2HGDH, DLD, COQ6, PCYOX1	343	64	22271	6.08719	0.973914	0.260061	0.258123
UP_KW_LIGAND	KW-0274~FAD	9	2.62391	0.00689641	ACADL, FLAD1, GPD2, ETFA, L2HGDH, ACADSB, DLD, COQ6, PCYOX1	156	123	6792	3.18574	0.209659	0.0586195	0.0517231
GOTERM_MF_DIRECT	GO:0050660~flavin adenine dinucleotide binding	5	1.45773	0.00970773	ACADL, ETFA, ACADSB, DLD, COQ6	335	72	28924	5.99585	0.998795	0.142311	0.135289
Annotation Cluster 10	Enrichment Score: 2.308959474167172
Category	Term	Count	%	PValue	Genes	List Total	Pop Hits	Pop Total	Fold Enrichment	Bonferroni	Benjamini	FDR
GOTERM_BP_DIRECT	GO:0048511~rhythmic process	7	2.04082	0.000474706	USP7, SFPQ, PSPC1, CRTC1, DNM1L, MTOR, PPP1CA	334	88	29712	7.07621	0.650001	0.0583097	0.0576768
GOTERM_BP_DIRECT	GO:0042752~regulation of circadian rhythm	5	1.45773	0.00718767	USP7, SFPQ, PSPC1, MTOR, PPP1CA	334	68	29712	6.54104	1	0.264866	0.261991
UP_KW_BIOLOGICAL_PROCESS	KW-0090~Biological rhythms	7	2.04082	0.0346824	USP7, SFPQ, PSPC1, CRTC1, NAMPT, DNM1L, PPP1CA	185	151	11473	2.87492	0.963776	0.407518	0.403183
Annotation Cluster 11	Enrichment Score: 2.240720325570598
Category	Term	Count	%	PValue	Genes	List Total	Pop Hits	Pop Total	Fold Enrichment	Bonferroni	Benjamini	FDR
GOTERM_BP_DIRECT	GO:0048488~synaptic vesicle endocytosis	8	2.33236	1.81005e-06	DNM3, CLTB, CLTA, AP2A1, RAB27B, DNM1L, VAMP2, PACSIN1	334	52	29712	13.6859	0.00399402	0.000571716	0.00056551
GOTERM_CC_DIRECT	GO:0098835~presynaptic endocytic zone membrane	3	0.874636	0.00262269	CLTB, CLTA, DNM1L	340	7	29722	37.4647	0.743426	0.027338	0.0238548
KEGG_PATHWAY	mmu04721:Synaptic vesicle cycle	7	2.04082	0.00774151	DNM3, ATP6V1G1, CLTB, CLTA, AP2A1, SLC18A2, VAMP2	217	77	9565	4.00712	0.881095	0.084847	0.0761765
GOTERM_BP_DIRECT	GO:0072583~clathrin-dependent endocytosis	3	0.874636	0.0390858	CLTB, CLTA, AP2A1	334	28	29712	9.53122	1	0.564828	0.558697
UP_KW_CELLULAR_COMPONENT	KW-0168~Coated pit	4	1.16618	0.0611853	CLTB, CLTA, AP2A1, DNM1L	318	53	18649	4.42601	0.914766	0.198852	0.163161
KEGG_PATHWAY	mmu04144:Endocytosis	8	2.33236	0.409024	RAB10, DNM3, CLTB, CLTA, AP2A1, ARF5, ARFGAP1, HSPA1A	217	270	9565	1.30602	1	1	0.901099
Annotation Cluster 12	Enrichment Score: 2.1693508172545948
Category	Term	Count	%	PValue	Genes	List Total	Pop Hits	Pop Total	Fold Enrichment	Bonferroni	Benjamini	FDR
INTERPRO	IPR023214:HAD_sf	7	2.04082	0.00127376	CMAS, NT5DC3, PGP, ATP2B4, NT5M, NT5C2, HDHD3	343	78	22271	5.82705	0.785551	0.151798	0.150667
INTERPRO	IPR036412:HAD-like_sf	7	2.04082	0.00154895	CMAS, NT5DC3, PGP, ATP2B4, NT5M, NT5C2, HDHD3	343	81	22271	5.61124	0.846273	0.155927	0.154766
GOTERM_MF_DIRECT	GO:0008253~5'-nucleotidase activity	3	0.874636	0.00682556	NT5DC3, NT5M, NT5C2	335	11	28924	23.5474	0.991075	0.111972	0.106446
UP_SEQ_FEATURE	ACT_SITE:Proton donor	7	2.04082	0.156076	NT5DC3, PGP, ME1, NT5M, NT5C2, FUOM, PPP1CA	331	244	22253	1.92872	1	1	0.995459
Annotation Cluster 13	Enrichment Score: 2.155154220514475
Category	Term	Count	%	PValue	Genes	List Total	Pop Hits	Pop Total	Fold Enrichment	Bonferroni	Benjamini	FDR
GOTERM_BP_DIRECT	GO:0007268~chemical synaptic transmission	8	2.33236	0.00168798	MECP2, DLG3, DLG4, MINK1, VDAC3, DLGAP1, GABRG2, GLS	334	152	29712	4.682	0.976133	0.113095	0.111867
GOTERM_MF_DIRECT	GO:0098919~structural constituent of postsynaptic density	3	0.874636	0.00812852	DLG3, DLG4, DLGAP1	335	12	28924	21.5851	0.996388	0.127285	0.121004
GOTERM_BP_DIRECT	GO:0035418~protein localization to synapse	3	0.874636	0.0249551	DLG3, DLG4, DLGAP1	334	22	29712	12.1306	1	0.46759	0.462515
Annotation Cluster 14	Enrichment Score: 2.068008021401416
Category	Term	Count	%	PValue	Genes	List Total	Pop Hits	Pop Total	Fold Enrichment	Bonferroni	Benjamini	FDR
GOTERM_MF_DIRECT	GO:0005525~GTP binding	17	4.95627	1.4379e-05	RAB3B, RHOG, AK3, RAB27B, AK4, SEPTIN9, EEF2, SEPTIN11, GNAI2, RAB10, DNM3, GLUD1, TUBB2B, GNAS, RAB6A, DNM1L, ARF5	335	390	28924	3.76355	0.00985827	0.00123839	0.00117728
GOTERM_MF_DIRECT	GO:0031489~myosin V binding	5	1.45773	7.31065e-05	RAB3B, RAB10, FUS, RAB27B, RAB6A	335	20	28924	21.5851	0.0491246	0.00419753	0.0039904
GOTERM_MF_DIRECT	GO:0003924~GTPase activity	14	4.08163	8.33989e-05	RAB3B, RHOG, RAB27B, SEPTIN9, EEF2, SEPTIN11, GNAI2, RAB10, DNM3, TUBB2B, GNAS, RAB6A, DNM1L, ARF5	335	314	28924	3.84957	0.0558443	0.00442014	0.00420202
UP_SEQ_FEATURE	REGION:G1 motif	6	1.74927	0.000377317	DNM3, GNAS, SEPTIN9, DNM1L, SEPTIN11, GNAI2	331	42	22253	9.60423	0.340241	0.0831606	0.0827078
UP_SEQ_FEATURE	REGION:G3 motif	6	1.74927	0.000377317	DNM3, GNAS, SEPTIN9, DNM1L, SEPTIN11, GNAI2	331	42	22253	9.60423	0.340241	0.0831606	0.0827078
UP_SEQ_FEATURE	REGION:G4 motif	6	1.74927	0.000377317	DNM3, GNAS, SEPTIN9, DNM1L, SEPTIN11, GNAI2	331	42	22253	9.60423	0.340241	0.0831606	0.0827078
INTERPRO	IPR027417:P-loop_NTPase	29	8.45481	0.000573971	RAB3B, EIF4A2, AK2, AK3, ABCB8, AK4, SEPTIN11, GNAI2, MTHFD1L, KIF3B, GUK1, KIF1A, RAB6A, DNM1L, DDX17, MPP3, RHOG, RAB27B, CTPS1, SEPTIN9, EEF2, DNM3, RAB10, PSMC5, PSMC3, DLG3, DLG4, GNAS, ARF5	343	930	22271	2.0247	0.500205	0.113177	0.112334
GOTERM_BP_DIRECT	GO:0019882~antigen processing and presentation	4	1.16618	0.0088068	RAB3B, RAB10, AP3D1, RAB6A	334	38	29712	9.36401	1	0.28635	0.283242
UP_KW_LIGAND	KW-0342~GTP-binding	17	4.95627	0.00926707	RAB3B, RHOG, AK3, RAB27B, AK4, SEPTIN9, EEF2, SEPTIN11, GNAI2, RAB10, DNM3, GLUD1, TUBB2B, GNAS, RAB6A, DNM1L, ARF5	156	367	6792	2.01677	0.271341	0.0630161	0.0556024
UP_SEQ_FEATURE	REGION:G2 motif	4	1.16618	0.00975585	DNM3, GNAS, DNM1L, GNAI2	331	30	22253	8.96395	0.99998	0.476258	0.473665
UP_SEQ_FEATURE	REGION:G5 motif	4	1.16618	0.00975585	DNM3, GNAS, DNM1L, GNAI2	331	30	22253	8.96395	0.99998	0.476258	0.473665
INTERPRO	IPR005225:Small_GTP-bd	8	2.33236	0.0148383	RAB3B, RAB10, RHOG, RAB27B, RAB6A, SEPTIN9, EEF2, ARF5	343	167	22271	3.11042	1	0.683155	0.678065
INTERPRO	IPR050305:Small_GTPase_Rab	3	0.874636	0.02448	RAB3B, RAB10, RAB27B	343	16	22271	12.1744	1	0.758252	0.752602
SMART	SM00176:RAN	5	1.45773	0.0345195	RAB3B, RAB10, RHOG, RAB27B, RAB6A	163	83	10943	4.04428	0.995831	0.891015	0.891015
UP_SEQ_FEATURE	MOTIF:Effector region	5	1.45773	0.0480955	RAB3B, RAB10, RHOG, RAB27B, RAB6A	331	92	22253	3.65378	1	0.803049	0.798677
UP_SEQ_FEATURE	LIPID:S-geranylgeranyl cysteine	5	1.45773	0.0691832	RAB3B, RAB10, RHOG, RAB27B, RAB6A	331	104	22253	3.23219	1	0.922436	0.917414
SMART	SM00175:RAB	6	1.74927	0.0732164	RAB3B, RAB10, RHOG, RAB27B, RAB6A, ARF5	163	151	10943	2.66761	0.999993	0.891015	0.891015
SMART	SM00174:RHO	5	1.45773	0.114415	RAB3B, RAB10, RHOG, RAB27B, RAB6A	163	125	10943	2.6854	1	0.891015	0.891015
SMART	SM00173:RAS	5	1.45773	0.1348	RAB3B, RAB10, RHOG, RAB27B, RAB6A	163	133	10943	2.52387	1	0.914294	0.914294
INTERPRO	IPR001806:Small_GTPase	5	1.45773	0.154416	RAB3B, RAB10, RHOG, RAB27B, RAB6A	343	135	22271	2.40482	1	1	0.993372
UP_KW_PTM	KW-0636~Prenylation	7	2.04082	0.191887	RAB3B, RAB10, PALM, RHOG, RAB27B, RAB6A, GNG13	311	165	13214	1.80255	0.992555	0.613916	0.588337
GOTERM_MF_DIRECT	GO:0019003~GDP binding	3	0.874636	0.248836	RAB3B, RAB10, RAB27B	335	83	28924	3.12073	1	0.921763	0.876277
GOTERM_BP_DIRECT	GO:0006887~exocytosis	3	0.874636	0.374004	RAB3B, RAB10, RAB27B	334	116	29712	2.30064	1	1	0.989593
Annotation Cluster 15	Enrichment Score: 1.9329019034900492
Category	Term	Count	%	PValue	Genes	List Total	Pop Hits	Pop Total	Fold Enrichment	Bonferroni	Benjamini	FDR
GOTERM_CC_DIRECT	GO:0071944~cell periphery	8	2.33236	0.00049069	GAP43, VCAM1, NHERF1, DLG3, DLG4, MSN, CLU, ACTG2	340	121	29722	5.77968	0.224494	0.00686967	0.00599438
GOTERM_MF_DIRECT	GO:0030165~PDZ domain binding	8	2.33236	0.00058177	DOCK4, MPP3, NHERF1, DLG3, DLG4, KCNJ9, ATP2B4, L1CAM	335	123	28924	5.61563	0.33032	0.020042	0.019053
INTERPRO	IPR020590:Guanylate_kinase_CS	4	1.16618	0.00173278	MPP3, DLG3, DLG4, GUK1	343	16	22271	16.2325	0.876932	0.161015	0.159816
INTERPRO	IPR008144:Guanylate_kin-like_dom	4	1.16618	0.00445146	MPP3, DLG3, DLG4, GUK1	343	22	22271	11.8055	0.995435	0.333425	0.330941
UP_SEQ_FEATURE	DOMAIN:Guanylate kinase-like	4	1.16618	0.00459288	MPP3, DLG3, DLG4, GUK1	331	23	22253	11.6921	0.993736	0.361525	0.359557
GOTERM_CC_DIRECT	GO:0005911~cell-cell junction	9	2.62391	0.00525027	AFDN, MPP3, WDR1, DLG3, DLG4, CTNND1, PACSIN2, ADD3, JAM3	340	231	29722	3.40588	0.934572	0.0459037	0.040055
SMART	SM00072:GuKc	4	1.16618	0.00576669	MPP3, DLG3, DLG4, GUK1	163	25	10943	10.7416	0.594327	0.740045	0.740045
INTERPRO	IPR008145:GK/Ca_channel_bsu	4	1.16618	0.00642651	MPP3, DLG3, DLG4, GUK1	343	25	22271	10.3888	0.999585	0.408591	0.405547
UP_SEQ_FEATURE	DOMAIN:PDZ	6	1.74927	0.071422	AFDN, MPP3, NHERF1, DLG3, DLG4, ARHGAP23	331	149	22253	2.70723	1	0.922436	0.917414
SMART	SM00228:PDZ	6	1.74927	0.0732164	AFDN, MPP3, NHERF1, DLG3, DLG4, ARHGAP23	163	151	10943	2.66761	0.999993	0.891015	0.891015
INTERPRO	IPR001478:PDZ	6	1.74927	0.0855592	AFDN, MPP3, NHERF1, DLG3, DLG4, ARHGAP23	343	152	22271	2.56303	1	1	0.993372
INTERPRO	IPR036034:PDZ_sf	6	1.74927	0.0911461	AFDN, MPP3, NHERF1, DLG3, DLG4, ARHGAP23	343	155	22271	2.51342	1	1	0.993372
UP_SEQ_FEATURE	DOMAIN:PDZ 1	3	0.874636	0.104106	NHERF1, DLG3, DLG4	331	37	22253	5.45105	1	1	0.995459
UP_SEQ_FEATURE	DOMAIN:PDZ 2	3	0.874636	0.104106	NHERF1, DLG3, DLG4	331	37	22253	5.45105	1	1	0.995459
Annotation Cluster 16	Enrichment Score: 1.847657131234607
Category	Term	Count	%	PValue	Genes	List Total	Pop Hits	Pop Total	Fold Enrichment	Bonferroni	Benjamini	FDR
SMART	SM00326:SH3	9	2.62391	0.00948775	DOCK4, MPP3, DLG3, DLG4, ABI1, PACSIN2, RIMBP2, KALRN, PACSIN1	163	199	10943	3.03625	0.773985	0.740045	0.740045
UP_KW_DOMAIN	KW-0728~SH3 domain	9	2.62391	0.0116433	DOCK4, MPP3, DLG3, DLG4, ABI1, PACSIN2, RIMBP2, KALRN, PACSIN1	216	211	14896	2.94155	0.218033	0.0489017	0.0442444
UP_SEQ_FEATURE	DOMAIN:SH3	9	2.62391	0.0141285	DOCK4, MPP3, DLG3, DLG4, ABI1, PACSIN2, RIMBP2, KALRN, PACSIN1	331	212	22253	2.85409	1	0.528264	0.525388
INTERPRO	IPR036028:SH3-like_dom_sf	9	2.62391	0.0174447	DOCK4, MPP3, DLG3, DLG4, ABI1, PACSIN2, RIMBP2, KALRN, PACSIN1	343	213	22271	2.74352	1	0.702441	0.697207
INTERPRO	IPR001452:SH3_domain	9	2.62391	0.0212186	DOCK4, MPP3, DLG3, DLG4, ABI1, PACSIN2, RIMBP2, KALRN, PACSIN1	343	221	22271	2.64421	1	0.706405	0.701142
Annotation Cluster 17	Enrichment Score: 1.7428729878190838
Category	Term	Count	%	PValue	Genes	List Total	Pop Hits	Pop Total	Fold Enrichment	Bonferroni	Benjamini	FDR
GOTERM_MF_DIRECT	GO:0051082~unfolded protein binding	7	2.04082	0.000702559	HSPA5, DNAJB6, DNAJB4, NDUFAF1, HSPA2, CLU, HSPA1A	335	92	28924	6.56937	0.38383	0.0220029	0.0209171
GOTERM_MF_DIRECT	GO:0031072~heat shock protein binding	6	1.74927	0.00167357	HSPA5, DNAJB6, MAPT, HSPA2, SLC18A2, HSPA1A	335	74	28924	7.00056	0.684645	0.0375226	0.035671
GOTERM_BP_DIRECT	GO:0051085~chaperone cofactor-dependent protein refolding	4	1.16618	0.00645572	HSPA5, DNAJB4, HSPA2, HSPA1A	334	34	29712	10.4657	0.999999	0.241925	0.239299
INTERPRO	IPR029047:HSP70_peptide-bd_sf	3	0.874636	0.014018	HSPA5, HSPA2, HSPA1A	343	12	22271	16.2325	1	0.683155	0.678065
INTERPRO	IPR043129:ATPase_NBD	5	1.45773	0.0160011	ACTR1A, HSPA5, HSPA2, ACTG2, HSPA1A	343	63	22271	5.15318	1	0.683155	0.678065
INTERPRO	IPR018181:Heat_shock_70_CS	3	0.874636	0.0164002	HSPA5, HSPA2, HSPA1A	343	13	22271	14.9839	1	0.683155	0.678065
INTERPRO	IPR013126:Hsp_70_fam	3	0.874636	0.0164002	HSPA5, HSPA2, HSPA1A	343	13	22271	14.9839	1	0.683155	0.678065
INTERPRO	IPR029048:HSP70_C_sf	3	0.874636	0.0164002	HSPA5, HSPA2, HSPA1A	343	13	22271	14.9839	1	0.683155	0.678065
GOTERM_BP_DIRECT	GO:0042026~protein refolding	3	0.874636	0.0228532	HSPA5, HSPA2, HSPA1A	334	21	29712	12.7083	1	0.447154	0.4423
GOTERM_MF_DIRECT	GO:0044183~protein folding chaperone	4	1.16618	0.0282337	HSPA5, DNAJB6, HSPA2, HSPA1A	335	57	28924	6.05897	1	0.281927	0.268015
GOTERM_MF_DIRECT	GO:0140662~ATP-dependent protein folding chaperone	3	0.874636	0.0467698	HSPA5, HSPA2, HSPA1A	335	30	28924	8.63403	1	0.374702	0.356212
KEGG_PATHWAY	mmu04612:Antigen processing and presentation	5	1.45773	0.133584	PDIA3, HSPA5, PSME1, HSPA2, HSPA1A	217	87	9565	2.53324	1	0.610053	0.547712
KEGG_PATHWAY	mmu05417:Lipid and atherosclerosis	5	1.45773	0.727043	VCAM1, HSPA5, PRKCA, HSPA2, HSPA1A	217	217	9565	1.01563	1	1	0.901099
Annotation Cluster 18	Enrichment Score: 1.7321744819848517
Category	Term	Count	%	PValue	Genes	List Total	Pop Hits	Pop Total	Fold Enrichment	Bonferroni	Benjamini	FDR
GOTERM_BP_DIRECT	GO:0005977~glycogen metabolic process	4	1.16618	0.0101465	PYGB, GSK3A, COMT, PPP1CA	334	40	29712	8.89581	1	0.307313	0.303977
UP_KW_BIOLOGICAL_PROCESS	KW-0119~Carbohydrate metabolism	6	1.74927	0.0111818	PYGB, GSK3A, PGP, PGM2, PGM1, PPP1CA	185	84	11473	4.42973	0.652508	0.262773	0.259978
UP_KW_BIOLOGICAL_PROCESS	KW-0321~Glycogen metabolism	3	0.874636	0.0560594	PYGB, GSK3A, PPP1CA	185	24	11473	7.75203	0.995586	0.585509	0.57928
Annotation Cluster 19	Enrichment Score: 1.6883061020120864
Category	Term	Count	%	PValue	Genes	List Total	Pop Hits	Pop Total	Fold Enrichment	Bonferroni	Benjamini	FDR
UP_SEQ_FEATURE	REPEAT:ARM	4	1.16618	0.0040377	ARVCF, CTNND1, RAP1GDS1, KIFAP3	331	22	22253	12.2236	0.988421	0.342273	0.340409
UP_SEQ_FEATURE	REPEAT:HEAT 8	4	1.16618	0.00583594	AP3D1, CKAP5, MTOR, CLASP2	331	25	22253	10.7567	0.99842	0.401951	0.399762
UP_SEQ_FEATURE	REPEAT:HEAT 7	4	1.16618	0.00804507	AP3D1, CKAP5, MTOR, CLASP2	331	28	22253	9.60423	0.999864	0.443283	0.44087
INTERPRO	IPR011989:ARM-like	10	2.91545	0.0115792	ARVCF, IPO9, CTNND1, RAP1GDS1, AP3D1, AP2A1, KIFAP3, CKAP5, MTOR, CLASP2	343	238	22271	2.72815	0.999999	0.635806	0.631069
UP_SEQ_FEATURE	REPEAT:ARM 5	4	1.16618	0.0116624	ARVCF, CTNND1, RAP1GDS1, KIFAP3	331	32	22253	8.4037	0.999998	0.51408	0.511281
UP_SEQ_FEATURE	REPEAT:HEAT 6	4	1.16618	0.0126903	AP3D1, CKAP5, MTOR, CLASP2	331	33	22253	8.14904	0.999999	0.528264	0.525388
UP_SEQ_FEATURE	REPEAT:ARM 4	4	1.16618	0.0173067	ARVCF, CTNND1, RAP1GDS1, KIFAP3	331	37	22253	7.26807	1	0.528264	0.525388
UP_SEQ_FEATURE	REPEAT:HEAT 5	4	1.16618	0.0173067	AP3D1, CKAP5, MTOR, CLASP2	331	37	22253	7.26807	1	0.528264	0.525388
UP_SEQ_FEATURE	REPEAT:ARM 1	4	1.16618	0.0185882	ARVCF, CTNND1, RAP1GDS1, KIFAP3	331	38	22253	7.0768	1	0.539057	0.536122
UP_SEQ_FEATURE	REPEAT:ARM 3	4	1.16618	0.0227407	ARVCF, CTNND1, RAP1GDS1, KIFAP3	331	41	22253	6.55899	1	0.616541	0.613184
SMART	SM00185:ARM	4	1.16618	0.0239834	ARVCF, CTNND1, RAP1GDS1, KIFAP3	163	42	10943	6.39381	0.977337	0.891015	0.891015
UP_SEQ_FEATURE	REPEAT:ARM 2	4	1.16618	0.025766	ARVCF, CTNND1, RAP1GDS1, KIFAP3	331	43	22253	6.25392	1	0.660329	0.656734
UP_SEQ_FEATURE	REPEAT:HEAT 4	4	1.16618	0.0306883	AP3D1, CKAP5, MTOR, CLASP2	331	46	22253	5.84605	1	0.67637	0.672687
INTERPRO	IPR000225:Armadillo	4	1.16618	0.0373608	ARVCF, CTNND1, RAP1GDS1, KIFAP3	343	48	22271	5.41084	1	0.935101	0.928135
UP_SEQ_FEATURE	REPEAT:HEAT 3	4	1.16618	0.037962	AP3D1, CKAP5, MTOR, CLASP2	331	50	22253	5.37837	1	0.773397	0.769187
UP_SEQ_FEATURE	REPEAT:HEAT 9	3	0.874636	0.0451971	AP3D1, CKAP5, MTOR	331	23	22253	8.76908	1	0.773397	0.769187
INTERPRO	IPR016024:ARM-type_fold	11	3.207	0.0510842	DOCK4, ARVCF, IPO9, CTNND1, RAP1GDS1, AP3D1, AP2A1, KIFAP3, CKAP5, MTOR, CLASP2	343	358	22271	1.99506	1	0.95414	0.947031
UP_SEQ_FEATURE	REPEAT:HEAT 1	4	1.16618	0.0572077	AP3D1, CKAP5, MTOR, CLASP2	331	59	22253	4.55794	1	0.887955	0.88312
UP_SEQ_FEATURE	REPEAT:HEAT 2	4	1.16618	0.0572077	AP3D1, CKAP5, MTOR, CLASP2	331	59	22253	4.55794	1	0.887955	0.88312
Annotation Cluster 20	Enrichment Score: 1.6678764751330677
Category	Term	Count	%	PValue	Genes	List Total	Pop Hits	Pop Total	Fold Enrichment	Bonferroni	Benjamini	FDR
UP_SEQ_FEATURE	REPEAT:WD	9	2.62391	0.00633306	WDR48, WDR1, WDR82, WDR7, CORO2B, WDR13, WDR77, WDR44, CORO1C	331	184	22253	3.2884	0.999089	0.410531	0.408296
UP_SEQ_FEATURE	REPEAT:WD 5	10	2.91545	0.00701481	WDR48, WDR1, WDR82, WDR7, PRPF19, CORO2B, WDR13, WDR77, WDR44, CORO1C	331	227	22253	2.96166	0.999573	0.427336	0.425009
UP_SEQ_FEATURE	REPEAT:WD 4	10	2.91545	0.0101164	WDR48, WDR1, WDR82, WDR7, PRPF19, CORO2B, WDR13, WDR77, WDR44, CORO1C	331	241	22253	2.78961	0.999986	0.476258	0.473665
UP_SEQ_FEATURE	REPEAT:WD 3	10	2.91545	0.0136152	WDR48, WDR1, WDR82, WDR7, PRPF19, CORO2B, WDR13, WDR77, WDR44, CORO1C	331	253	22253	2.6573	1	0.528264	0.525388
UP_SEQ_FEATURE	REPEAT:WD 1	10	2.91545	0.0149423	WDR48, WDR1, WDR82, WDR7, PRPF19, CORO2B, WDR13, WDR77, WDR44, CORO1C	331	257	22253	2.61594	1	0.528264	0.525388
UP_SEQ_FEATURE	REPEAT:WD 2	10	2.91545	0.0149423	WDR48, WDR1, WDR82, WDR7, PRPF19, CORO2B, WDR13, WDR77, WDR44, CORO1C	331	257	22253	2.61594	1	0.528264	0.525388
UP_KW_DOMAIN	KW-0853~WD repeat	10	2.91545	0.0159851	WDR48, WDR1, WDR82, WDR7, PRPF19, CORO2B, WDR13, WDR77, WDR44, CORO1C	216	268	14896	2.57324	0.287089	0.0559477	0.0506194
SMART	SM00320:WD40	10	2.91545	0.0177815	WDR48, WDR1, WDR82, WDR7, PRPF19, CORO2B, WDR13, WDR77, WDR44, CORO1C	163	267	10943	2.51442	0.939122	0.891015	0.891015
INTERPRO	IPR019775:WD40_repeat_CS	7	2.04082	0.021235	WDR48, WDR1, WDR7, PRPF19, CORO2B, WDR77, CORO1C	343	140	22271	3.2465	1	0.706405	0.701142
INTERPRO	IPR036322:WD40_repeat_dom_sf	11	3.207	0.0215972	SPAG9, WDR48, WDR1, WDR82, WDR7, PRPF19, CORO2B, WDR13, WDR77, WDR44, CORO1C	343	309	22271	2.31142	1	0.706405	0.701142
INTERPRO	IPR001680:WD40_rpt	10	2.91545	0.0231536	WDR48, WDR1, WDR82, WDR7, PRPF19, CORO2B, WDR13, WDR77, WDR44, CORO1C	343	268	22271	2.42276	1	0.73604	0.730556
UP_SEQ_FEATURE	REPEAT:WD 8	4	1.16618	0.0439415	WDR48, WDR1, WDR7, WDR44	331	53	22253	5.07393	1	0.773397	0.769187
INTERPRO	IPR015943:WD40/YVTN_repeat-like_dom_sf	11	3.207	0.0478908	SPAG9, WDR48, WDR1, WDR82, WDR7, PRPF19, CORO2B, WDR13, WDR77, WDR44, CORO1C	343	354	22271	2.0176	1	0.952933	0.945834
INTERPRO	IPR020472:G-protein_beta_WD-40_rep	5	1.45773	0.0533951	WDR48, WDR1, WDR82, PRPF19, WDR44	343	92	22271	3.52881	1	0.95414	0.947031
UP_SEQ_FEATURE	REPEAT:WD 6	7	2.04082	0.0622656	WDR48, WDR1, WDR82, WDR7, PRPF19, WDR77, WDR44	331	188	22253	2.50323	1	0.914889	0.909908
UP_SEQ_FEATURE	REPEAT:WD 7	6	1.74927	0.071422	WDR48, WDR1, WDR7, PRPF19, WDR77, WDR44	331	149	22253	2.70723	1	0.922436	0.917414
Annotation Cluster 21	Enrichment Score: 1.6438245317542615
Category	Term	Count	%	PValue	Genes	List Total	Pop Hits	Pop Total	Fold Enrichment	Bonferroni	Benjamini	FDR
GOTERM_BP_DIRECT	GO:0002084~protein depalmitoylation	3	0.874636	0.0053104	ABHD12, LYPLA2, PPT1	334	10	29712	26.6874	0.999992	0.221534	0.219129
GOTERM_MF_DIRECT	GO:0008474~palmitoyl-(protein) hydrolase activity	3	0.874636	0.0110383	ABHD12, LYPLA2, PPT1	335	14	28924	18.5015	0.999523	0.155212	0.147553
INTERPRO	IPR029058:AB_hydrolase_fold	5	1.45773	0.199754	ABHD12, LYPLA2, PPT1, NDRG2, BPHL	343	150	22271	2.16433	1	1	0.993372
Annotation Cluster 22	Enrichment Score: 1.5965420860095876
Category	Term	Count	%	PValue	Genes	List Total	Pop Hits	Pop Total	Fold Enrichment	Bonferroni	Benjamini	FDR
GOTERM_BP_DIRECT	GO:0006457~protein folding	8	2.33236	0.000648748	RANBP2, PDIA3, HSPA5, DNAJB6, DNAJB4, PPIA, PDIA4, HSPA1A	334	129	29712	5.51678	0.761848	0.0651992	0.0644914
GOTERM_CC_DIRECT	GO:0005790~smooth endoplasmic reticulum	4	1.16618	0.0047528	PDIA3, RYR2, HSPA5, PDIA4	340	30	29722	11.6557	0.915231	0.0424474	0.0370391
GOTERM_CC_DIRECT	GO:0042470~melanosome	6	1.74927	0.00583592	PDIA3, HSPA5, SGSM2, ATP1B3, RAB27B, PDIA4	340	100	29722	5.24506	0.951774	0.0479842	0.0418704
GOTERM_BP_DIRECT	GO:0034976~response to endoplasmic reticulum stress	5	1.45773	0.0354863	PDIA3, HSPA5, WFS1, DNM1L, PDIA4	334	110	29712	4.04355	1	0.539508	0.533652
KEGG_PATHWAY	mmu04141:Protein processing in endoplasmic reticulum	8	2.33236	0.101311	PDIA3, UBXN1, HSPA5, WFS1, SEC24C, RAD23B, PDIA4, HSPA1A	217	175	9565	2.01501	1	0.514061	0.461529
UP_SEQ_FEATURE	MOTIF:Prevents secretion from ER	3	0.874636	0.256336	PDIA3, HSPA5, PDIA4	331	66	22253	3.05589	1	1	0.995459
GOTERM_CC_DIRECT	GO:0005788~endoplasmic reticulum lumen	3	0.874636	0.402292	PDIA3, HSPA5, PDIA4	340	121	29722	2.16738	1	0.868281	0.757651
Annotation Cluster 23	Enrichment Score: 1.5344127528126534
Category	Term	Count	%	PValue	Genes	List Total	Pop Hits	Pop Total	Fold Enrichment	Bonferroni	Benjamini	FDR
UP_KW_BIOLOGICAL_PROCESS	KW-0119~Carbohydrate metabolism	6	1.74927	0.0111818	PYGB, GSK3A, PGP, PGM2, PGM1, PPP1CA	185	84	11473	4.42973	0.652508	0.262773	0.259978
GOTERM_BP_DIRECT	GO:0005980~glycogen catabolic process	3	0.874636	0.0119417	PYGB, PGM2, PGM1	334	15	29712	17.7916	1	0.314321	0.31091
KEGG_PATHWAY	mmu00500:Starch and sucrose metabolism	3	0.874636	0.186717	PYGB, PGM2, PGM1	217	35	9565	3.77814	1	0.741456	0.665687
Annotation Cluster 24	Enrichment Score: 1.4891227763161778
Category	Term	Count	%	PValue	Genes	List Total	Pop Hits	Pop Total	Fold Enrichment	Bonferroni	Benjamini	FDR
KEGG_PATHWAY	mmu00071:Fatty acid degradation	6	1.74927	0.00615399	ACADL, ECI1, ECI2, ACSL6, ACADSB, ALDH7A1	217	52	9565	5.08596	0.815739	0.0796393	0.071501
COG_ONTOLOGY	Lipid metabolism	6	1.74927	0.00949949	MCCC2, ACADL, ECI1, ECI2, ACSL6, ACADSB	33	88	2099	4.33678	0.09967	0.104494	0.104494
UP_KW_BIOLOGICAL_PROCESS	KW-0276~Fatty acid metabolism	6	1.74927	0.115045	LYPLA2, ACADL, ECI1, ACSL6, PTGDS, ACADSB	185	160	11473	2.32561	0.99999	0.814851	0.806183
KEGG_PATHWAY	mmu01212:Fatty acid metabolism	4	1.16618	0.164356	ACADL, ACSL6, PPT1, ACADSB	217	62	9565	2.84376	1	0.703648	0.631742
Annotation Cluster 25	Enrichment Score: 1.3966046824091352
Category	Term	Count	%	PValue	Genes	List Total	Pop Hits	Pop Total	Fold Enrichment	Bonferroni	Benjamini	FDR
GOTERM_MF_DIRECT	GO:0004029~aldehyde dehydrogenase (NAD+) activity	3	0.874636	0.0161256	ALDH4A1, ALDH1A1, ALDH7A1	335	17	28924	15.2365	0.999986	0.20575	0.195597
UP_SEQ_FEATURE	DOMAIN:Aldehyde dehydrogenase	3	0.874636	0.0229385	ALDH4A1, ALDH1A1, ALDH7A1	331	16	22253	12.6056	1	0.616541	0.613184
INTERPRO	IPR029510:Ald_DH_CS_GLU	3	0.874636	0.0274666	ALDH4A1, ALDH1A1, ALDH7A1	343	17	22271	11.4582	1	0.829491	0.823311
INTERPRO	IPR015590:Aldehyde_DH_dom	3	0.874636	0.0407463	ALDH4A1, ALDH1A1, ALDH7A1	343	21	22271	9.27572	1	0.935101	0.928135
INTERPRO	IPR016161:Ald_DH/histidinol_DH	3	0.874636	0.0407463	ALDH4A1, ALDH1A1, ALDH7A1	343	21	22271	9.27572	1	0.935101	0.928135
INTERPRO	IPR016162:Ald_DH_N	3	0.874636	0.0407463	ALDH4A1, ALDH1A1, ALDH7A1	343	21	22271	9.27572	1	0.935101	0.928135
INTERPRO	IPR016163:Ald_DH_C	3	0.874636	0.0407463	ALDH4A1, ALDH1A1, ALDH7A1	343	21	22271	9.27572	1	0.935101	0.928135
UP_SEQ_FEATURE	SITE:Transition state stabilizer	3	0.874636	0.239843	ALDH4A1, ALDH1A1, ALDH7A1	331	63	22253	3.20141	1	1	0.995459
Annotation Cluster 26	Enrichment Score: 1.3845497261557587
Category	Term	Count	%	PValue	Genes	List Total	Pop Hits	Pop Total	Fold Enrichment	Bonferroni	Benjamini	FDR
GOTERM_CC_DIRECT	GO:0005782~peroxisomal matrix	4	1.16618	0.00923596	IDH1, PRDX1, ECI2, IDE	340	38	29722	9.20186	0.991823	0.0689002	0.0601214
GOTERM_CC_DIRECT	GO:0005777~peroxisome	6	1.74927	0.0206657	HMGCL, IDH1, ECI2, IDH2, IDE, DNM1L	340	137	29722	3.82851	0.99998	0.128974	0.112541
KEGG_PATHWAY	mmu04146:Peroxisome	6	1.74927	0.046702	HMGCL, IDH1, PRDX1, ECI2, IDH2, ACSL6	217	87	9565	3.03989	0.999998	0.278181	0.249754
UP_KW_CELLULAR_COMPONENT	KW-0576~Peroxisome	4	1.16618	0.324887	HMGCL, ECI2, ACSL6, DNM1L	318	118	18649	1.98795	1	0.666874	0.547179
Annotation Cluster 27	Enrichment Score: 1.3560967101014467
Category	Term	Count	%	PValue	Genes	List Total	Pop Hits	Pop Total	Fold Enrichment	Bonferroni	Benjamini	FDR
KEGG_PATHWAY	mmu04670:Leukocyte transendothelial migration	8	2.33236	0.0180829	AFDN, VCAM1, CTNND1, MSN, PTK2B, PRKCA, GNAI2, JAM3	217	119	9565	2.96325	0.993262	0.145727	0.130835
GOTERM_MF_DIRECT	GO:0050839~cell adhesion molecule binding	4	1.16618	0.0579366	AFDN, VCAM1, CTNND1, MSN	335	76	28924	4.54423	1	0.411529	0.391222
GOTERM_CC_DIRECT	GO:0045177~apical part of cell	5	1.45773	0.0815622	AFDN, VCAM1, NHERF1, MSN, PRKCA	340	143	29722	3.05656	1	0.313729	0.273756
Annotation Cluster 28	Enrichment Score: 1.2780496806407236
Category	Term	Count	%	PValue	Genes	List Total	Pop Hits	Pop Total	Fold Enrichment	Bonferroni	Benjamini	FDR
GOTERM_BP_DIRECT	GO:1990573~potassium ion import across plasma membrane	4	1.16618	0.013163	KCNJ10, KCNJ9, ATP1B3, KCNJ3	334	44	29712	8.0871	1	0.342394	0.338677
UP_KW_BIOLOGICAL_PROCESS	KW-0633~Potassium transport	7	2.04082	0.0142176	KCNJ10, KCNJ9, ABCB8, FXYD6, ATP1B3, KCNAB2, KCNJ3	185	123	11473	3.52938	0.739734	0.267292	0.264448
UP_SEQ_FEATURE	SITE:Role in the control of polyamine-mediated channel gating and in the blocking by intracellular magnesium	3	0.874636	0.0177366	KCNJ10, KCNJ9, KCNJ3	331	14	22253	14.4063	1	0.528264	0.525388
UP_SEQ_FEATURE	DOMAIN:Inward rectifier potassium channel C-terminal	3	0.874636	0.0177366	KCNJ10, KCNJ9, KCNJ3	331	14	22253	14.4063	1	0.528264	0.525388
UP_SEQ_FEATURE	DOMAIN:Potassium channel inwardly rectifying transmembrane	3	0.874636	0.0202672	KCNJ10, KCNJ9, KCNJ3	331	15	22253	13.4459	1	0.572677	0.569559
INTERPRO	IPR040445:Kir_TM	3	0.874636	0.0216366	KCNJ10, KCNJ9, KCNJ3	343	15	22271	12.986	1	0.706405	0.701142
INTERPRO	IPR041647:IRK_C	3	0.874636	0.0216366	KCNJ10, KCNJ9, KCNJ3	343	15	22271	12.986	1	0.706405	0.701142
INTERPRO	IPR013518:K_chnl_inward-rec_Kir_cyto	3	0.874636	0.0216366	KCNJ10, KCNJ9, KCNJ3	343	15	22271	12.986	1	0.706405	0.701142
INTERPRO	IPR016449:K_chnl_inward-rec_Kir	3	0.874636	0.0216366	KCNJ10, KCNJ9, KCNJ3	343	15	22271	12.986	1	0.706405	0.701142
GOTERM_BP_DIRECT	GO:0071805~potassium ion transmembrane transport	6	1.74927	0.0286467	KCNJ10, KCNJ9, ABCB8, ATP1B3, KCNAB2, KCNJ3	334	152	29712	3.5115	1	0.499746	0.494321
UP_SEQ_FEATURE	TRANSMEM:Helical; Name=M1	3	0.874636	0.0286847	KCNJ10, KCNJ9, KCNJ3	331	18	22253	11.2049	1	0.662092	0.658487
UP_SEQ_FEATURE	TRANSMEM:Helical; Name=M2	3	0.874636	0.0286847	KCNJ10, KCNJ9, KCNJ3	331	18	22253	11.2049	1	0.662092	0.658487
GOTERM_BP_DIRECT	GO:0034765~regulation of monoatomic ion transmembrane transport	3	0.874636	0.0293835	KCNJ10, KCNJ9, KCNJ3	334	24	29712	11.1198	1	0.499746	0.494321
GOTERM_MF_DIRECT	GO:0005242~inward rectifier potassium channel activity	3	0.874636	0.0310408	KCNJ10, KCNJ9, KCNJ3	335	24	28924	10.7925	1	0.289015	0.274753
UP_KW_BIOLOGICAL_PROCESS	KW-0406~Ion transport	16	4.66472	0.0724138	GABRA2, GABRA1, RYR2, ATP6V1G1, KCNJ10, KCNJ9, ATP2B4, TRF, ABCB8, ATP1B3, KCNAB2, SLC4A4, GABRG2, VDAC3, FXYD6, KCNJ3	185	619	11473	1.603	0.999146	0.68069	0.673448
UP_KW_LIGAND	KW-0630~Potassium	7	2.04082	0.113608	KCNJ10, KCNJ9, ABCB8, FXYD6, ATP1B3, KCNAB2, KCNJ3	156	145	6792	2.10186	0.983432	0.429187	0.378694
GOTERM_CC_DIRECT	GO:0034702~monoatomic ion channel complex	3	0.874636	0.17373	KCNJ10, KCNJ9, KCNJ3	340	66	29722	3.97353	1	0.48383	0.422183
UP_SEQ_FEATURE	MOTIF:Selectivity filter	3	0.874636	0.239843	KCNJ10, KCNJ9, KCNJ3	331	63	22253	3.20141	1	1	0.995459
GOTERM_BP_DIRECT	GO:0006813~potassium ion transport	3	0.874636	0.242548	KCNJ10, FXYD6, ATP1B3	334	84	29712	3.17707	1	1	0.989593
UP_KW_MOLECULAR_FUNCTION	KW-0407~Ion channel	7	2.04082	0.501082	GABRA2, GABRA1, RYR2, KCNJ10, KCNJ9, GABRG2, KCNJ3	210	337	12454	1.23185	1	1	0.915254
INTERPRO	IPR014756:Ig_E-set	3	0.874636	0.505579	KCNJ10, KCNJ9, KCNJ3	343	110	22271	1.77082	1	1	0.993372
UP_KW_MOLECULAR_FUNCTION	KW-0851~Voltage-gated channel	3	0.874636	0.644906	KCNJ10, KCNJ9, KCNJ3	210	130	12454	1.36857	1	1	0.915254
Annotation Cluster 29	Enrichment Score: 1.223723398146961
Category	Term	Count	%	PValue	Genes	List Total	Pop Hits	Pop Total	Fold Enrichment	Bonferroni	Benjamini	FDR
GOTERM_MF_DIRECT	GO:0043130~ubiquitin binding	6	1.74927	0.00613907	WDR48, UBXN1, DDI2, FAF2, UBE2N, RAD23B	335	100	28924	5.18042	0.985634	0.105746	0.100527
INTERPRO	IPR029071:Ubiquitin-like_domsf	8	2.33236	0.03519	BAG6, AFDN, UBXN1, DDI2, FAF2, MSN, PTK2B, RAD23B	343	200	22271	2.5972	1	0.935101	0.928135
INTERPRO	IPR009060:UBA-like_sf	3	0.874636	0.23507	UBXN1, FAF2, RAD23B	343	60	22271	3.2465	1	1	0.993372
UP_SEQ_FEATURE	DOMAIN:UBA	3	0.874636	0.250835	UBXN1, FAF2, RAD23B	331	65	22253	3.1029	1	1	0.995459
Annotation Cluster 30	Enrichment Score: 1.2149771178772593
Category	Term	Count	%	PValue	Genes	List Total	Pop Hits	Pop Total	Fold Enrichment	Bonferroni	Benjamini	FDR
GOTERM_BP_DIRECT	GO:0007214~gamma-aminobutyric acid signaling pathway	5	1.45773	0.000551096	GABRA2, GABRA1, PLCL1, GABRG2, GNAI2	334	34	29712	13.0821	0.704418	0.063498	0.0628087
GOTERM_CC_DIRECT	GO:0032590~dendrite membrane	5	1.45773	0.00157524	GABRA2, GABRA1, PALM, AKAP5, GABRG2	340	44	29722	9.93382	0.558076	0.0189762	0.0165583
GOTERM_CC_DIRECT	GO:0045211~postsynaptic membrane	10	2.91545	0.00532235	GABRA2, GABRA1, PTPRZ1, DLG4, ADAM10, DLGAP1, FXYD6, AKAP5, COMT, GABRG2	340	282	29722	3.09992	0.936982	0.0459037	0.040055
GOTERM_MF_DIRECT	GO:0008503~benzodiazepine receptor activity	3	0.874636	0.00682556	GABRA2, GABRA1, GABRG2	335	11	28924	23.5474	0.991075	0.111972	0.106446
GOTERM_BP_DIRECT	GO:0060078~regulation of postsynaptic membrane potential	4	1.16618	0.00946275	GABRA2, GABRA1, RGS7BP, GABRG2	334	39	29712	9.12391	1	0.294678	0.291479
GOTERM_MF_DIRECT	GO:0022851~GABA-gated chloride ion channel activity	3	0.874636	0.0180044	GABRA2, GABRA1, GABRG2	335	18	28924	14.39	0.999996	0.217632	0.206893
GOTERM_CC_DIRECT	GO:1902711~GABA-A receptor complex	3	0.874636	0.019515	GABRA2, GABRA1, GABRG2	340	19	29722	13.8028	0.999963	0.123278	0.10757
GOTERM_MF_DIRECT	GO:0004890~GABA-A receptor activity	3	0.874636	0.0199709	GABRA2, GABRA1, GABRG2	335	19	28924	13.6327	0.999999	0.23322	0.221711
GOTERM_CC_DIRECT	GO:0030659~cytoplasmic vesicle membrane	6	1.74927	0.0218434	GABRA2, RAB10, GABRA1, GABRG2, VAMP2, PACSIN1	340	139	29722	3.77342	0.999989	0.132338	0.115476
GOTERM_MF_DIRECT	GO:0005230~extracellular ligand-gated monoatomic ion channel activity	3	0.874636	0.0263741	GABRA2, GABRA1, GABRG2	335	22	28924	11.7737	1	0.268571	0.255317
GOTERM_BP_DIRECT	GO:1904862~inhibitory synapse assembly	3	0.874636	0.0293835	GABRA2, GABRA1, GABRG2	334	24	29712	11.1198	1	0.499746	0.494321
GOTERM_BP_DIRECT	GO:0051932~synaptic transmission, GABAergic	3	0.874636	0.0390858	GABRA2, GABRA1, GABRG2	334	28	29712	9.53122	1	0.564828	0.558697
INTERPRO	IPR006028:GABAA/Glycine_rcpt	3	0.874636	0.04812	GABRA2, GABRA1, GABRG2	343	23	22271	8.46913	1	0.952933	0.945834
GOTERM_CC_DIRECT	GO:0099634~postsynaptic specialization membrane	3	0.874636	0.0932683	GABRA2, GABRA1, GABRG2	340	45	29722	5.82784	1	0.333777	0.29125
UP_SEQ_FEATURE	DOMAIN:Neurotransmitter-gated ion-channel transmembrane	3	0.874636	0.0947846	GABRA2, GABRA1, GABRG2	331	35	22253	5.76254	1	1	0.995459
UP_SEQ_FEATURE	DOMAIN:Neurotransmitter-gated ion-channel ligand-binding	3	0.874636	0.0994145	GABRA2, GABRA1, GABRG2	331	36	22253	5.60247	1	1	0.995459
GOTERM_MF_DIRECT	GO:1904315~transmitter-gated monoatomic ion channel activity involved in regulation of postsynaptic membrane potential	3	0.874636	0.109842	GABRA2, GABRA1, GABRG2	335	49	28924	5.28614	1	0.540579	0.513903
GOTERM_CC_DIRECT	GO:0034707~chloride channel complex	3	0.874636	0.122509	GABRA2, GABRA1, GABRG2	340	53	29722	4.94817	1	0.391725	0.341814
INTERPRO	IPR018000:Neurotransmitter_ion_chnl_CS	3	0.874636	0.130649	GABRA2, GABRA1, GABRG2	343	41	22271	4.75098	1	1	0.993372
GOTERM_BP_DIRECT	GO:1902476~chloride transmembrane transport	4	1.16618	0.133973	GABRA2, GABRA1, GABRG2, PCYOX1	334	113	29712	3.14896	1	0.988197	0.97747
INTERPRO	IPR006029:Neurotrans-gated_channel_TM	3	0.874636	0.135856	GABRA2, GABRA1, GABRG2	343	42	22271	4.63786	1	1	0.993372
INTERPRO	IPR006201:Neur_channel	3	0.874636	0.135856	GABRA2, GABRA1, GABRG2	343	42	22271	4.63786	1	1	0.993372
INTERPRO	IPR006202:Neur_chan_lig-bd	3	0.874636	0.135856	GABRA2, GABRA1, GABRG2	343	42	22271	4.63786	1	1	0.993372
INTERPRO	IPR036719:Neuro-gated_channel_TM_sf	3	0.874636	0.135856	GABRA2, GABRA1, GABRG2	343	42	22271	4.63786	1	1	0.993372
INTERPRO	IPR036734:Neur_chan_lig-bd_sf	3	0.874636	0.135856	GABRA2, GABRA1, GABRG2	343	42	22271	4.63786	1	1	0.993372
INTERPRO	IPR038050:Neuro_actylchol_rec	3	0.874636	0.135856	GABRA2, GABRA1, GABRG2	343	42	22271	4.63786	1	1	0.993372
UP_KW_MOLECULAR_FUNCTION	KW-0869~Chloride channel	3	0.874636	0.217011	GABRA2, GABRA1, GABRG2	210	52	12454	3.42143	1	0.72337	0.651033
GOTERM_MF_DIRECT	GO:0005254~chloride channel activity	3	0.874636	0.219006	GABRA2, GABRA1, GABRG2	335	76	28924	3.40817	1	0.86316	0.820566
KEGG_PATHWAY	mmu05033:Nicotine addiction	3	0.874636	0.228206	GABRA2, GABRA1, GABRG2	217	40	9565	3.30588	1	0.801645	0.719725
UP_KW_CELLULAR_COMPONENT	KW-0628~Postsynaptic cell membrane	5	1.45773	0.285636	GABRA2, GABRA1, TRAPPC4, AKAP5, GABRG2	318	159	18649	1.84417	0.999998	0.636489	0.522248
UP_KW_MOLECULAR_FUNCTION	KW-0407~Ion channel	7	2.04082	0.501082	GABRA2, GABRA1, RYR2, KCNJ10, KCNJ9, GABRG2, KCNJ3	210	337	12454	1.23185	1	1	0.915254
UP_KW_LIGAND	KW-0868~Chloride	3	0.874636	0.60111	GABRA2, GABRA1, GABRG2	156	88	6792	1.48427	1	1	0.909091
KEGG_PATHWAY	mmu04080:Neuroactive ligand-receptor interaction	4	1.16618	0.994145	GABRA2, GABRA1, LYNX1, GABRG2	217	392	9565	0.449779	1	1	0.994145
Annotation Cluster 31	Enrichment Score: 1.1160144351459889
Category	Term	Count	%	PValue	Genes	List Total	Pop Hits	Pop Total	Fold Enrichment	Bonferroni	Benjamini	FDR
GOTERM_BP_DIRECT	GO:0051301~cell division	11	3.207	0.0106275	NUMA1, CSNK1A1, DCTN1, CLTA, ABRAXAS2, SEPTIN9, CKAP5, SEPTIN11, CLASP2, PPP1CA, GNAI2	334	377	29712	2.59559	1	0.307787	0.304446
GOTERM_MF_DIRECT	GO:0051010~microtubule plus-end binding	3	0.874636	0.024158	NUMA1, CKAP5, CLASP2	335	21	28924	12.3343	1	0.260076	0.247242
GOTERM_CC_DIRECT	GO:0035371~microtubule plus-end	3	0.874636	0.0303458	NUMA1, DCTN1, CKAP5	340	24	29722	10.9272	1	0.169023	0.147487
GOTERM_MF_DIRECT	GO:0015631~tubulin binding	4	1.16618	0.0474069	NUMA1, DCTN1, NCALD, CLASP2	335	70	28924	4.93373	1	0.37544	0.356914
GOTERM_CC_DIRECT	GO:0000922~spindle pole	5	1.45773	0.0721961	NUMA1, DCTN1, ABRAXAS2, CKAP5, CLASP2	340	137	29722	3.19043	1	0.292931	0.255608
UP_KW_BIOLOGICAL_PROCESS	KW-0132~Cell division	11	3.207	0.103403	NUMA1, CSNK1A1, DCTN1, CLTA, ABRAXAS2, SEPTIN9, CKAP5, SEPTIN11, CLASP2, PPP1CA, GNAI2	185	395	11473	1.72703	0.999965	0.814851	0.806183
GOTERM_CC_DIRECT	GO:0072686~mitotic spindle	4	1.16618	0.220904	TUBB2B, NUMA1, DCTN1, CLASP2	340	142	29722	2.46247	1	0.564094	0.492221
UP_KW_BIOLOGICAL_PROCESS	KW-0498~Mitosis	7	2.04082	0.305026	NUMA1, CSNK1A1, DCTN1, CLTA, ABRAXAS2, CKAP5, CLASP2	185	284	11473	1.52857	1	1	1
UP_KW_BIOLOGICAL_PROCESS	KW-0131~Cell cycle	12	3.49854	0.486238	SMPD3, NUMA1, CSNK1A1, DCTN1, CLTA, ABRAXAS2, SEPTIN9, CKAP5, SEPTIN11, CLASP2, PPP1CA, GNAI2	185	657	11473	1.13272	1	1	1
Annotation Cluster 32	Enrichment Score: 1.0830807745190554
Category	Term	Count	%	PValue	Genes	List Total	Pop Hits	Pop Total	Fold Enrichment	Bonferroni	Benjamini	FDR
GOTERM_MF_DIRECT	GO:0140839~RNA polymerase II CTD heptapeptide repeat P3 isomerase activity	3	0.874636	0.0679665	PTPA, PPIA, FKBP3	335	37	28924	7.00056	1	0.417359	0.396764
GOTERM_MF_DIRECT	GO:0140840~RNA polymerase II CTD heptapeptide repeat P6 isomerase activity	3	0.874636	0.0679665	PTPA, PPIA, FKBP3	335	37	28924	7.00056	1	0.417359	0.396764
UP_KW_MOLECULAR_FUNCTION	KW-0697~Rotamase	3	0.874636	0.121946	PTPA, PPIA, FKBP3	210	36	12454	4.94206	0.999591	0.522626	0.470364
Annotation Cluster 33	Enrichment Score: 1.0672997327900042
Category	Term	Count	%	PValue	Genes	List Total	Pop Hits	Pop Total	Fold Enrichment	Bonferroni	Benjamini	FDR
GOTERM_CC_DIRECT	GO:0005902~microvillus	5	1.45773	0.0227478	KCNJ10, VCAM1, NHERF1, MSN, JAM3	340	94	29722	4.64987	0.999993	0.133902	0.116841
GOTERM_CC_DIRECT	GO:0045177~apical part of cell	5	1.45773	0.0815622	AFDN, VCAM1, NHERF1, MSN, PRKCA	340	143	29722	3.05656	1	0.313729	0.273756
KEGG_PATHWAY	mmu04530:Tight junction	6	1.74927	0.338588	AFDN, NHERF1, DLG3, MSN, PRKACB, JAM3	217	170	9565	1.55571	1	0.999619	0.897468
Annotation Cluster 34	Enrichment Score: 1.0270541960642685
Category	Term	Count	%	PValue	Genes	List Total	Pop Hits	Pop Total	Fold Enrichment	Bonferroni	Benjamini	FDR
GOTERM_BP_DIRECT	GO:0048661~positive regulation of smooth muscle cell proliferation	5	1.45773	0.0154243	SMPD3, PHB1, NAMPT, PRKCA, MTOR	334	85	29712	5.23283	1	0.378514	0.374406
GOTERM_BP_DIRECT	GO:0070374~positive regulation of ERK1 and ERK2 cascade	6	1.74927	0.119137	PHB1, NAMPT, PTK2B, PRKCA, MIF, GNAI2	334	231	29712	2.3106	1	0.954394	0.944034
GOTERM_BP_DIRECT	GO:0051897~positive regulation of phosphatidylinositol 3-kinase/protein kinase B signal transduction	4	1.16618	0.451424	PHB1, PTK2B, PRKCA, MTOR	334	221	29712	1.6101	1	1	0.989593
Annotation Cluster 35	Enrichment Score: 0.9912290088239879
Category	Term	Count	%	PValue	Genes	List Total	Pop Hits	Pop Total	Fold Enrichment	Bonferroni	Benjamini	FDR
GOTERM_BP_DIRECT	GO:0006468~protein phosphorylation	12	3.49854	0.00178678	GSK3A, ILF3, STK24, CSNK1A1, PTPRA, MINK1, PTK2B, ADAM10, PRKCA, COMT, PRKACB, MTOR	334	342	29712	3.12134	0.980824	0.116194	0.114932
UP_SEQ_FEATURE	ACT_SITE:Proton acceptor	25	7.28863	0.00264784	GSK3A, IDE, HSD17B11, KALRN, SMPD3, ACADL, ME1, PTK2B, BPNT2, PRKACB, USP46, USP7, CSNK1A1, MINK1, LMTK3, PRKCA, ACADSB, ALDH4A1, STK24, ALDH1A1, GPD1, ALDOC, PHPT1, DLD, ALDH7A1	331	867	22253	1.93857	0.946162	0.291791	0.290203
GOTERM_BP_DIRECT	GO:0006338~chromatin remodeling	15	4.37318	0.0200717	CSNK1A1, MINK1, LMTK3, PSIP1, KALRN, MTOR, PPP1CA, PPM1A, SFPQ, PTPRZ1, STK24, PTPRA, PGP, PTPN9, PADI2	334	671	29712	1.98863	1	0.443785	0.438968
GOTERM_MF_DIRECT	GO:0035403~histone H3T6 kinase activity	8	2.33236	0.0292992	GSK3A, STK24, CSNK1A1, MINK1, LMTK3, PRKCA, KALRN, MTOR	335	255	28924	2.70872	1	0.284326	0.270295
GOTERM_MF_DIRECT	GO:0106310~protein serine kinase activity	9	2.62391	0.0636979	GSK3A, STK24, CSNK1A1, MINK1, LMTK3, PRKCA, KALRN, PRKACB, MTOR	335	366	28924	2.12312	1	0.417359	0.396764
GOTERM_MF_DIRECT	GO:0044022~histone H3S28 kinase activity	7	2.04082	0.0741497	GSK3A, STK24, CSNK1A1, MINK1, LMTK3, KALRN, MTOR	335	253	28924	2.38886	1	0.417359	0.396764
GOTERM_MF_DIRECT	GO:0044023~histone H4S1 kinase activity	7	2.04082	0.0741497	GSK3A, STK24, CSNK1A1, MINK1, LMTK3, KALRN, MTOR	335	253	28924	2.38886	1	0.417359	0.396764
GOTERM_MF_DIRECT	GO:0044024~histone H2AS1 kinase activity	7	2.04082	0.0741497	GSK3A, STK24, CSNK1A1, MINK1, LMTK3, KALRN, MTOR	335	253	28924	2.38886	1	0.417359	0.396764
GOTERM_MF_DIRECT	GO:0044025~histone H2BS14 kinase activity	7	2.04082	0.0741497	GSK3A, STK24, CSNK1A1, MINK1, LMTK3, KALRN, MTOR	335	253	28924	2.38886	1	0.417359	0.396764
GOTERM_MF_DIRECT	GO:0072354~histone H3T3 kinase activity	7	2.04082	0.0741497	GSK3A, STK24, CSNK1A1, MINK1, LMTK3, KALRN, MTOR	335	253	28924	2.38886	1	0.417359	0.396764
GOTERM_MF_DIRECT	GO:0072371~histone H2AS121 kinase activity	7	2.04082	0.0741497	GSK3A, STK24, CSNK1A1, MINK1, LMTK3, KALRN, MTOR	335	253	28924	2.38886	1	0.417359	0.396764
GOTERM_MF_DIRECT	GO:0072518~Rho-dependent protein serine/threonine kinase activity	7	2.04082	0.0741497	GSK3A, STK24, CSNK1A1, MINK1, LMTK3, KALRN, MTOR	335	253	28924	2.38886	1	0.417359	0.396764
GOTERM_MF_DIRECT	GO:0004676~3-phosphoinositide-dependent protein kinase activity	7	2.04082	0.0741497	GSK3A, STK24, CSNK1A1, MINK1, LMTK3, KALRN, MTOR	335	253	28924	2.38886	1	0.417359	0.396764
GOTERM_MF_DIRECT	GO:0004677~DNA-dependent protein kinase activity	7	2.04082	0.0741497	GSK3A, STK24, CSNK1A1, MINK1, LMTK3, KALRN, MTOR	335	253	28924	2.38886	1	0.417359	0.396764
GOTERM_MF_DIRECT	GO:0140823~histone H2BS36 kinase activity	7	2.04082	0.0741497	GSK3A, STK24, CSNK1A1, MINK1, LMTK3, KALRN, MTOR	335	253	28924	2.38886	1	0.417359	0.396764
GOTERM_MF_DIRECT	GO:0004694~eukaryotic translation initiation factor 2alpha kinase activity	7	2.04082	0.0741497	GSK3A, STK24, CSNK1A1, MINK1, LMTK3, KALRN, MTOR	335	253	28924	2.38886	1	0.417359	0.396764
GOTERM_MF_DIRECT	GO:0004711~ribosomal protein S6 kinase activity	7	2.04082	0.0741497	GSK3A, STK24, CSNK1A1, MINK1, LMTK3, KALRN, MTOR	335	253	28924	2.38886	1	0.417359	0.396764
GOTERM_MF_DIRECT	GO:0140855~histone H3S57 kinase activity	7	2.04082	0.0741497	GSK3A, STK24, CSNK1A1, MINK1, LMTK3, KALRN, MTOR	335	253	28924	2.38886	1	0.417359	0.396764
GOTERM_MF_DIRECT	GO:0035175~histone H3S10 kinase activity	7	2.04082	0.0741497	GSK3A, STK24, CSNK1A1, MINK1, LMTK3, KALRN, MTOR	335	253	28924	2.38886	1	0.417359	0.396764
GOTERM_MF_DIRECT	GO:1990244~histone H2AT120 kinase activity	7	2.04082	0.0741497	GSK3A, STK24, CSNK1A1, MINK1, LMTK3, KALRN, MTOR	335	253	28924	2.38886	1	0.417359	0.396764
GOTERM_MF_DIRECT	GO:0035979~histone H2AXS139 kinase activity	7	2.04082	0.0741497	GSK3A, STK24, CSNK1A1, MINK1, LMTK3, KALRN, MTOR	335	253	28924	2.38886	1	0.417359	0.396764
GOTERM_MF_DIRECT	GO:0140857~histone H3T45 kinase activity	7	2.04082	0.0752341	GSK3A, STK24, CSNK1A1, MINK1, LMTK3, KALRN, MTOR	335	254	28924	2.37946	1	0.418035	0.397406
GOTERM_MF_DIRECT	GO:0035402~histone H3T11 kinase activity	7	2.04082	0.0763369	GSK3A, STK24, CSNK1A1, MINK1, LMTK3, KALRN, MTOR	335	255	28924	2.37013	1	0.420769	0.400006
GOTERM_MF_DIRECT	GO:0004679~AMP-activated protein kinase activity	7	2.04082	0.0797249	GSK3A, STK24, CSNK1A1, MINK1, LMTK3, KALRN, MTOR	335	258	28924	2.34257	1	0.429144	0.407967
UP_KW_MOLECULAR_FUNCTION	KW-0418~Kinase	17	4.95627	0.136452	MPP3, GSK3A, DGKE, CSNK1A1, MINK1, AK2, LMTK3, AK3, AK4, PRKCA, KALRN, MTOR, STK24, GUK1, PTK2B, PIP4K2A, PRKACB	210	706	12454	1.42802	0.99985	0.54581	0.491229
GOTERM_MF_DIRECT	GO:0004674~protein serine/threonine kinase activity	8	2.33236	0.171304	ABR, GSK3A, STK24, CSNK1A1, MINK1, PRKCA, PRKACB, MTOR	335	393	28924	1.75756	1	0.742317	0.705686
GOTERM_MF_DIRECT	GO:0004672~protein kinase activity	6	1.74927	0.22156	GSK3A, CSNK1A1, LMTK3, PTK2B, PRKCA, MTOR	335	279	28924	1.85678	1	0.867356	0.824555
INTERPRO	IPR017441:Protein_kinase_ATP_BS	9	2.62391	0.265357	GSK3A, STK24, CSNK1A1, MINK1, LMTK3, PTK2B, PRKCA, KALRN, PRKACB	343	394	22271	1.48317	1	1	0.993372
GOTERM_BP_DIRECT	GO:0018105~peptidyl-serine phosphorylation	3	0.874636	0.333529	GSK3A, CSNK1A1, MTOR	334	106	29712	2.51768	1	1	0.989593
UP_KW_MOLECULAR_FUNCTION	KW-0723~Serine/threonine-protein kinase	9	2.62391	0.369623	GSK3A, STK24, CSNK1A1, MINK1, LMTK3, PRKCA, KALRN, PRKACB, MTOR	210	405	12454	1.31788	1	0.920622	0.828559
INTERPRO	IPR011009:Kinase-like_dom_sf	10	2.91545	0.491959	GSK3A, STK24, CSNK1A1, MINK1, LMTK3, PTK2B, PRKCA, KALRN, PRKACB, MTOR	343	560	22271	1.15946	1	1	0.993372
GOTERM_BP_DIRECT	GO:0046777~protein autophosphorylation	3	0.874636	0.49907	STK24, MINK1, MTOR	334	149	29712	1.7911	1	1	0.989593
SMART	SM00220:S_TKc	7	2.04082	0.500223	GSK3A, STK24, CSNK1A1, MINK1, PRKCA, KALRN, PRKACB	163	382	10943	1.23022	1	1	1
UP_SEQ_FEATURE	DOMAIN:Protein kinase	9	2.62391	0.513984	GSK3A, STK24, CSNK1A1, MINK1, LMTK3, PTK2B, PRKCA, KALRN, PRKACB	331	522	22253	1.15913	1	1	0.995459
INTERPRO	IPR000719:Prot_kinase_dom	9	2.62391	0.550257	GSK3A, STK24, CSNK1A1, MINK1, LMTK3, PTK2B, PRKCA, KALRN, PRKACB	343	517	22271	1.13031	1	1	0.993372
INTERPRO	IPR008271:Ser/Thr_kinase_AS	6	1.74927	0.582123	GSK3A, CSNK1A1, MINK1, PRKCA, KALRN, PRKACB	343	333	22271	1.16991	1	1	0.993372
KEGG_PATHWAY	mmu04310:Wnt signaling pathway	3	0.874636	0.909401	CSNK1A1, PRKCA, PRKACB	217	175	9565	0.755629	1	1	0.909401
Annotation Cluster 36	Enrichment Score: 0.9845264799611886
Category	Term	Count	%	PValue	Genes	List Total	Pop Hits	Pop Total	Fold Enrichment	Bonferroni	Benjamini	FDR
UP_SEQ_FEATURE	DOMAIN:EF-hand	8	2.33236	0.0286971	CALB2, RYR2, CAPNS1, VSNL1, ACTN2, GPD2, NCALD, PLCD1	331	198	22253	2.71635	1	0.662092	0.658487
UP_SEQ_FEATURE	DOMAIN:EF-hand 2	7	2.04082	0.0377592	CALB2, CAPNS1, VSNL1, ACTN2, GPD2, NCALD, PLCD1	331	166	22253	2.83498	1	0.773397	0.769187
INTERPRO	IPR011992:EF-hand-dom_pair	9	2.62391	0.057559	CALB2, RYR2, CAPNS1, VSNL1, ACTN2, PLCL1, GPD2, NCALD, PLCD1	343	270	22271	2.16433	1	0.95414	0.947031
INTERPRO	IPR002048:EF_hand_dom	8	2.33236	0.0592247	CALB2, RYR2, CAPNS1, VSNL1, ACTN2, GPD2, NCALD, PLCD1	343	225	22271	2.30862	1	0.95414	0.947031
UP_SEQ_FEATURE	DOMAIN:EF-hand 4	4	1.16618	0.0620043	CALB2, CAPNS1, VSNL1, NCALD	331	61	22253	4.4085	1	0.914889	0.909908
UP_SEQ_FEATURE	DOMAIN:EF-hand 1	6	1.74927	0.099662	CALB2, VSNL1, ACTN2, GPD2, NCALD, PLCD1	331	165	22253	2.44471	1	1	0.995459
INTERPRO	IPR018247:EF_Hand_1_Ca_BS	6	1.74927	0.141517	CALB2, CAPNS1, VSNL1, GPD2, NCALD, PLCD1	343	179	22271	2.17643	1	1	0.993372
UP_SEQ_FEATURE	DOMAIN:EF-hand 3	4	1.16618	0.152949	CALB2, CAPNS1, VSNL1, NCALD	331	91	22253	2.95515	1	1	0.995459
SMART	SM00054:EFh	5	1.45773	0.173664	CALB2, VSNL1, ACTN2, GPD2, NCALD	163	147	10943	2.2835	1	1	1
GOTERM_MF_DIRECT	GO:0005509~calcium ion binding	12	3.49854	0.219235	TPD52, CALB2, ACAN, RYR2, CAPNS1, VSNL1, ACTN2, GPD2, NCAN, PADI2, NCALD, PLCD1	335	725	28924	1.42908	1	0.86316	0.820566
UP_KW_LIGAND	KW-0106~Calcium	19	5.53936	0.786687	CHGA, RYR2, TPM4, ACTN2, CPNE7, NCAN, ATP2B4, CLTB, CLTA, PRKCA, NCALD, CALB2, ACAN, VSNL1, CAPNS1, GPD2, ALB, PADI2, PLCD1	156	915	6792	0.904077	1	1	0.909091
Annotation Cluster 37	Enrichment Score: 0.9362616624121576
Category	Term	Count	%	PValue	Genes	List Total	Pop Hits	Pop Total	Fold Enrichment	Bonferroni	Benjamini	FDR
GOTERM_BP_DIRECT	GO:0090090~negative regulation of canonical Wnt signaling pathway	5	1.45773	0.0745731	GSK3A, NHERF1, CSNK1A1, CTNND1, DKK3	334	141	29712	3.15454	1	0.769504	0.761151
GOTERM_BP_DIRECT	GO:0016055~Wnt signaling pathway	6	1.74927	0.109887	GSK3A, NHERF1, CSNK1A1, CTNND1, NDRG2, DKK3	334	225	29712	2.37222	1	0.930879	0.920775
UP_KW_BIOLOGICAL_PROCESS	KW-0879~Wnt signaling pathway	6	1.74927	0.189534	GSK3A, NHERF1, CSNK1A1, CTNND1, NDRG2, DKK3	185	190	11473	1.95841	1	0.91685	0.907096
Annotation Cluster 38	Enrichment Score: 0.9179509605966774
Category	Term	Count	%	PValue	Genes	List Total	Pop Hits	Pop Total	Fold Enrichment	Bonferroni	Benjamini	FDR
KEGG_PATHWAY	mmu04670:Leukocyte transendothelial migration	8	2.33236	0.0180829	AFDN, VCAM1, CTNND1, MSN, PTK2B, PRKCA, GNAI2, JAM3	217	119	9565	2.96325	0.993262	0.145727	0.130835
GOTERM_CC_DIRECT	GO:0098686~hippocampal mossy fiber to CA3 synapse	3	0.874636	0.181897	AFDN, CTNND1, GNAI2	340	68	29722	3.85666	1	0.498533	0.435014
KEGG_PATHWAY	mmu04015:Rap1 signaling pathway	6	1.74927	0.535862	AFDN, DOCK4, CTNND1, GNAS, PRKCA, GNAI2	217	214	9565	1.23584	1	1	0.901099
Annotation Cluster 39	Enrichment Score: 0.9172106375157312
Category	Term	Count	%	PValue	Genes	List Total	Pop Hits	Pop Total	Fold Enrichment	Bonferroni	Benjamini	FDR
GOTERM_CC_DIRECT	GO:0022627~cytosolic small ribosomal subunit	4	1.16618	0.0249401	RPS26, RPS17, RPS16, RPS13	340	55	29722	6.35765	0.999998	0.143544	0.125255
GOTERM_CC_DIRECT	GO:0032040~small-subunit processome	3	0.874636	0.265602	RPS17, RPS16, RPS13	340	88	29722	2.98015	1	0.630234	0.549934
GOTERM_BP_DIRECT	GO:0042274~ribosomal small subunit biogenesis	3	0.874636	0.267448	RPS17, RPS16, RPS13	334	90	29712	2.96527	1	1	0.989593
Annotation Cluster 40	Enrichment Score: 0.871718936770089
Category	Term	Count	%	PValue	Genes	List Total	Pop Hits	Pop Total	Fold Enrichment	Bonferroni	Benjamini	FDR
INTERPRO	IPR029071:Ubiquitin-like_domsf	8	2.33236	0.03519	BAG6, AFDN, UBXN1, DDI2, FAF2, MSN, PTK2B, RAD23B	343	200	22271	2.5972	1	0.935101	0.928135
INTERPRO	IPR000626:Ubiquitin-like_dom	3	0.874636	0.257841	BAG6, DDI2, RAD23B	343	64	22271	3.0436	1	1	0.993372
UP_SEQ_FEATURE	DOMAIN:Ubiquitin-like	3	0.874636	0.267345	BAG6, DDI2, RAD23B	331	68	22253	2.96601	1	1	0.995459
Annotation Cluster 41	Enrichment Score: 0.8589874526614641
Category	Term	Count	%	PValue	Genes	List Total	Pop Hits	Pop Total	Fold Enrichment	Bonferroni	Benjamini	FDR
KEGG_PATHWAY	mmu04961:Endocrine and other factor-regulated calcium reabsorption	9	2.62391	6.24955e-05	DNM3, CLTB, GNAS, ATP2B4, CLTA, AP2A1, ATP1B3, PRKCA, PRKACB	217	61	9565	6.50336	0.0169785	0.00122313	0.00109814
KEGG_PATHWAY	mmu04727:GABAergic synapse	10	2.91545	0.000187102	GABRA2, GABRA1, PLCL1, GAD1, PRKCA, PRKACB, GABRG2, GNG13, GLS, GNAI2	217	90	9565	4.89759	0.0499786	0.00341773	0.00306848
KEGG_PATHWAY	mmu05032:Morphine addiction	10	2.91545	0.000221364	GABRA2, GABRA1, KCNJ9, GNAS, PRKCA, PRKACB, GABRG2, GNG13, GNAI2, KCNJ3	217	92	9565	4.79112	0.0588572	0.00379086	0.00340347
KEGG_PATHWAY	mmu04728:Dopaminergic synapse	11	3.207	0.000999399	GSK3A, KCNJ9, GNAS, PRKCA, COMT, PRKACB, SLC18A2, GNG13, PPP1CA, GNAI2, KCNJ3	217	136	9565	3.56516	0.239647	0.0152131	0.0136584
KEGG_PATHWAY	mmu04724:Glutamatergic synapse	9	2.62391	0.00468188	DLG4, GNAS, DLGAP1, PRKCA, PRKACB, GNG13, GLS, GNAI2, KCNJ3	217	116	9565	3.41987	0.723584	0.0675176	0.060618
KEGG_PATHWAY	mmu04918:Thyroid hormone synthesis	7	2.04082	0.00639439	HSPA5, ALB, GNAS, ATP1B3, PRKCA, PRKACB, PDIA4	217	74	9565	4.16957	0.827557	0.0796393	0.071501
KEGG_PATHWAY	mmu04713:Circadian entrainment	8	2.33236	0.00699302	RYR2, KCNJ9, GNAS, PRKCA, PRKACB, GNG13, GNAI2, KCNJ3	217	99	9565	3.56189	0.853806	0.079837	0.0716784
KEGG_PATHWAY	mmu04921:Oxytocin signaling pathway	10	2.91545	0.00812402	RYR2, KCNJ9, GNAS, PRKCA, PPP1R12B, EEF2, PRKACB, PPP1CA, GNAI2, KCNJ3	217	154	9565	2.86223	0.893016	0.0856146	0.0768657
KEGG_PATHWAY	mmu04962:Vasopressin-regulated water reabsorption	5	1.45773	0.0169578	DCTN2, DCTN1, GNAS, PRKACB, VAMP2	217	44	9565	5.0089	0.990779	0.140801	0.126413
KEGG_PATHWAY	mmu05030:Cocaine addiction	5	1.45773	0.022677	DLG4, GNAS, PRKACB, SLC18A2, GNAI2	217	48	9565	4.59149	0.998136	0.177529	0.159387
KEGG_PATHWAY	mmu04261:Adrenergic signaling in cardiomyocytes	9	2.62391	0.0249977	RYR2, TPM4, GNAS, ATP2B4, ATP1B3, PRKCA, PRKACB, PPP1CA, GNAI2	217	156	9565	2.54298	0.999028	0.19026	0.170818
KEGG_PATHWAY	mmu04971:Gastric acid secretion	6	1.74927	0.027011	KCNJ10, GNAS, ATP1B3, PRKCA, PRKACB, GNAI2	217	75	9565	3.52627	0.999448	0.200027	0.179586
KEGG_PATHWAY	mmu04726:Serotonergic synapse	8	2.33236	0.0343286	KCNJ9, GNAS, PRKCA, PRKACB, SLC18A2, GNG13, GNAI2, KCNJ3	217	136	9565	2.59284	0.99993	0.227222	0.204002
KEGG_PATHWAY	mmu04911:Insulin secretion	6	1.74927	0.0448058	RYR2, GNAS, ATP1B3, PRKCA, PRKACB, VAMP2	217	86	9565	3.07523	0.999996	0.278181	0.249754
KEGG_PATHWAY	mmu04972:Pancreatic secretion	7	2.04082	0.0457594	RYR2, GNAS, ATP2B4, ATP1B3, PRKCA, RAB27B, SLC4A4	217	115	9565	2.68303	0.999997	0.278181	0.249754
KEGG_PATHWAY	mmu04970:Salivary secretion	6	1.74927	0.046702	GNAS, ATP2B4, ATP1B3, PRKCA, PRKACB, VAMP2	217	87	9565	3.03989	0.999998	0.278181	0.249754
GOTERM_CC_DIRECT	GO:0005834~heterotrimeric G-protein complex	3	0.874636	0.0603097	GNAS, GNG13, GNAI2	340	35	29722	7.49294	1	0.253987	0.221626
BIOCARTA	m_agpcrPathway:Attenuation of GPCR Signaling	3	0.874636	0.0607507	GNAS, PRKCA, PRKACB	45	12	1286	7.14444	0.99916	1	1
KEGG_PATHWAY	mmu05031:Amphetamine addiction	5	1.45773	0.0702653	GNAS, PRKCA, PRKACB, SLC18A2, PPP1CA	217	69	9565	3.19408	1	0.385054	0.345705
KEGG_PATHWAY	mmu04540:Gap junction	5	1.45773	0.129589	TUBB2B, GNAS, PRKCA, PRKACB, GNAI2	217	86	9565	2.56269	1	0.610053	0.547712
KEGG_PATHWAY	mmu04915:Estrogen signaling pathway	6	1.74927	0.186024	KCNJ9, GNAS, PRKACB, GNAI2, KCNJ3, HSPA1A	217	134	9565	1.97366	1	0.741456	0.665687
KEGG_PATHWAY	mmu04925:Aldosterone synthesis and secretion	5	1.45773	0.208275	GNAS, ATP2B4, ATP1B3, PRKCA, PRKACB	217	104	9565	2.11915	1	0.7727	0.693738
BIOCARTA	m_crebPathway:Transcription factor CREB and its extracellular signals	3	0.874636	0.209602	GNAS, PRKCA, PRKACB	45	25	1286	3.42933	1	1	1
KEGG_PATHWAY	mmu04270:Vascular smooth muscle contraction	6	1.74927	0.226054	GNAS, PRKCA, PPP1R12B, PRKACB, ACTG2, PPP1CA	217	144	9565	1.8366	1	0.801645	0.719725
KEGG_PATHWAY	mmu05146:Amoebiasis	5	1.45773	0.227365	SERPINB6A, PRDX1, GNAS, PRKCA, PRKACB	217	108	9565	2.04066	1	0.801645	0.719725
KEGG_PATHWAY	mmu04024:cAMP signaling pathway	8	2.33236	0.243581	AFDN, RYR2, GNAS, ATP2B4, ATP1B3, PRKACB, PPP1CA, GNAI2	217	224	9565	1.57423	1	0.844824	0.758492
KEGG_PATHWAY	mmu04725:Cholinergic synapse	5	1.45773	0.251817	PRKCA, PRKACB, GNG13, GNAI2, KCNJ3	217	113	9565	1.95037	1	0.846748	0.760219
KEGG_PATHWAY	mmu04928:Parathyroid hormone synthesis, secretion and action	5	1.45773	0.266748	NHERF1, GNAS, PRKCA, PRKACB, GNAI2	217	116	9565	1.89993	1	0.880589	0.790602
KEGG_PATHWAY	mmu04935:Growth hormone synthesis, secretion and action	5	1.45773	0.271761	GNAS, PRKCA, PRKACB, MTOR, GNAI2	217	117	9565	1.88369	1	0.88646	0.795873
KEGG_PATHWAY	mmu04919:Thyroid hormone signaling pathway	5	1.45773	0.286897	ATP1B3, PRKCA, PRKACB, MTOR, PLCD1	217	120	9565	1.8366	1	0.903798	0.81144
KEGG_PATHWAY	mmu05034:Alcoholism	7	2.04082	0.324669	GNAS, H2AC1, PRKACB, SLC18A2, GNG13, PPP1CA, GNAI2	217	207	9565	1.49057	1	0.999542	0.897399
BIOCARTA	m_gpcrPathway:Signaling Pathway from G-Protein Families	3	0.874636	0.325706	GNAS, PRKCA, PRKACB	45	34	1286	2.52157	1	1	1
KEGG_PATHWAY	mmu04912:GnRH signaling pathway	4	1.16618	0.332195	GNAS, PTK2B, PRKCA, PRKACB	217	90	9565	1.95904	1	0.999619	0.897468
KEGG_PATHWAY	mmu04926:Relaxin signaling pathway	5	1.45773	0.338052	GNAS, PRKCA, PRKACB, GNG13, GNAI2	217	130	9565	1.69532	1	0.999619	0.897468
KEGG_PATHWAY	mmu04742:Taste transduction	4	1.16618	0.344611	GABRA2, GABRA1, PRKACB, GNG13	217	92	9565	1.91645	1	0.999619	0.897468
KEGG_PATHWAY	mmu05163:Human cytomegalovirus infection	8	2.33236	0.348525	PDIA3, GNAS, PTK2B, PRKCA, PRKACB, MTOR, GNG13, GNAI2	217	254	9565	1.38829	1	0.999619	0.897468
KEGG_PATHWAY	mmu04020:Calcium signaling pathway	8	2.33236	0.35388	RYR2, GNAS, VDAC3, ATP2B4, PTK2B, PRKCA, PRKACB, PLCD1	217	255	9565	1.38285	1	0.999619	0.897468
KEGG_PATHWAY	mmu04923:Regulation of lipolysis in adipocytes	3	0.874636	0.370076	GNAS, PRKACB, GNAI2	217	57	9565	2.31991	1	1	0.901099
GOTERM_BP_DIRECT	GO:0006874~intracellular calcium ion homeostasis	3	0.874636	0.374004	RYR2, ATP2B4, PRKCA	334	116	29712	2.30064	1	1	0.989593
KEGG_PATHWAY	mmu04371:Apelin signaling pathway	5	1.45773	0.384401	RYR2, PRKACB, MTOR, GNG13, GNAI2	217	139	9565	1.58555	1	1	0.901099
KEGG_PATHWAY	mmu04916:Melanogenesis	4	1.16618	0.393969	GNAS, PRKCA, PRKACB, GNAI2	217	100	9565	1.76313	1	1	0.901099
KEGG_PATHWAY	mmu04730:Long-term depression	3	0.874636	0.394295	GNAS, PRKCA, GNAI2	217	60	9565	2.20392	1	1	0.901099
KEGG_PATHWAY	mmu04976:Bile secretion	4	1.16618	0.400082	GNAS, ATP1B3, SLC4A4, PRKACB	217	101	9565	1.74568	1	1	0.901099
KEGG_PATHWAY	mmu05414:Dilated cardiomyopathy	4	1.16618	0.412256	RYR2, TPM4, GNAS, PRKACB	217	103	9565	1.71178	1	1	0.901099
KEGG_PATHWAY	mmu04929:GnRH secretion	3	0.874636	0.418086	KCNJ9, PRKCA, KCNJ3	217	63	9565	2.09897	1	1	0.901099
KEGG_PATHWAY	mmu04720:Long-term potentiation	3	0.874636	0.449054	PRKCA, PRKACB, PPP1CA	217	67	9565	1.97366	1	1	0.901099
KEGG_PATHWAY	mmu05205:Proteoglycans in cancer	6	1.74927	0.48973	MSN, PRKCA, PPP1R12B, PRKACB, MTOR, PPP1CA	217	204	9565	1.29642	1	1	0.901099
KEGG_PATHWAY	mmu04924:Renin secretion	3	0.874636	0.515175	GNAS, PRKACB, GNAI2	217	76	9565	1.73993	1	1	0.901099
KEGG_PATHWAY	mmu04015:Rap1 signaling pathway	6	1.74927	0.535862	AFDN, DOCK4, CTNND1, GNAS, PRKCA, GNAI2	217	214	9565	1.23584	1	1	0.901099
KEGG_PATHWAY	mmu04611:Platelet activation	4	1.16618	0.544863	GNAS, PRKACB, PPP1CA, GNAI2	217	126	9565	1.39931	1	1	0.901099
KEGG_PATHWAY	mmu04022:cGMP-PKG signaling pathway	5	1.45773	0.548682	VDAC3, ATP2B4, ATP1B3, PPP1CA, GNAI2	217	172	9565	1.28135	1	1	0.901099
KEGG_PATHWAY	mmu04750:Inflammatory mediator regulation of TRP channels	4	1.16618	0.566145	GNAS, PRKCA, PRKACB, PPP1CA	217	130	9565	1.35626	1	1	0.901099
KEGG_PATHWAY	mmu05207:Chemical carcinogenesis - receptor activation	6	1.74927	0.589784	GSTA4, GNAS, PRKCA, PRKACB, MTOR, GNAI2	217	228	9565	1.15996	1	1	0.901099
KEGG_PATHWAY	mmu01522:Endocrine resistance	3	0.874636	0.625024	GNAS, PRKACB, MTOR	217	93	9565	1.42188	1	1	0.901099
KEGG_PATHWAY	mmu04062:Chemokine signaling pathway	5	1.45773	0.638424	GSK3A, PTK2B, PRKACB, GNG13, GNAI2	217	193	9565	1.14193	1	1	0.901099
KEGG_PATHWAY	mmu05170:Human immunodeficiency virus 1 infection	6	1.74927	0.638937	PDIA3, PTK2B, PRKCA, MTOR, GNG13, GNAI2	217	241	9565	1.09739	1	1	0.901099
KEGG_PATHWAY	mmu05225:Hepatocellular carcinoma	4	1.16618	0.76079	GSTA4, CSNK1A1, PRKCA, MTOR	217	175	9565	1.0075	1	1	0.901099
KEGG_PATHWAY	mmu04081:Hormone signaling	4	1.16618	0.876516	GNAS, PRKACB, GNG13, GNAI2	217	219	9565	0.805084	1	1	0.901099
KEGG_PATHWAY	mmu04934:Cushing syndrome	3	0.874636	0.884878	GNAS, PRKACB, GNAI2	217	162	9565	0.816266	1	1	0.901099
KEGG_PATHWAY	mmu04014:Ras signaling pathway	4	1.16618	0.905891	AFDN, PRKCA, PRKACB, GNG13	217	236	9565	0.747091	1	1	0.905891
KEGG_PATHWAY	mmu04510:Focal adhesion	3	0.874636	0.945583	PRKCA, PPP1R12B, PPP1CA	217	202	9565	0.654629	1	1	0.945583
KEGG_PATHWAY	mmu05200:Pathways in cancer	7	2.04082	0.986821	GSTA4, GNAS, PRKCA, PRKACB, MTOR, GNG13, GNAI2	217	548	9565	0.563045	1	1	0.986821
KEGG_PATHWAY	mmu04151:PI3K-Akt signaling pathway	4	1.16618	0.990612	YWHAQ, PRKCA, MTOR, GNG13	217	367	9565	0.480418	1	1	0.990612
GOTERM_BP_DIRECT	GO:0007186~G protein-coupled receptor signaling pathway	5	1.45773	0.99999	GNAS, RGS7BP, PLCD1, GNG13, GNAI2	334	1615	29712	0.275412	1	1	0.99999
UP_KW_MOLECULAR_FUNCTION	KW-0807~Transducer	5	1.45773	1	PLCL1, GNAS, PLCD1, GNG13, GNAI2	210	2040	12454	0.145355	1	1	1
Annotation Cluster 42	Enrichment Score: 0.8401510251971205
Category	Term	Count	%	PValue	Genes	List Total	Pop Hits	Pop Total	Fold Enrichment	Bonferroni	Benjamini	FDR
UP_SEQ_FEATURE	REPEAT:1	6	1.74927	0.107466	BAG6, RANBP2, NISCH, RYR2, SFPQ, RPL29	331	169	22253	2.38685	1	1	0.995459
UP_SEQ_FEATURE	REPEAT:2	6	1.74927	0.111491	BAG6, RANBP2, NISCH, RYR2, SFPQ, RPL29	331	171	22253	2.35893	1	1	0.995459
UP_SEQ_FEATURE	REPEAT:3	5	1.45773	0.149476	BAG6, RANBP2, NISCH, RYR2, SFPQ	331	138	22253	2.43586	1	1	0.995459
UP_SEQ_FEATURE	REPEAT:4	4	1.16618	0.243396	BAG6, RANBP2, NISCH, RYR2	331	115	22253	2.33842	1	1	0.995459
Annotation Cluster 43	Enrichment Score: 0.8314226224790685
Category	Term	Count	%	PValue	Genes	List Total	Pop Hits	Pop Total	Fold Enrichment	Bonferroni	Benjamini	FDR
UP_SEQ_FEATURE	DOMAIN:PH	9	2.62391	0.0456178	ARHGAP22, DNM3, ABR, PLCL1, KIF1A, KALRN, TECPR1, PLCD1, ARHGAP23	331	266	22253	2.27469	1	0.773397	0.769187
INTERPRO	IPR011993:PH-like_dom_sf	12	3.49854	0.0641679	ARHGAP22, RANBP2, DNM3, ABR, PLCL1, MSN, PTK2B, KIF1A, KALRN, TECPR1, PLCD1, ARHGAP23	343	424	22271	1.83764	1	1	0.993372
SMART	SM00233:PH	8	2.33236	0.0846185	ARHGAP22, DNM3, ABR, PLCL1, KIF1A, KALRN, PLCD1, ARHGAP23	163	255	10943	2.1062	0.999999	0.891015	0.891015
INTERPRO	IPR001849:PH_domain	8	2.33236	0.111308	ARHGAP22, DNM3, ABR, PLCL1, KIF1A, KALRN, PLCD1, ARHGAP23	343	263	22271	1.97506	1	1	0.993372
UP_KW_MOLECULAR_FUNCTION	KW-0343~GTPase activation	6	1.74927	0.167777	ARHGAP22, RAP1GAP2, ABR, SGSM2, ARFGAP1, ARHGAP23	210	174	12454	2.04499	0.999984	0.612074	0.550867
SMART	SM00324:RhoGAP	3	0.874636	0.25019	ARHGAP22, ABR, ARHGAP23	163	65	10943	3.09854	1	1	1
UP_SEQ_FEATURE	DOMAIN:Rho-GAP	3	0.874636	0.26184	ARHGAP22, ABR, ARHGAP23	331	67	22253	3.01028	1	1	0.995459
INTERPRO	IPR000198:RhoGAP_dom	3	0.874636	0.269243	ARHGAP22, ABR, ARHGAP23	343	66	22271	2.95136	1	1	0.993372
INTERPRO	IPR008936:Rho_GTPase_activation_prot	3	0.874636	0.403244	ARHGAP22, ABR, ARHGAP23	343	90	22271	2.16433	1	1	0.993372
Annotation Cluster 44	Enrichment Score: 0.817364366579722
Category	Term	Count	%	PValue	Genes	List Total	Pop Hits	Pop Total	Fold Enrichment	Bonferroni	Benjamini	FDR
GOTERM_MF_DIRECT	GO:0003723~RNA binding	20	5.8309	0.0032415	EIF4A2, RANBP2, RPL3, FUS, ZFR, EEF2, RPL6, PTBP1, ILF3, SFPQ, RPS16, PSPC1, FUBP1, CSDE1, HNRNPA2B1, G3BP2, SNRPE, RPL15, PABPC1, RPL18	335	816	28924	2.11618	0.893224	0.0644987	0.0613159
GOTERM_MF_DIRECT	GO:0140693~molecular condensate scaffold activity	4	1.16618	0.0170136	MECP2, FUS, HNRNPA2B1, G3BP2	335	47	28924	7.34811	0.999993	0.209328	0.198998
UP_SEQ_FEATURE	DOMAIN:RRM 1	5	1.45773	0.044984	PTBP1, SFPQ, PSPC1, HNRNPA2B1, PABPC1	331	90	22253	3.73498	1	0.773397	0.769187
UP_SEQ_FEATURE	DOMAIN:RRM 2	5	1.45773	0.044984	PTBP1, SFPQ, PSPC1, HNRNPA2B1, PABPC1	331	90	22253	3.73498	1	0.773397	0.769187
SMART	SM00360:RRM	7	2.04082	0.117202	PTBP1, SFPQ, PSPC1, FUS, HNRNPA2B1, G3BP2, PABPC1	163	225	10943	2.08864	1	0.891015	0.891015
UP_SEQ_FEATURE	DOMAIN:RRM	7	2.04082	0.137942	PTBP1, SFPQ, PSPC1, FUS, HNRNPA2B1, G3BP2, PABPC1	331	235	22253	2.00258	1	1	0.995459
INTERPRO	IPR000504:RRM_dom	7	2.04082	0.160164	PTBP1, SFPQ, PSPC1, FUS, HNRNPA2B1, G3BP2, PABPC1	343	238	22271	1.90971	1	1	0.993372
GOTERM_BP_DIRECT	GO:0008380~RNA splicing	5	1.45773	0.190012	PTBP1, ARVCF, SFPQ, FUS, PABPC1	334	201	29712	2.21289	1	1	0.989593
UP_KW_BIOLOGICAL_PROCESS	KW-0508~mRNA splicing	8	2.33236	0.204828	DDX17, PTBP1, ARVCF, SFPQ, HNRNPA2B1, SNRPE, PABPC1, PRPF19	185	299	11473	1.6593	1	0.91685	0.907096
GOTERM_CC_DIRECT	GO:0016363~nuclear matrix	4	1.16618	0.209046	SFPQ, NUMA1, PSPC1, HNRNPA2B1	340	138	29722	2.53384	1	0.544149	0.474817
INTERPRO	IPR035979:RBD_domain_sf	7	2.04082	0.229843	PTBP1, SFPQ, PSPC1, FUS, HNRNPA2B1, G3BP2, PABPC1	343	268	22271	1.69593	1	1	0.993372
INTERPRO	IPR012677:Nucleotide-bd_a/b_plait_sf	7	2.04082	0.247593	PTBP1, SFPQ, PSPC1, FUS, HNRNPA2B1, G3BP2, PABPC1	343	275	22271	1.65276	1	1	0.993372
UP_KW_MOLECULAR_FUNCTION	KW-0694~RNA-binding	15	4.37318	0.316008	DDX17, EIF4A2, RANBP2, FUS, ZFR, PTBP1, ILF3, SFPQ, PSPC1, FUBP1, CSDE1, HNRNPA2B1, G3BP2, SNRPE, PABPC1	210	716	12454	1.24242	1	0.902881	0.812593
GOTERM_BP_DIRECT	GO:0006397~mRNA processing	5	1.45773	0.326084	PTBP1, ARVCF, SFPQ, HNRNPA2B1, PABPC1	334	257	29712	1.7307	1	1	0.989593
GOTERM_MF_DIRECT	GO:0003730~mRNA 3'-UTR binding	3	0.874636	0.355007	FUS, HNRNPA2B1, PABPC1	335	108	28924	2.39834	1	1	0.952035
UP_KW_BIOLOGICAL_PROCESS	KW-0507~mRNA processing	8	2.33236	0.401241	DDX17, PTBP1, ARVCF, SFPQ, HNRNPA2B1, SNRPE, PABPC1, PRPF19	185	377	11473	1.31599	1	1	1
UP_KW_MOLECULAR_FUNCTION	KW-0678~Repressor	5	1.45773	0.989586	ZBTB18, MECP2, PTBP1, SFPQ, PSPC1	210	582	12454	0.509491	1	1	0.989586
UP_KW_MOLECULAR_FUNCTION	KW-0010~Activator	5	1.45773	0.997426	PTBP1, SFPQ, PITHD1, PSPC1, CRTC1	210	687	12454	0.431621	1	1	0.997426
Annotation Cluster 45	Enrichment Score: 0.8112257194218963
Category	Term	Count	%	PValue	Genes	List Total	Pop Hits	Pop Total	Fold Enrichment	Bonferroni	Benjamini	FDR
INTERPRO	IPR050348:Protein-Tyr_Phosphatase	3	0.874636	0.0164002	PTPRZ1, PTPRA, PTPN9	343	13	22271	14.9839	1	0.683155	0.678065
UP_KW_MOLECULAR_FUNCTION	KW-0904~Protein phosphatase	7	2.04082	0.0238064	PPM1A, PTPRZ1, PTPRA, PGP, PTPN9, PHPT1, PPP1CA	210	132	12454	3.14495	0.764409	0.158709	0.142838
GOTERM_MF_DIRECT	GO:0004725~protein tyrosine phosphatase activity	4	1.16618	0.0490902	PTPRZ1, PTPRA, PGP, PTPN9	335	71	28924	4.86424	1	0.379892	0.361145
GOTERM_MF_DIRECT	GO:0030946~protein tyrosine phosphatase activity, metal-dependent	4	1.16618	0.084114	PTPRZ1, PTPRA, PGP, PTPN9	335	89	28924	3.88046	1	0.442401	0.42057
GOTERM_MF_DIRECT	GO:0140793~histone H2AXY142 phosphatase activity	4	1.16618	0.084114	PTPRZ1, PTPRA, PGP, PTPN9	335	89	28924	3.88046	1	0.442401	0.42057
GOTERM_MF_DIRECT	GO:0004726~non-membrane spanning protein tyrosine phosphatase activity	4	1.16618	0.084114	PTPRZ1, PTPRA, PGP, PTPN9	335	89	28924	3.88046	1	0.442401	0.42057
SMART	SM00194:PTPc	3	0.874636	0.108418	PTPRZ1, PTPRA, PTPN9	163	38	10943	5.30013	1	0.891015	0.891015
INTERPRO	IPR000242:PTP_cat	3	0.874636	0.120381	PTPRZ1, PTPRA, PTPN9	343	39	22271	4.99462	1	1	0.993372
SMART	SM00404:PTPc_motif	3	0.874636	0.239203	PTPRZ1, PTPRA, PTPN9	163	63	10943	3.1969	1	1	1
INTERPRO	IPR003595:Tyr_Pase_cat	3	0.874636	0.252142	PTPRZ1, PTPRA, PTPN9	343	63	22271	3.09191	1	1	0.993372
UP_SEQ_FEATURE	DOMAIN:Tyrosine specific protein phosphatases	3	0.874636	0.272849	PTPRZ1, PTPRA, PTPN9	331	69	22253	2.92303	1	1	0.995459
INTERPRO	IPR016130:Tyr_Pase_AS	3	0.874636	0.314716	PTPRZ1, PTPRA, PTPN9	343	74	22271	2.6323	1	1	0.993372
UP_SEQ_FEATURE	DOMAIN:Tyrosine-protein phosphatase	3	0.874636	0.322181	PTPRZ1, PTPRA, PTPN9	331	78	22253	2.58575	1	1	0.995459
UP_SEQ_FEATURE	ACT_SITE:Phosphocysteine intermediate	3	0.874636	0.365324	PTPRZ1, PTPRA, PTPN9	331	86	22253	2.34522	1	1	0.995459
INTERPRO	IPR000387:Tyr_Pase_dom	3	0.874636	0.387009	PTPRZ1, PTPRA, PTPN9	343	87	22271	2.23897	1	1	0.993372
INTERPRO	IPR029021:Prot-tyrosine_phosphatase-like	3	0.874636	0.460897	PTPRZ1, PTPRA, PTPN9	343	101	22271	1.92861	1	1	0.993372
UP_KW_MOLECULAR_FUNCTION	KW-0675~Receptor	7	2.04082	1	GABRA2, NISCH, GABRA1, RYR2, PTPRZ1, PTPRA, PTPN9	210	2841	12454	0.146122	1	1	1
Annotation Cluster 46	Enrichment Score: 0.8071869931054003
Category	Term	Count	%	PValue	Genes	List Total	Pop Hits	Pop Total	Fold Enrichment	Bonferroni	Benjamini	FDR
GOTERM_CC_DIRECT	GO:0005615~extracellular space	30	8.74636	0.0413165	C1QB, ASAH1, NCAN, MTCL3, RAP1GDS1, TRF, DBI, IDE, CLU, ALAD, ACAN, PCSK1N, PTPRZ1, NAMPT, PTGDS, JAM3, LGI1, PDIA3, CHGA, LINGO1, VCAM1, MIF, PDIA4, DKK3, FABP5, SERPINB6A, ALB, PPT1, PPIA, HSPA1A	340	1809	29722	1.44971	1	0.203828	0.177858
GOTERM_CC_DIRECT	GO:0005576~extracellular region	27	7.87172	0.116192	C1QB, ASAH1, NCAN, TRF, CLU, BAG6, SMPD3, PTPRZ1, PTGDS, LGI1, PDIA3, CHGA, VCAM1, NHERF1, BTBD17, HSPA5, MIF, ITFG1, DKK3, FABP5, HNRNPA2B1, ALB, GNAS, PPT1, MAPT, PPIA, HSPA1A	340	1780	29722	1.326	1	0.380934	0.332398
UP_KW_CELLULAR_COMPONENT	KW-0964~Secreted	29	8.45481	0.789112	C1QB, ASAH1, NCAN, TRF, IDE, CLU, BAG6, ACAN, PCSK1N, PTPRZ1, NAMPT, PTGDS, JAM3, LGI1, CHGA, VCAM1, BTBD17, MIF, ITFG1, DKK3, FABP5, HNRNPA2B1, ALB, GNAS, PPT1, CD9, MAPT, PPIA, HSPA1A	318	1871	18649	0.908976	1	1	0.842105
Annotation Cluster 47	Enrichment Score: 0.7941165458445265
Category	Term	Count	%	PValue	Genes	List Total	Pop Hits	Pop Total	Fold Enrichment	Bonferroni	Benjamini	FDR
UP_SEQ_FEATURE	CROSSLNK:Glycyl lysine isopeptide (Lys-Gly) (interchain with G-Cter in SUMO2)	25	7.28863	0.0239032	RPL3, NUMA1, HP1BP3, CTNND1, PSIP1, ADD3, RPL6, PTBP1, PRDX1, G3BP2, RPL15, RPL18, RPS13, ZBTB18, DDX17, RANBP2, USP7, HSPA5, FUS, ZFR, ARHGAP23, ILF3, SFPQ, CSDE1, HNRNPA2B1	331	1049	22253	1.60223	1	0.627173	0.623759
UP_KW_PTM	KW-1017~Isopeptide bond	44	12.828	0.204639	RPL3, NUMA1, HP1BP3, CTNND1, PSIP1, ADD3, RPL6, STIP1, PTBP1, RPS17, SALL2, YWHAQ, FUNDC1, PRDX1, G3BP2, RPL15, DNM1L, RPL18, RPS13, ATG5, ZBTB18, DDX17, RANBP2, USP7, HSPA5, FUS, ZFR, H2AC1, CYRIB, EEF2, MTOR, SCAMP3, ARHGAP23, RAB10, ILF3, SFPQ, TUBB2B, CSDE1, HNRNPA2B1, UBE2N, GNAS, VDAC3, MAPT, PPIA	311	1613	13214	1.15902	0.994836	0.613916	0.588337
UP_KW_PTM	KW-0832~Ubl conjugation	52	15.1603	0.847632	RPL3, NUMA1, HP1BP3, CTNND1, PSIP1, CLU, RPL6, UBE2L3, PTBP1, RPS17, SALL2, YWHAQ, FUNDC1, DLGAP1, DNM1L, RPS13, DDX17, USP7, ACTN2, ZFR, H2AC1, SCAMP3, ILF3, SFPQ, TUBB2B, CSDE1, VDAC3, MAPT, PPIA, DCTN1, ADD3, STIP1, PRDX1, G3BP2, RPL15, RPL18, ATG5, RANBP2, ZBTB18, VCAM1, HSPA5, FUS, EEF2, CYRIB, MTOR, ARHGAP23, RAB10, DLG4, FUBP1, HNRNPA2B1, UBE2N, GNAS	311	2448	13214	0.902539	1	1	1
Annotation Cluster 48	Enrichment Score: 0.7198356944115325
Category	Term	Count	%	PValue	Genes	List Total	Pop Hits	Pop Total	Fold Enrichment	Bonferroni	Benjamini	FDR
GOTERM_CC_DIRECT	GO:0000776~kinetochore	6	1.74927	0.0377681	DCTN2, CSNK1A1, DCTN1, CKAP5, CLASP2, NDEL1	340	161	29722	3.2578	1	0.18994	0.165739
UP_KW_CELLULAR_COMPONENT	KW-0995~Kinetochore	4	1.16618	0.255471	CSNK1A1, CKAP5, CLASP2, NDEL1	318	103	18649	2.27746	0.99999	0.636489	0.522248
UP_KW_BIOLOGICAL_PROCESS	KW-0498~Mitosis	7	2.04082	0.305026	NUMA1, CSNK1A1, DCTN1, CLTA, ABRAXAS2, CKAP5, CLASP2	185	284	11473	1.52857	1	1	1
UP_KW_CELLULAR_COMPONENT	KW-0137~Centromere	4	1.16618	0.448595	CSNK1A1, CKAP5, CLASP2, NDEL1	318	145	18649	1.61778	1	0.753769	0.618477
Annotation Cluster 49	Enrichment Score: 0.718545813167859
Category	Term	Count	%	PValue	Genes	List Total	Pop Hits	Pop Total	Fold Enrichment	Bonferroni	Benjamini	FDR
UP_SEQ_FEATURE	REPEAT:TPR 6	4	1.16618	0.0747772	RANBP2, STIP1, VPS13A, MTOR	331	66	22253	4.07452	1	0.947178	0.942021
UP_SEQ_FEATURE	REPEAT:TPR 5	4	1.16618	0.0857619	RANBP2, STIP1, VPS13A, MTOR	331	70	22253	3.84169	1	1	0.995459
UP_SEQ_FEATURE	REPEAT:TPR 3	5	1.45773	0.117991	RANBP2, STIP1, VPS13A, TTC1, MTOR	331	126	22253	2.66784	1	1	0.995459
UP_SEQ_FEATURE	REPEAT:TPR 1	5	1.45773	0.146738	RANBP2, STIP1, VPS13A, TTC1, MTOR	331	137	22253	2.45364	1	1	0.995459
UP_SEQ_FEATURE	REPEAT:TPR 2	5	1.45773	0.146738	RANBP2, STIP1, VPS13A, TTC1, MTOR	331	137	22253	2.45364	1	1	0.995459
UP_SEQ_FEATURE	REPEAT:TPR 4	4	1.16618	0.149441	RANBP2, STIP1, VPS13A, MTOR	331	90	22253	2.98798	1	1	0.995459
UP_KW_DOMAIN	KW-0802~TPR repeat	5	1.45773	0.186077	RANBP2, STIP1, VPS13A, TTC1, MTOR	216	155	14896	2.22461	0.986749	0.55823	0.505065
UP_SEQ_FEATURE	REPEAT:TPR 7	3	0.874636	0.201639	RANBP2, STIP1, MTOR	331	56	22253	3.60159	1	1	0.995459
INTERPRO	IPR011990:TPR-like_helical_dom_sf	5	1.45773	0.432347	RANBP2, STIP1, WFS1, TTC1, MTOR	343	220	22271	1.47568	1	1	0.993372
SMART	SM00028:TPR	3	0.874636	0.537627	RANBP2, STIP1, TTC1	163	121	10943	1.6645	1	1	1
INTERPRO	IPR019734:TPR_rpt	3	0.874636	0.587422	RANBP2, STIP1, TTC1	343	128	22271	1.5218	1	1	0.993372
Annotation Cluster 50	Enrichment Score: 0.7071246523095576
Category	Term	Count	%	PValue	Genes	List Total	Pop Hits	Pop Total	Fold Enrichment	Bonferroni	Benjamini	FDR
SMART	SM00239:C2	5	1.45773	0.119375	ABR, PLCL1, CPNE7, PRKCA, PLCD1	163	127	10943	2.64311	1	0.891015	0.891015
INTERPRO	IPR035892:C2_domain_sf	6	1.74927	0.121951	ABR, DOCK4, PLCL1, CPNE7, PRKCA, PLCD1	343	170	22271	2.29165	1	1	0.993372
INTERPRO	IPR000008:C2_dom	5	1.45773	0.1781	ABR, PLCL1, CPNE7, PRKCA, PLCD1	343	143	22271	2.27028	1	1	0.993372
UP_SEQ_FEATURE	DOMAIN:C2	4	1.16618	0.315735	ABR, PLCL1, PRKCA, PLCD1	331	133	22253	2.02194	1	1	0.995459
GOTERM_BP_DIRECT	GO:0035556~intracellular signal transduction	7	2.04082	0.355869	ABR, DGKE, STK24, PLCL1, PRKCA, KALRN, PLCD1	334	432	29712	1.44145	1	1	0.989593
Annotation Cluster 51	Enrichment Score: 0.643451326051314
Category	Term	Count	%	PValue	Genes	List Total	Pop Hits	Pop Total	Fold Enrichment	Bonferroni	Benjamini	FDR
GOTERM_MF_DIRECT	GO:0016301~kinase activity	5	1.45773	0.124534	MPP3, DGKE, PRKCA, KALRN, MTOR	335	165	28924	2.61637	1	0.591751	0.56255
KEGG_PATHWAY	mmu04072:Phospholipase D signaling pathway	6	1.74927	0.246967	DNM3, DGKE, GNAS, PTK2B, PRKCA, MTOR	217	149	9565	1.77497	1	0.845862	0.759424
KEGG_PATHWAY	mmu05231:Choline metabolism in cancer	4	1.16618	0.381698	DGKE, PRKCA, WASF3, MTOR	217	98	9565	1.79912	1	1	0.901099
Annotation Cluster 52	Enrichment Score: 0.6114892261506685
Category	Term	Count	%	PValue	Genes	List Total	Pop Hits	Pop Total	Fold Enrichment	Bonferroni	Benjamini	FDR
GOTERM_MF_DIRECT	GO:0005178~integrin binding	10	2.91545	0.000107344	NISCH, VCAM1, PTPRZ1, CD9, PRKCA, ICAM5, L1CAM, PPIA, PDIA4, JAM3	335	160	28924	5.39627	0.0712947	0.00528284	0.00502215
GOTERM_BP_DIRECT	GO:0007155~cell adhesion	13	3.79009	0.0155788	VCAM1, NCAN, CTNND1, PRKCA, ICAM5, L1CAM, ACAN, AFDN, ALCAM, PSPC1, CD9, PTK2B, JAM3	334	523	29712	2.2112	1	0.378514	0.374406
UP_SEQ_FEATURE	DOMAIN:Ig-like C2-type 6	3	0.874636	0.0994145	VCAM1, ICAM5, L1CAM	331	36	22253	5.60247	1	1	0.995459
GOTERM_BP_DIRECT	GO:0007157~heterophilic cell-cell adhesion via plasma membrane cell adhesion molecules	3	0.874636	0.10453	VCAM1, ALCAM, L1CAM	334	49	29712	5.44641	1	0.910048	0.90017
UP_KW_BIOLOGICAL_PROCESS	KW-0130~Cell adhesion	12	3.49854	0.164103	CYFIP2, AFDN, ARVCF, VCAM1, ALCAM, NCAN, CTNND1, CD9, PRKCA, ICAM5, L1CAM, JAM3	185	490	11473	1.51876	1	0.907394	0.897741
UP_SEQ_FEATURE	DOMAIN:Ig-like C2-type 3	4	1.16618	0.178196	VCAM1, ALCAM, ICAM5, L1CAM	331	98	22253	2.74407	1	1	0.995459
UP_SEQ_FEATURE	DOMAIN:Ig-like C2-type 5	3	0.874636	0.185489	VCAM1, ICAM5, L1CAM	331	53	22253	3.80545	1	1	0.995459
UP_SEQ_FEATURE	DOMAIN:Ig-like C2-type 4	3	0.874636	0.250835	VCAM1, ICAM5, L1CAM	331	65	22253	3.1029	1	1	0.995459
SMART	SM00408:IGc2	6	1.74927	0.294443	LINGO1, VCAM1, ICAM5, L1CAM, KALRN, JAM3	163	244	10943	1.65086	1	1	1
GOTERM_BP_DIRECT	GO:0007160~cell-matrix adhesion	3	0.874636	0.29648	VCAM1, L1CAM, JAM3	334	97	29712	2.75128	1	1	0.989593
INTERPRO	IPR003598:Ig_sub2	6	1.74927	0.318703	LINGO1, VCAM1, ICAM5, L1CAM, KALRN, JAM3	343	244	22271	1.59664	1	1	0.993372
INTERPRO	IPR013098:Ig_I-set	4	1.16618	0.355874	LINGO1, VCAM1, L1CAM, KALRN	343	138	22271	1.88203	1	1	0.993372
UP_SEQ_FEATURE	DOMAIN:Ig-like C2-type 2	4	1.16618	0.368376	VCAM1, ALCAM, ICAM5, L1CAM	331	146	22253	1.84191	1	1	0.995459
UP_SEQ_FEATURE	DOMAIN:Ig-like C2-type 1	4	1.16618	0.372405	VCAM1, ALCAM, ICAM5, L1CAM	331	147	22253	1.82938	1	1	0.995459
UP_SEQ_FEATURE	DOMAIN:Ig-like C2-type	3	0.874636	0.48231	LINGO1, KALRN, JAM3	331	109	22253	1.85036	1	1	0.995459
KEGG_PATHWAY	mmu04514:Cell adhesion molecules	5	1.45773	0.578925	VCAM1, ALCAM, L1CAM, GLG1, JAM3	217	179	9565	1.23124	1	1	0.901099
UP_KW_DOMAIN	KW-0393~Immunoglobulin domain	9	2.62391	0.658914	LINGO1, ACAN, VCAM1, ALCAM, NCAN, ICAM5, L1CAM, KALRN, JAM3	216	610	14896	1.01749	1	1	0.95
SMART	SM00409:IG	9	2.62391	0.689965	LINGO1, ACAN, VCAM1, ALCAM, NCAN, ICAM5, L1CAM, KALRN, JAM3	163	611	10943	0.988895	1	1	1
INTERPRO	IPR003599:Ig_sub	9	2.62391	0.724495	LINGO1, ACAN, VCAM1, ALCAM, NCAN, ICAM5, L1CAM, KALRN, JAM3	343	611	22271	0.956416	1	1	0.993372
GOTERM_CC_DIRECT	GO:0009897~external side of plasma membrane	6	1.74927	0.755399	VCAM1, ALCAM, CD9, IDE, L1CAM, KCNJ3	340	551	29722	0.951916	1	1	0.874275
INTERPRO	IPR007110:Ig-like_dom	10	2.91545	0.972497	LINGO1, ACAN, VCAM1, ALCAM, NCAN, ICAM5, L1CAM, KALRN, WDR77, JAM3	343	1000	22271	0.6493	1	1	0.993372
UP_SEQ_FEATURE	DOMAIN:Ig-like	7	2.04082	0.983373	LINGO1, VCAM1, ALCAM, NCAN, L1CAM, KALRN, WDR77	331	818	22253	0.575314	1	1	0.995459
INTERPRO	IPR036179:Ig-like_dom_sf	9	2.62391	0.99261	LINGO1, ACAN, VCAM1, ALCAM, NCAN, ICAM5, L1CAM, KALRN, JAM3	343	1055	22271	0.553905	1	1	0.993372
INTERPRO	IPR013783:Ig-like_fold	11	3.207	0.996201	LINGO1, ACAN, VCAM1, ALCAM, PTPRZ1, NCAN, RIMBP2, ICAM5, L1CAM, KALRN, JAM3	343	1305	22271	0.547303	1	1	0.996201
Annotation Cluster 53	Enrichment Score: 0.5420574718990635
Category	Term	Count	%	PValue	Genes	List Total	Pop Hits	Pop Total	Fold Enrichment	Bonferroni	Benjamini	FDR
GOTERM_BP_DIRECT	GO:0000724~double-strand break repair via homologous recombination	4	1.16618	0.0956761	SFPQ, WDR48, UBE2N, NUCKS1	334	97	29712	3.66837	1	0.881431	0.871864
UP_KW_BIOLOGICAL_PROCESS	KW-0234~DNA repair	7	2.04082	0.481624	USP7, SFPQ, WDR48, UBE2N, NUCKS1, PRPF19, RAD23B	185	346	11473	1.25466	1	1	1
UP_KW_BIOLOGICAL_PROCESS	KW-0227~DNA damage	8	2.33236	0.513234	USP7, SFPQ, WDR48, ARMT1, UBE2N, NUCKS1, PRPF19, RAD23B	185	420	11473	1.18126	1	1	1
Annotation Cluster 54	Enrichment Score: 0.5157726804807001
Category	Term	Count	%	PValue	Genes	List Total	Pop Hits	Pop Total	Fold Enrichment	Bonferroni	Benjamini	FDR
GOTERM_CC_DIRECT	GO:0071013~catalytic step 2 spliceosome	4	1.16618	0.149682	HNRNPA2B1, SNRPE, PABPC1, PRPF19	340	117	29722	2.98864	1	0.428372	0.373792
UP_KW_BIOLOGICAL_PROCESS	KW-0508~mRNA splicing	8	2.33236	0.204828	DDX17, PTBP1, ARVCF, SFPQ, HNRNPA2B1, SNRPE, PABPC1, PRPF19	185	299	11473	1.6593	1	0.91685	0.907096
GOTERM_CC_DIRECT	GO:0005681~spliceosomal complex	4	1.16618	0.241963	HNRNPA2B1, SNRPE, PABPC1, PRPF19	340	149	29722	2.34678	1	0.588435	0.513461
UP_KW_BIOLOGICAL_PROCESS	KW-0507~mRNA processing	8	2.33236	0.401241	DDX17, PTBP1, ARVCF, SFPQ, HNRNPA2B1, SNRPE, PABPC1, PRPF19	185	377	11473	1.31599	1	1	1
UP_KW_CELLULAR_COMPONENT	KW-0747~Spliceosome	4	1.16618	0.479329	HNRNPA2B1, SNRPE, PABPC1, PRPF19	318	152	18649	1.54328	1	0.753769	0.618477
GOTERM_BP_DIRECT	GO:0000398~mRNA splicing, via spliceosome	3	0.874636	0.56366	HNRNPA2B1, SNRPE, PRPF19	334	168	29712	1.58854	1	1	0.989593
Annotation Cluster 55	Enrichment Score: 0.4307119105759041
Category	Term	Count	%	PValue	Genes	List Total	Pop Hits	Pop Total	Fold Enrichment	Bonferroni	Benjamini	FDR
GOTERM_BP_DIRECT	GO:0006511~ubiquitin-dependent protein catabolic process	5	1.45773	0.273125	BAG6, UBE2N, UBR3, WDR77, UBE2L3	334	236	29712	1.88471	1	1	0.989593
GOTERM_MF_DIRECT	GO:0004842~ubiquitin-protein transferase activity	5	1.45773	0.303487	HECTD3, UBE2N, UBR3, PRPF19, UBE2L3	335	241	28924	1.79129	1	1	0.952035
UP_SEQ_FEATURE	ACT_SITE:Glycyl thioester intermediate	3	0.874636	0.31127	HECTD3, UBE2N, UBE2L3	331	76	22253	2.6538	1	1	0.995459
GOTERM_BP_DIRECT	GO:0016567~protein ubiquitination	5	1.45773	0.733692	HECTD3, UBE2N, UBR3, ATG5, UBE2L3	334	443	29712	1.00404	1	1	0.989593
Annotation Cluster 56	Enrichment Score: 0.39928336145028237
Category	Term	Count	%	PValue	Genes	List Total	Pop Hits	Pop Total	Fold Enrichment	Bonferroni	Benjamini	FDR
GOTERM_BP_DIRECT	GO:0006814~sodium ion transport	4	1.16618	0.119041	NHERF1, FXYD6, ATP1B3, SLC4A4	334	107	29712	3.32554	1	0.954394	0.944034
UP_KW_BIOLOGICAL_PROCESS	KW-0739~Sodium transport	3	0.874636	0.603288	FXYD6, ATP1B3, SLC4A4	185	126	11473	1.47658	1	1	1
UP_KW_LIGAND	KW-0915~Sodium	3	0.874636	0.882937	FXYD6, ATP1B3, SLC4A4	156	159	6792	0.82148	1	1	0.909091
Annotation Cluster 57	Enrichment Score: 0.3546221509080181
Category	Term	Count	%	PValue	Genes	List Total	Pop Hits	Pop Total	Fold Enrichment	Bonferroni	Benjamini	FDR
KEGG_PATHWAY	mmu04213:Longevity regulating pathway - multiple species	4	1.16618	0.158875	PRKACB, MTOR, ATG5, HSPA1A	217	61	9565	2.89038	1	0.69098	0.620369
KEGG_PATHWAY	mmu04211:Longevity regulating pathway	3	0.874636	0.60712	PRKACB, MTOR, ATG5	217	90	9565	1.46928	1	1	0.901099
KEGG_PATHWAY	mmu04140:Autophagy - animal	3	0.874636	0.894959	PRKACB, MTOR, ATG5	217	167	9565	0.791826	1	1	0.901099
Annotation Cluster 58	Enrichment Score: 0.29392598318191715
Category	Term	Count	%	PValue	Genes	List Total	Pop Hits	Pop Total	Fold Enrichment	Bonferroni	Benjamini	FDR
GOTERM_MF_DIRECT	GO:0140665~ATP-dependent H3-H4 histone complex chaperone activity	3	0.874636	0.500514	DDX17, EIF4A2, HSPA5	335	145	28924	1.78635	1	1	0.952035
GOTERM_MF_DIRECT	GO:0140849~ATP-dependent H2AZ histone chaperone activity	3	0.874636	0.500514	DDX17, EIF4A2, HSPA5	335	145	28924	1.78635	1	1	0.952035
GOTERM_MF_DIRECT	GO:0140584~chromatin extrusion motor activity	3	0.874636	0.500514	DDX17, EIF4A2, HSPA5	335	145	28924	1.78635	1	1	0.952035
GOTERM_MF_DIRECT	GO:0061775~cohesin loader activity	3	0.874636	0.507779	DDX17, EIF4A2, HSPA5	335	147	28924	1.76205	1	1	0.952035
GOTERM_MF_DIRECT	GO:0003689~DNA clamp loader activity	3	0.874636	0.532657	DDX17, EIF4A2, HSPA5	335	154	28924	1.68195	1	1	0.952035
Annotation Cluster 59	Enrichment Score: 0.24850671260431256
Category	Term	Count	%	PValue	Genes	List Total	Pop Hits	Pop Total	Fold Enrichment	Bonferroni	Benjamini	FDR
GOTERM_CC_DIRECT	GO:0031012~extracellular matrix	5	1.45773	0.339344	LINGO1, ACAN, PTPRZ1, NCAN, GLG1	340	257	29722	1.70073	1	0.744832	0.64993
GOTERM_MF_DIRECT	GO:0030246~carbohydrate binding	4	1.16618	0.557073	ACAN, PYGB, NCAN, GLG1	335	252	28924	1.37048	1	1	0.952035
UP_KW_LIGAND	KW-0430~Lectin	3	0.874636	0.950445	ACAN, NCAN, GLG1	156	204	6792	0.640271	1	1	0.950445
Annotation Cluster 60	Enrichment Score: 0.21610285278016744
Category	Term	Count	%	PValue	Genes	List Total	Pop Hits	Pop Total	Fold Enrichment	Bonferroni	Benjamini	FDR
SMART	SM00060:FN3	4	1.16618	0.393092	PTPRZ1, RIMBP2, L1CAM, KALRN	163	153	10943	1.75516	1	1	1
UP_SEQ_FEATURE	DOMAIN:Fibronectin type-III	4	1.16618	0.542892	PTPRZ1, RIMBP2, L1CAM, KALRN	331	191	22253	1.40795	1	1	0.995459
INTERPRO	IPR003961:FN3_dom	4	1.16618	0.618715	PTPRZ1, RIMBP2, L1CAM, KALRN	343	207	22271	1.25469	1	1	0.993372
INTERPRO	IPR036116:FN3_sf	4	1.16618	0.631598	PTPRZ1, RIMBP2, L1CAM, KALRN	343	211	22271	1.2309	1	1	0.993372
INTERPRO	IPR013783:Ig-like_fold	11	3.207	0.996201	LINGO1, ACAN, VCAM1, ALCAM, PTPRZ1, NCAN, RIMBP2, ICAM5, L1CAM, KALRN, JAM3	343	1305	22271	0.547303	1	1	0.996201
Annotation Cluster 61	Enrichment Score: 0.12802989999344813
Category	Term	Count	%	PValue	Genes	List Total	Pop Hits	Pop Total	Fold Enrichment	Bonferroni	Benjamini	FDR
GOTERM_BP_DIRECT	GO:0045087~innate immune response	7	2.04082	0.504681	C1QB, SFPQ, PSPC1, NDUFS4, G3BP2, MIF, ATG5	334	509	29712	1.22339	1	1	0.989593
UP_KW_BIOLOGICAL_PROCESS	KW-0399~Innate immunity	5	1.45773	0.880203	C1QB, SFPQ, PSPC1, G3BP2, MIF	185	393	11473	0.78901	1	1	1
UP_KW_BIOLOGICAL_PROCESS	KW-0391~Immunity	12	3.49854	0.92963	DDX17, BAG6, C1QB, PDIA3, SFPQ, ALCAM, PSPC1, G3BP2, PTK2B, CTPS1, MIF, ATG5	185	991	11473	0.750953	1	1	1
Annotation Cluster 62	Enrichment Score: 0.10878110869847793
Category	Term	Count	%	PValue	Genes	List Total	Pop Hits	Pop Total	Fold Enrichment	Bonferroni	Benjamini	FDR
UP_SEQ_FEATURE	DOMAIN:LRRCT	3	0.874636	0.528919	LGI1, LINGO1, ANP32B	331	119	22253	1.69486	1	1	0.995459
UP_SEQ_FEATURE	REPEAT:LRR 3	4	1.16618	0.736758	LGI1, NISCH, LINGO1, ANP32B	331	257	22253	1.04638	1	1	0.995459
UP_SEQ_FEATURE	REPEAT:LRR 2	4	1.16618	0.762059	LGI1, NISCH, LINGO1, ANP32B	331	268	22253	1.00343	1	1	0.995459
UP_SEQ_FEATURE	REPEAT:LRR 1	4	1.16618	0.764259	LGI1, NISCH, LINGO1, ANP32B	331	269	22253	0.999697	1	1	0.995459
INTERPRO	IPR001611:Leu-rich_rpt	4	1.16618	0.769287	LGI1, NISCH, LINGO1, ANP32B	343	262	22271	0.991298	1	1	0.993372
UP_SEQ_FEATURE	REPEAT:LRR 4	3	0.874636	0.876496	NISCH, LINGO1, ANP32B	331	242	22253	0.833425	1	1	0.995459
UP_KW_DOMAIN	KW-0433~Leucine-rich repeat	4	1.16618	0.924259	LGI1, NISCH, LINGO1, ANP32B	216	391	14896	0.705503	1	1	0.95
INTERPRO	IPR032675:LRR_dom_sf	4	1.16618	0.953182	LGI1, NISCH, LINGO1, ANP32B	343	411	22271	0.631922	1	1	0.993372
Annotation Cluster 63	Enrichment Score: 0.030477654693746553
Category	Term	Count	%	PValue	Genes	List Total	Pop Hits	Pop Total	Fold Enrichment	Bonferroni	Benjamini	FDR
GOTERM_MF_DIRECT	GO:0008270~zinc ion binding	17	4.95627	0.810289	ZBTB18, RANBP2, DGKE, FUS, GLO1, ZFR, UBR3, PRKCA, IDE, ARFGAP1, ALAD, PTPRZ1, SALL2, CHORDC1, ALB, SEC24C, LNPK	335	1667	28924	0.880495	1	1	0.952035
UP_KW_DOMAIN	KW-0863~Zinc-finger	9	2.62391	0.999832	ZBTB18, RANBP2, DGKE, SALL2, FUS, UBR3, PRKCA, LNPK, ARFGAP1	216	1479	14896	0.419653	1	1	0.999832
UP_KW_LIGAND	KW-0862~Zinc	18	5.24781	1	ZBTB18, RANBP2, USP46, DGKE, FUS, GLO1, TIMM9, UBR3, ADAM10, PRKCA, IDE, COX5B, ARFGAP1, ALAD, SALL2, CHORDC1, ALB, LNPK	156	2455	6792	0.319223	1	1	1
Annotation Cluster 64	Enrichment Score: 0.008747203890502361
Category	Term	Count	%	PValue	Genes	List Total	Pop Hits	Pop Total	Fold Enrichment	Bonferroni	Benjamini	FDR
UP_KW_CELLULAR_COMPONENT	KW-0472~Membrane	144	41.9825	0.950642	RAB3B, MTCH1, NCKAP1, DGKE, PHB1, NDUFA11, CPNE7, CTNND1, ICAM5, COMT, SLC4A4, CLU, ABHD12, ALCAM, CAPNS1, MPC2, PALM, PIP4K2A, PTGDS, DIP2C, PRKACB, SLC25A46, TPD52, ATP6V1G1, LMTK3, ACSL6, ADAM11, ADAM10, PRKCA, ATP1B3, GABRG2, SCAMP3, NISCH, GPD2, UQCRC1, VDAC3, LY6H, NDUFB10, UBR3, ABCB8, GLG1, CORO1C, TSPAN7, PACSIN2, RAB6A, NDUFV2, HMOX2, ATG5, PACSIN1, VCAM1, WFS1, FUS, TRAPPC4, MSN, RAB27…	318	9240	18649	0.913943	1	1	0.950642
UP_SEQ_FEATURE	TOPO_DOM:Extracellular	28	8.16327	0.969477	ICAM5, COMT, SLC4A4, GLG1, ABHD12, ALCAM, PTPRZ1, TSPAN7, SLC18A2, KCNJ3, JAM3, GABRA2, LINGO1, GABRA1, KCNJ10, VCAM1, OPALIN, KCNJ9, ADAM11, ATP2B4, ADAM10, ATP1B3, L1CAM, GABRG2, LMBRD2, PTPRA, CD9, FXYD6	331	2481	22253	0.758738	1	1	0.995459
UP_SEQ_FEATURE	TOPO_DOM:Cytoplasmic	39	11.3703	0.974643	MTCH1, RYR2, ICAM5, COMT, SLC4A4, GLG1, ABHD12, SMPD3, ALCAM, PTPRZ1, FUNDC1, TSPAN7, BPNT2, CHSY3, SLC18A2, HMOX2, LNPK, KCNJ3, JAM3, GABRA2, LINGO1, GABRA1, KCNJ10, VCAM1, OPALIN, KCNJ9, ACSL6, ADAM11, ATP2B4, ADAM10, ATP1B3, L1CAM, GABRG2, SCAMP3, LMBRD2, PTPRA, CD9, FXYD6, VAMP2	331	3356	22253	0.781274	1	1	0.995459
UP_KW_DOMAIN	KW-1133~Transmembrane helix	67	19.5335	0.987506	MTCH1, NCKAP1, RYR2, DGKE, NDUFA11, FAF2, MTCL3, ICAM5, COMT, SLC4A4, ABHD12, ALCAM, MPC2, FUNDC1, UQCRFS1, DIP2C, SLC18A2, SLC25A46, TPD52, OPALIN, LMTK3, ACSL6, ADAM11, ADAM10, ATP1B3, GABRG2, SCAMP3, ITFG1, LMBRD2, CSDE1, VAMP2, PCYOX1, NDUFB6, NDUFB3, UBR3, ABCB8, GLG1, PTPRZ1, TSPAN7, PTK2B, BPNT2, CHSY3, HMOX2, LNPK, KCNJ3, JAM3, SPAG9, RANBP2, GABRA2, LINGO1, GABRA1, KCNJ10, VCAM1, KCNJ9, …	216	5621	14896	0.82201	1	1	0.987506
UP_KW_DOMAIN	KW-0812~Transmembrane	68	19.8251	0.999031	MTCH1, NCKAP1, RYR2, DGKE, NDUFA11, FAF2, MTCL3, ICAM5, COMT, SLC4A4, ABHD12, ALCAM, MPC2, FUNDC1, UQCRFS1, DIP2C, SLC18A2, SLC25A46, TPD52, OPALIN, LMTK3, ACSL6, ADAM11, ADAM10, ATP1B3, GABRG2, SCAMP3, ITFG1, LMBRD2, CSDE1, VDAC3, VAMP2, PCYOX1, NDUFB6, NDUFB3, UBR3, ABCB8, GLG1, PTPRZ1, TSPAN7, PTK2B, BPNT2, CHSY3, HMOX2, LNPK, KCNJ3, JAM3, SPAG9, RANBP2, GABRA2, LINGO1, GABRA1, KCNJ10, VCAM1, …	216	6123	14896	0.76588	1	1	0.999031
UP_SEQ_FEATURE	TRANSMEM:Helical	65	18.9504	0.999996	MTCH1, NCKAP1, RYR2, DGKE, NDUFA11, FAF2, MTCL3, ICAM5, SLC4A4, ABHD12, ALCAM, MPC2, FUNDC1, UQCRFS1, DIP2C, SLC18A2, SLC25A46, TPD52, OPALIN, LMTK3, ACSL6, ADAM11, ADAM10, ATP1B3, GABRG2, SCAMP3, ITFG1, LMBRD2, CSDE1, VAMP2, PCYOX1, NDUFB6, NDUFB3, UBR3, ABCB8, GLG1, PTPRZ1, TSPAN7, PTK2B, BPNT2, HMOX2, LNPK, KCNJ3, JAM3, SPAG9, RANBP2, GABRA2, LINGO1, GABRA1, KCNJ10, VCAM1, KCNJ9, FUS, WFS1, ND…	331	6668	22253	0.655358	1	1	0.999996
Annotation Cluster 65	Enrichment Score: 0.004448790850579751
Category	Term	Count	%	PValue	Genes	List Total	Pop Hits	Pop Total	Fold Enrichment	Bonferroni	Benjamini	FDR
UP_SEQ_FEATURE	TOPO_DOM:Extracellular	28	8.16327	0.969477	ICAM5, COMT, SLC4A4, GLG1, ABHD12, ALCAM, PTPRZ1, TSPAN7, SLC18A2, KCNJ3, JAM3, GABRA2, LINGO1, GABRA1, KCNJ10, VCAM1, OPALIN, KCNJ9, ADAM11, ATP2B4, ADAM10, ATP1B3, L1CAM, GABRG2, LMBRD2, PTPRA, CD9, FXYD6	331	2481	22253	0.758738	1	1	0.995459
UP_SEQ_FEATURE	TOPO_DOM:Cytoplasmic	39	11.3703	0.974643	MTCH1, RYR2, ICAM5, COMT, SLC4A4, GLG1, ABHD12, SMPD3, ALCAM, PTPRZ1, FUNDC1, TSPAN7, BPNT2, CHSY3, SLC18A2, HMOX2, LNPK, KCNJ3, JAM3, GABRA2, LINGO1, GABRA1, KCNJ10, VCAM1, OPALIN, KCNJ9, ACSL6, ADAM11, ATP2B4, ADAM10, ATP1B3, L1CAM, GABRG2, SCAMP3, LMBRD2, PTPRA, CD9, FXYD6, VAMP2	331	3356	22253	0.781274	1	1	0.995459
UP_SEQ_FEATURE	CARBOHYD:N-linked (GlcNAc...) asparagine	40	11.6618	0.995361	ASAH1, NCAN, TRF, ICAM5, CLU, GLG1, ABHD12, ACAN, ALCAM, PTPRZ1, TSPAN7, BPNT2, CHSY3, PTGDS, SLC18A2, KCNJ3, JAM3, LGI1, GABRA2, LINGO1, GABRA1, VCAM1, BTBD17, OPALIN, WFS1, ADAM11, ADAM10, ATP1B3, L1CAM, GABRG2, ITFG1, PDIA4, DKK3, LMBRD2, PTPRA, PPT1, CD9, LY6H, PPIA, PCYOX1	331	3733	22253	0.720382	1	1	0.995459
UP_KW_DOMAIN	KW-0732~Signal	46	13.4111	0.999871	C1QB, ASAH1, NCAN, MTCL3, TRF, AK4, ICAM5, HSD17B11, CLU, BPHL, GLG1, BAG6, ACAN, PCSK1N, ALCAM, PTPRZ1, TSPAN7, PTGDS, JAM3, LGI1, PDIA3, CHGA, GABRA2, LINGO1, GABRA1, LYNX1, VCAM1, BTBD17, HSPA5, LMTK3, ADAM11, ADAM10, L1CAM, GABRG2, COQ6, ITFG1, PDIA4, DKK3, DLG4, PTPRA, ALB, GNAS, PPT1, FXYD6, LY6H, PCYOX1	216	4740	14896	0.669261	1	1	0.999871
UP_KW_PTM	KW-1015~Disulfide bond	48	13.9942	0.999999	C1QB, ASAH1, NDUFB7, NCAN, GLO1, TIMM9, CLTB, AK2, TRF, ICAM5, KALRN, CLU, PRDX3, ACAN, PRDX2, HMGCL, ALCAM, PTPRZ1, PRDX1, TSPAN7, UQCRFS1, PTGDS, SLC18A2, JAM3, PDIA3, CHGA, RANBP2, GABRA2, LINGO1, GABRA1, LYNX1, KCNJ10, VCAM1, ADAM11, ADAM10, RAB27B, ATP1B3, L1CAM, GABRG2, PDIA4, DKK3, FABP5, ALB, PPT1, CD9, MAPT, LY6H, DLD	311	3465	13214	0.588589	1	1	1
UP_KW_PTM	KW-0325~Glycoprotein	49	14.2857	1	NUMA1, NCAN, TRF, ICAM5, SLC4A4, CLU, ABHD12, ALCAM, PTGDS, DNM1L, SLC18A2, LYNX1, OPALIN, ADAM11, ADAM10, ATP1B3, GABRG2, ITFG1, PDIA4, DKK3, LMBRD2, MAPT, LY6H, PPIA, PCYOX1, C1QB, ASAH1, GLG1, ACAN, PTPRZ1, TSPAN7, BPNT2, CHSY3, KCNJ3, JAM3, LGI1, GABRA2, CHGA, LINGO1, GABRA1, VCAM1, BTBD17, WFS1, L1CAM, PTPRA, GNAS, PPT1, CD9, PLCD1	311	4236	13214	0.491489	1	1	1
Annotation Cluster 66	Enrichment Score: 3.9932236038844323E-4
Category	Term	Count	%	PValue	Genes	List Total	Pop Hits	Pop Total	Fold Enrichment	Bonferroni	Benjamini	FDR
UP_SEQ_FEATURE	TRANSMEM:Helical; Name=6	4	1.16618	0.998564	MTCH1, SLC4A4, SLC18A2, SLC25A46	331	714	22253	0.376636	1	1	0.998564
UP_SEQ_FEATURE	TRANSMEM:Helical; Name=5	4	1.16618	0.99867	MTCH1, SLC4A4, SLC18A2, SLC25A46	331	720	22253	0.373498	1	1	0.99867
UP_SEQ_FEATURE	TRANSMEM:Helical; Name=4	4	1.16618	0.999036	MTCH1, SLC4A4, SLC18A2, SLC25A46	331	745	22253	0.360964	1	1	0.999036
UP_SEQ_FEATURE	TRANSMEM:Helical; Name=1	4	1.16618	0.999164	MTCH1, SLC4A4, SLC18A2, SLC25A46	331	756	22253	0.355712	1	1	0.999164
UP_SEQ_FEATURE	TRANSMEM:Helical; Name=2	4	1.16618	0.999216	MTCH1, SLC4A4, SLC18A2, SLC25A46	331	761	22253	0.353375	1	1	0.999216
UP_SEQ_FEATURE	TRANSMEM:Helical; Name=3	3	0.874636	0.999836	MTCH1, SLC18A2, SLC25A46	331	740	22253	0.272552	1	1	0.999836
Annotation Cluster 67	Enrichment Score: 1.1901336520319747E-4
Category	Term	Count	%	PValue	Genes	List Total	Pop Hits	Pop Total	Fold Enrichment	Bonferroni	Benjamini	FDR
UP_SEQ_FEATURE	DOMAIN:C2H2-type	3	0.874636	0.999342	ZBTB18, SALL2, ZFR	331	641	22253	0.314647	1	1	0.999342
SMART	SM00355:ZnF_C2H2	3	0.874636	0.999785	ZBTB18, SALL2, ZFR	163	711	10943	0.28327	1	1	1
INTERPRO	IPR036236:Znf_C2H2_sf	3	0.874636	0.999865	ZBTB18, SALL2, ZFR	343	728	22271	0.267569	1	1	0.999865
INTERPRO	IPR013087:Znf_C2H2_type	3	0.874636	0.999912	ZBTB18, SALL2, ZFR	343	757	22271	0.257318	1	1	0.999912
Annotation Cluster 68	Enrichment Score: 3.7264641048773953E-6
Category	Term	Count	%	PValue	Genes	List Total	Pop Hits	Pop Total	Fold Enrichment	Bonferroni	Benjamini	FDR
UP_KW_MOLECULAR_FUNCTION	KW-0238~DNA-binding	12	3.49854	0.999987	ZBTB18, MECP2, ILF3, SFPQ, WDR48, SALL2, FUS, FUBP1, HP1BP3, ZFR, PSIP1, H2AC1	210	1734	12454	0.410414	1	1	0.999987
UP_KW_BIOLOGICAL_PROCESS	KW-0805~Transcription regulation	15	4.37318	0.999992	DDX17, ZBTB18, CRTC1, CTNND1, PSIP1, UBE2L3, MECP2, ARHGAP22, ILF3, SFPQ, SALL2, PITHD1, PSPC1, WDR82, FUBP1	185	2110	11473	0.440874	1	1	1
UP_KW_BIOLOGICAL_PROCESS	KW-0804~Transcription	15	4.37318	0.999996	DDX17, ZBTB18, CRTC1, CTNND1, PSIP1, UBE2L3, MECP2, ARHGAP22, ILF3, SFPQ, SALL2, PITHD1, PSPC1, WDR82, FUBP1	185	2166	11473	0.429475	1	1	1

## Sheet: 5
#clustering method	cluster number	cluster color	hex color	gene count	primary description	secondary description	tertiary description	protein names
MCL	1	Red	#ff0000	25	Oxidative phosphorylation	Complex I biogenesis	-	Ndufa11, Ndufaf1, Uqcrc1, Cox5b, Uqcrfs1, Ndufs4, Ndufb7, Ndufa6, Ndufb3, Ndufb6, Ndufs6, Ndufs2, Ndufb10, Ndufs7, Ndufa5, Ndufa3, Ndufv2, Ndufs3, Ppa2, Iars2, Vdac3, Prdx3, Glod4, Mpc2, Mtch1
MCL	2	Brown	#ffc165	11	Dicarboxylic acid metabolism	Mixed, incl. Carbon metabolism, and Glycolysis / Gluconeogenesis	-	Idh2, Dld, Glud1, L2hgdh, Gpd2, Pcx, Gls, Aldh4a1, Mthfd1l, Aldh7a1, Pdpr
MCL	3	Olive	#8eb200	10	Fatty acid beta-oxidation	-	-	Etfb, Mccc2, Eci2, Hmgcl, Acot13, Acadsb, Eci1, Acadl, Etfa, Acsl6
MCL	4	Green	#84ff65	4	ADP biosynthesis	Adenylate kinase activity	-	Ak3, Nt5m, Ak2, Ak4
MCL	5	Lime Green	#00b247	2	TIM23 mitochondrial import inner membrane translocase complex, and Mitochondrial intermembrane space protein transporter complex	-	-	Timm44, Timm9
MCL	6	Cyan	#65feff	2	Negative regulation of anion transmembrane transport	-	-	Prkca, Mtor
MCL	7	Blue	#0047b2	2	-	-	-	Coq6, Dhodh
MCL	8	Purple	#8465ff	2	-	-	-	Dnm1l, Fundc1

## Sheet: 6
		Protein	Full Name	Main Function
		Ndufa11	NADH:Ubiquinone Oxidoreductase Subunit A11	Accessory subunit of Complex I
		Ndufa3	NADH:Ubiquinone Oxidoreductase Subunit A3	Accessory subunit of Complex I
		Ndufa5	NADH:Ubiquinone Oxidoreductase Subunit A5	Accessory subunit of Complex I
		Ndufaf1	NADH:Ubiquinone Oxidoreductase Assembly Factor 1	Assembly factor essential for Complex I formation
		Ndufs2	NADH:Ubiquinone Oxidoreductase Core Subunit S2	Core subunit of Complex I, electron transfer
		Ndufv2	NADH:Ubiquinone Oxidoreductase Subunit V2	Electron transfer in Complex I
		Ndufs7	NADH:Ubiquinone Oxidoreductase Subunit S7	Iron-sulfur subunit of Complex I
		Ndufb10	NADH:Ubiquinone Oxidoreductase Subunit B10	Membrane subunit of Complex I
		Ndufb3	NADH:Ubiquinone Oxidoreductase Subunit B3	Membrane subunit of Complex I
		Ndufb6	NADH:Ubiquinone Oxidoreductase Subunit B6	Membrane subunit of Complex I
		Ndufb7	NADH:Ubiquinone Oxidoreductase Subunit B7	Membrane subunit of Complex I
		Ndufs4	NADH:Ubiquinone Oxidoreductase Subunit S4	Regulation and assembly of Complex I
		Ndufs6	NADH:Ubiquinone Oxidoreductase Subunit S6	Stability of Complex I
		Ndufs3	NADH:Ubiquinone Oxidoreductase Core Subunit S3	Stabilization and function of Complex I
		Ndufa6	NADH:Ubiquinone Oxidoreductase Subunit A6	LYR motif subunit of Complex I, involved in assembly
		Uqcrc1	Cytochrome b-c1 complex subunit 1	Core subunit of Complex III
		Uqcrfs1	Rieske iron-sulfur protein	Iron-sulfur subunit of Complex III, electron transfer
		Cox5b	Cytochrome c oxidase subunit 5B	Subunit of mitochondrial respiratory chain complex IV
		Iars2	Isoleucyl-tRNA synthetase 2, mitochondrial	Catalyzes attachment of isoleucine to its mitochondrial tRNA ‚Äì mitochondrial translation
		Mpc2	Mitochondrial pyruvate carrier 2	Transports pyruvate across the mitochondrial inner membrane
		Prdx3	Peroxiredoxin 3	Mitochondrial antioxidant enzyme (H2O2 reduction)
		Ppa2	Pyrophosphatase 2, mitochondrial	Hydrolysis of pyrophosphate, energy metabolism
		Glod4	Glyoxalase domain-containing protein 4	Mitochondrial protein, poorly characterized; linked to Alzheimer's disease
		Vdac3	Voltage-dependent anion channel 3	Outer mitochondrial membrane channel, ion and metabolite transport
		Mtch1	Mitochondrial carrier homolog 1	Pro-apoptotic protein at the outer mitochondrial membrane

## Sheet: 7
Term	Overlap	P-value	Adjusted P-value	Old P-value	Old Adjusted P-value	Odds Ratio	Combined Score	Genes
Metabolism	75/2181	7.80764e-18	6.69115e-15	0	0	3.81033	150.094	RPL3;NDUFA11;RPL31;ECI1;CPNE7;NCAN;ECI2;ETFA;ETFB;COMT;SMPD3;ALAD;FLAD1;MPC2;NAMPT;PIP4K2A;UQCRFS1;PGM1;ACSL6;ACOT13;PRKCA;CTPS1;NDUFS7;NDUFS6;LARS1;GPD2;GPD1;NDUFS4;ALDH1A1;UQCRC1;PGP;NDUFS3;NDUFS2;BLVRB;RPL29;BCAT1;DLD;VAMP2;ASAH1;NDUFB7;NDUFB10;NDUFB6;GLO1;NDUFB3;AK4;AKAP5;HSD17B11;BPHL;HMGCL;ACAN;PDPR;MTHFD1L;NT5M;CHSY3;RPL15;NDUFV2;HMOX2;RANBP2;NDUFA6;NDUFA5;IDH1;NDUFA3;IDH2;ACADSB;PPP1CA;DH…
Complex I Biogenesis	14/68	6.08679e-14	2.60819e-11	0	0	22.606	687.903	NDUFB7;NDUFA6;NDUFA11;NDUFB10;NDUFB6;NDUFA5;NDUFA3;NDUFB3;NDUFS7;NDUFS6;NDUFS4;NDUFS3;NDUFS2;NDUFV2
Aerobic Respiration and Respiratory Electron Transport	23/260	9.32094e-14	2.66268e-11	0	0	8.73105	261.966	NDUFB7;NDUFA6;NDUFA11;NDUFB10;NDUFB6;NDUFA5;GLO1;NDUFA3;IDH2;NDUFB3;ETFA;ETFB;PDPR;NDUFS7;NDUFS6;MPC2;NDUFS4;UQCRC1;NDUFS3;UQCRFS1;NDUFS2;NDUFV2;DLD
Respiratory Electron Transport	18/158	6.80739e-13	1.45848e-10	0	0	11.3629	318.339	NDUFB7;NDUFA6;NDUFA11;NDUFB10;NDUFB6;NDUFA5;NDUFA3;NDUFB3;ETFA;ETFB;NDUFS7;NDUFS6;NDUFS4;UQCRC1;NDUFS3;UQCRFS1;NDUFS2;NDUFV2
Transmission Across Chemical Synapses	16/269	1.73426e-07	2.97253e-05	0	0	5.50734	85.7356	GABRA2;GABRA1;ACTN2;GAD1;PRKCA;AKAP5;COMT;GABRG2;NCALD;TUBB2B;DLG4;TSPAN7;MAPT;SLC18A2;VAMP2;KCNJ3
Axon Guidance	22/541	6.72282e-07	9.60243e-05	0	0	3.74133	53.174	LYPLA2;RPL3;RPL31;NCAN;CLTB;CLTA;ADAM10;PRKCA;AKAP5;KALRN;RPS26;DNM3;TUBB2B;GAP43;ALCAM;DPYSL4;PSMC3;PTPRA;DLG4;RPL15;RPL29;CLASP2
Signaling by Rho GTPases, Miro GTPases and RHOBTB3	25/688	9.03862e-07	0.000110659	0	0	3.34929	46.6107	CYFIP2;NCKAP1;DOCK4;RAP1GDS1;ADD3;KALRN;ARHGAP22;STIP1;YWHAQ;PTK2B;HMOX2;WASF3;NDEL1;CLASP2;RANBP2;TPM4;NDUFA5;PRKCA;ARHGAP23;NISCH;TUBB2B;DLG4;ABI1;NDUFS3;PPP1R12B
Nervous System Development	22/567	1.46188e-06	0.000156604	0	0	3.55803	47.805	LYPLA2;RPL3;RPL31;NCAN;CLTB;CLTA;ADAM10;PRKCA;AKAP5;KALRN;RPS26;DNM3;TUBB2B;GAP43;ALCAM;DPYSL4;PSMC3;PTPRA;DLG4;RPL15;RPL29;CLASP2
Signaling by Rho GTPases	24/672	2.04333e-06	0.000194571	0	0	3.27709	42.9329	CYFIP2;RANBP2;NCKAP1;DOCK4;TPM4;NDUFA5;PRKCA;ADD3;KALRN;ARHGAP23;NISCH;ARHGAP22;STIP1;TUBB2B;YWHAQ;DLG4;ABI1;NDUFS3;PTK2B;PPP1R12B;HMOX2;WASF3;NDEL1;CLASP2
Neurotransmitter Receptors and Postsynaptic Signal Transmission	12/204	6.94286e-06	0.000595003	0	0	5.36404	63.7129	GABRA2;GABRA1;TUBB2B;ACTN2;DLG4;TSPAN7;PRKCA;MAPT;AKAP5;GABRG2;NCALD;KCNJ3
Neuronal System	17/411	1.04605e-05	0.000814971	0	0	3.74704	42.9706	GABRA2;GABRA1;ACTN2;GAD1;PRKCA;AKAP5;KCNAB2;COMT;GABRG2;NCALD;TUBB2B;DLG4;TSPAN7;MAPT;SLC18A2;VAMP2;KCNJ3
Mitochondrial Protein Degradation	8/97	2.20609e-05	0.00157552	0	0	7.62146	81.7151	GLUD1;NDUFB6;ECI1;IDH2;NDUFS3;IARS2;ACADSB;DLD
Cellular Responses to Stimuli	25/887	6.93034e-05	0.00456869	0	0	2.54924	24.4141	RPL3;DCTN2;RPL31;DCTN1;PRDX2;STIP1;CAPNS1;PRDX1;RPL15;HMOX2;RANBP2;ATP6V1G1;HSPA5;IDH1;MINK1;PRDX6;ARFGAP1;RPS26;TUBB2B;GCLC;PSMC3;GNAS;BLVRB;RPL29;HSPA1A
Cellular Responses to Stress	23/787	7.99734e-05	0.00489551	0	0	2.63534	24.8613	RANBP2;ATP6V1G1;RPL3;HSPA5;DCTN2;RPL31;DCTN1;IDH1;MINK1;PRDX6;ARFGAP1;RPS26;PRDX2;STIP1;TUBB2B;GCLC;PSMC3;PRDX1;BLVRB;RPL15;RPL29;HMOX2;HSPA1A
Asparagine N-linked Glycosylation	13/306	8.90036e-05	0.00508507	0	0	3.80495	35.4881	PDIA3;CMAS;UBXN1;DCTN2;DCTN1;TRAPPC4;FUOM;RAD23B;ARFGAP1;DPM1;TUBB2B;SEC24C;ARF5
L1CAM Interactions	8/120	0.00010129	0.00542535	0	0	6.04926	55.6382	DNM3;LYPLA2;GAP43;TUBB2B;ALCAM;DLG4;NCAN;CLTA
RHO GTPase Cycle	16/450	0.0001151	0.0058024	0	0	3.18071	28.8481	CYFIP2;NCKAP1;DOCK4;TPM4;NDUFA5;ADD3;KALRN;ARHGAP23;NISCH;ARHGAP22;STIP1;ABI1;NDUFS3;PTK2B;HMOX2;WASF3
Hemostasis	21/707	0.000131855	0.00627774	0	0	2.6662	23.8193	DGKE;DOCK4;HSPA5;WDR1;ACTN2;ATP2B4;AK3;PRKCA;RAB27B;MIF;CLU;GLG1;ABHD12;TUBB2B;KIF3B;TSPAN7;GNAS;CD9;KIF1A;PPIA;JAM3
VEGFA-VEGFR2 Pathway	7/99	0.000191453	0.00863555	0	0	6.42265	54.9835	CYFIP2;NCKAP1;CTNND1;ABI1;PTK2B;PRKCA;WASF3
Response to Elevated Platelet Cytosolic Ca2+	8/133	0.000206732	0.00885848	0	0	5.41655	45.9545	HSPA5;WDR1;ACTN2;CD9;PRKCA;RAB27B;CLU;PPIA
RHO GTPase Effectors	12/291	0.00021827	0.00890749	0	0	3.67497	30.9792	CYFIP2;RANBP2;NCKAP1;TUBB2B;YWHAQ;DLG4;ABI1;PRKCA;PPP1R12B;WASF3;NDEL1;CLASP2
Metabolism of Proteins	43/2067	0.000236693	0.0090386	0	0	1.9127	15.9687	EIF4A2;RAB3B;CMAS;RPL3;UBXN1;NDUFB6;DCTN2;RPL31;DCTN1;ECI1;IDE;ETFB;FUOM;UBE2L3;IARS2;RPL15;RANBP2;PDIA3;TRAPPC4;IDH2;ADAM10;RAB27B;EEF2;ACADSB;RAD23B;ARFGAP1;RPS26;DPM1;RAB10;GLUD1;TUBB2B;PSMC3;LARS1;VDAC3;UBE2N;NDUFS3;CCDC22;RPL29;LY6H;DLD;SEC24C;ARF5;VAMP2
Membrane Trafficking	19/633	0.000242576	0.0090386	0	0	2.68084	22.3158	TPD52;DCTN2;DCTN1;TRAPPC4;CLTB;CLTA;RAB27B;ARFGAP1;DNM3;RAB10;TUBB2B;KIF3B;YWHAQ;PACSIN2;KIF1A;SEC24C;ARF5;VAMP2;PACSIN1
Signal Transduction	51/2613	0.000271279	0.00934898	0	0	1.81137	14.8756	CYFIP2;NCKAP1;DGKE;DOCK4;CTNND1;CLTB;CLTA;IDE;UBE2L3;SMPD3;ABHD12;HEBP1;PTBP1;YWHAQ;PIP4K2A;NDEL1;ATP6V1G1;TPM4;ACTN2;ADAM10;PRKCA;GABRG2;NISCH;DNM3;TUBB2B;ALDH1A1;NDUFS3;PPP1R12B;DLD;RAP1GDS1;ADD3;KALRN;ARHGAP22;STIP1;PTPRZ1;PTK2B;HMOX2;WASF3;CLASP2;RANBP2;GABRA1;NDUFA5;CSNK1A1;PPP1CA;ARHGAP23;FABP5;PSMC3;PTPRA;DLG4;ABI1;GNAS
Signaling by Receptor Tyrosine Kinases	17/536	0.000274399	0.00934898	0	0	2.82621	23.1775	CYFIP2;NCKAP1;GABRA1;ATP6V1G1;CTNND1;CLTA;ADAM10;PRKCA;IDE;GABRG2;DNM3;PTBP1;PTPRZ1;DLG4;ABI1;PTK2B;WASF3
Immune System	44/2150	0.000283633	0.00934898	0	0	1.88183	15.3705	CYFIP2;EIF4A2;C1QB;NCKAP1;ASAH1;DCTN2;DCTN1;CLTA;ICAM5;CLU;UBE2L3;ALAD;KIF3B;PTPRZ1;PTK2B;HMOX2;PGM1;WASF3;RANBP2;PDIA3;RAP1GAP2;ATP6V1G1;HSPA5;IDH1;ADAM10;MIF;KCNAB2;EEF2;PRDX6;DNM3;RAB10;TUBB2B;ILF3;FABP5;PSMC3;ABI1;HNRNPA2B1;UBE2N;PTPN9;MAPT;PPIA;SEC24C;VAMP2;HSPA1A
Signaling by VEGF	7/108	0.000327387	0.0103915	0	0	5.84766	46.9238	CYFIP2;NCKAP1;CTNND1;ABI1;PTK2B;PRKCA;WASF3
RAC1 GTPase Cycle	9/184	0.000393794	0.0120529	0	0	4.3603	34.1833	CYFIP2;NISCH;ARHGAP22;NCKAP1;DOCK4;ABI1;KALRN;WASF3;ARHGAP23
Disease	43/2131	0.000453526	0.0134025	0	0	1.84739	14.222	CYFIP2;NCKAP1;RPL3;RPL31;DCTN1;NCAN;CTNND1;CLTA;PSIP1;COMT;SLC4A4;PTPA;PRDX2;ACAN;CAPNS1;YWHAQ;PRDX1;RPL15;PGM1;WASF3;RANBP2;TPM4;CSNK1A1;IDH1;ADAM10;EEF2;PPP1CA;RPS26;DPM1;TUBB2B;GCLC;PSMC3;ABI1;GNAS;UBE2N;CD9;FXYD6;RPL29;DLD;PPIA;SEC24C;VAMP2;HSPA1A
Glutamate Binding, Activation of AMPA Receptors and Synaptic Plasticity	4/31	0.000493226	0.0136353	0	0	12.3873	94.3238	DLG4;TSPAN7;PRKCA;AKAP5
Trafficking of AMPA Receptors	4/31	0.000493226	0.0136353	0	0	12.3873	94.3238	DLG4;TSPAN7;PRKCA;AKAP5
HSP90 Chaperone Cycle for Steroid Hormone Receptors (SHR) in the Presence of Ligand	5/56	0.00055375	0.0148301	0	0	8.22236	61.6578	STIP1;TUBB2B;DCTN2;DCTN1;HSPA1A
Neutrophil Degranulation	15/478	0.000697221	0.0175904	0	0	2.77855	20.1956	ASAH1;IDH1;ADAM10;MIF;KCNAB2;EEF2;PRDX6;ALAD;RAB10;FABP5;PSMC3;PPIA;HMOX2;PGM1;HSPA1A
WNT5A-dependent Internalization of FZD4	3/15	0.000697869	0.0175904	0	0	20.8312	151.39	CLTB;CLTA;PRKCA
MHC Class II Antigen Presentation	7/126	0.000826642	0.0202409	0	0	4.9586	35.1968	DNM3;TUBB2B;KIF3B;DCTN2;DCTN1;CLTA;SEC24C
RHO GTPases Activate WASPs and WAVEs	4/36	0.000881035	0.0209735	0	0	10.4492	73.5037	CYFIP2;NCKAP1;ABI1;WASF3
Platelet Degranulation	7/128	0.000907009	0.0210083	0	0	4.87614	34.1591	HSPA5;WDR1;ACTN2;CD9;RAB27B;CLU;PPIA
Peptide Chain Elongation	6/94	0.000947347	0.0213652	0	0	5.73193	39.9048	RPS26;RPL3;RPL31;RPL15;RPL29;EEF2
Signaling by ROBO Receptors	9/210	0.00101501	0.0218315	0	0	3.79124	26.1325	RPS26;RPL3;PSMC3;RPL31;PRKCA;AKAP5;RPL15;RPL29;CLASP2
Influenza Infection	8/169	0.00101897	0.0218315	0	0	4.19769	28.9177	RPS26;RANBP2;RPL3;RPL31;CLTA;RPL15;RPL29;HSPA1A
Infectious Disease	29/1311	0.0010792	0.0225579	0	0	1.98099	13.5332	CYFIP2;NCKAP1;RPL3;RPL31;CTNND1;CLTA;PSIP1;COMT;PTPA;YWHAQ;RPL15;WASF3;RANBP2;CSNK1A1;EEF2;PPP1CA;RPS26;TUBB2B;PSMC3;ABI1;GNAS;UBE2N;CD9;FXYD6;RPL29;PPIA;SEC24C;VAMP2;HSPA1A
Mitophagy	4/39	0.00119612	0.0236287	0	0	9.55206	64.2727	FUNDC1;UBE2N;VDAC3;UBE2L3
Developmental Biology	30/1385	0.00122842	0.0236287	0	0	1.94043	13.0048	EIF4A2;ASAH1;RPL3;RPL31;NCAN;CLTB;CLTA;AKAP5;KALRN;ALCAM;DPYSL4;CAPNS1;RPL15;CLASP2;LGI1;SPAG9;LYPLA2;ATP6V1G1;ADAM10;PRKCA;KRT76;RPS26;DNM3;TUBB2B;GAP43;PSMC3;PTPRA;DLG4;LARS1;RPL29
Golgi-to-ER Retrograde Transport	7/135	0.0012379	0.0236287	0	0	4.60783	30.8464	TUBB2B;KIF3B;DCTN2;DCTN1;KIF1A;ARFGAP1;ARF5
Eukaryotic Translation Elongation	6/99	0.00124072	0.0236287	0	0	5.42239	36.287	RPS26;RPL3;RPL31;RPL15;RPL29;EEF2
Platelet Activation, Signaling and Aggregation	10/262	0.00130431	0.0242998	0	0	3.36577	22.3557	ABHD12;DGKE;HSPA5;WDR1;ACTN2;CD9;PRKCA;RAB27B;CLU;PPIA
Translocation of SLC2A4 (GLUT4) to the Plasma Membrane	5/71	0.00163203	0.0297586	0	0	6.34881	40.7462	RAB10;TUBB2B;YWHAQ;KIF3B;VAMP2
Clathrin-mediated Endocytosis	7/145	0.00186667	0.0330669	0	0	4.27175	26.842	DNM3;PACSIN2;CLTB;CLTA;ARFGAP1;VAMP2;PACSIN1
Vesicle-mediated Transport	19/752	0.00189064	0.0330669	0	0	2.23166	13.9944	TPD52;DCTN2;DCTN1;TRAPPC4;CLTB;CLTA;RAB27B;ARFGAP1;DNM3;RAB10;TUBB2B;KIF3B;YWHAQ;PACSIN2;KIF1A;SEC24C;ARF5;VAMP2;PACSIN1
Branched-chain Amino Acid Catabolism	3/21	0.00193439	0.0331554	0	0	13.8833	86.7421	BCAT1;ACADSB;DLD
Uptake and Function of Diphtheria Toxin	2/6	0.0020837	0.0350144	0	0	41.5042	256.231	CD9;EEF2
Deregulated CDK5 Triggers Multiple Neurodegenerative Pathways in Alzheimer's Disease Models	3/22	0.00222011	0.0358988	0	0	13.1519	80.3607	PRDX2;CAPNS1;PRDX1
Neurodegenerative Diseases	3/22	0.00222011	0.0358988	0	0	13.1519	80.3607	PRDX2;CAPNS1;PRDX1
ER to Golgi Anterograde Transport	7/155	0.00271894	0.0428288	0	0	3.98109	23.5184	TUBB2B;DCTN2;DCTN1;TRAPPC4;SEC24C;ARFGAP1;ARF5
L13a-mediated Translational Silencing of Ceruloplasmin Expression	6/116	0.00277719	0.0428288	0	0	4.58042	26.9618	EIF4A2;RPS26;RPL3;RPL31;RPL15;RPL29
Pyruvate Metabolism	4/49	0.00280625	0.0428288	0	0	7.42561	43.6322	PDPR;MPC2;GLO1;DLD
Triglyceride Catabolism	3/24	0.0028668	0.0428288	0	0	11.8981	69.6583	FABP5;GPD2;PPP1CA
GTP Hydrolysis and Joining of the 60S Ribosomal Subunit	6/117	0.00289856	0.0428288	0	0	4.53892	26.5234	EIF4A2;RPS26;RPL3;RPL31;RPL15;RPL29
Antiviral Mechanism by IFN-stimulated Genes	7/158	0.00302527	0.0439434	0	0	3.9014	22.6311	EIF4A2;RANBP2;ILF3;TUBB2B;UBE2N;MAPT;HSPA1A
Cellular Response to Chemical Stress	8/202	0.00312079	0.0445752	0	0	3.47778	20.0657	PRDX2;GCLC;PSMC3;PRDX1;IDH1;BLVRB;PRDX6;HMOX2
Defective Intrinsic Pathway for Apoptosis	3/25	0.00322912	0.0453664	0	0	11.3567	65.1371	PRDX2;CAPNS1;PRDX1
Selenoamino Acid Metabolism	6/122	0.00356591	0.0492901	0	0	4.34218	24.474	RPS26;RPL3;RPL31;LARS1;RPL15;RPL29
Protein Localization	7/164	0.00371653	0.0505567	0	0	3.75115	20.9876	HMGCL;IDH1;ECI2;TIMM44;IDE;DLD;VAMP2
Cap-dependent Translation Initiation	6/124	0.00386253	0.050926	0	0	4.26814	23.7157	EIF4A2;RPS26;RPL3;RPL31;RPL15;RPL29
Eukaryotic Translation Initiation	6/124	0.00386253	0.050926	0	0	4.26814	23.7157	EIF4A2;RPS26;RPL3;RPL31;RPL15;RPL29
Metabolism of Amino Acids and Derivatives	11/358	0.00413606	0.0537061	0	0	2.68733	14.7481	RPS26;GLUD1;RPL3;PSMC3;RPL31;LARS1;RPL15;RPL29;BCAT1;ACADSB;DLD
Selective Autophagy	5/89	0.00437351	0.0559417	0	0	4.98379	27.0729	TUBB2B;FUNDC1;VDAC3;UBE2N;UBE2L3
Metabolism of Porphyrins	3/28	0.00447941	0.0564538	0	0	9.99241	54.0416	ALAD;BLVRB;HMOX2
ROBO Receptors Bind AKAP5	2/9	0.00488339	0.0606531	0	0	23.7131	126.199	PRKCA;AKAP5
GABA Receptor Activation	4/60	0.00583017	0.0701366	0	0	5.96368	30.6814	GABRA2;GABRA1;GABRG2;KCNJ3
Innate Immune System	24/1149	0.00594165	0.0701366	0	0	1.84049	9.43394	CYFIP2;C1QB;NCKAP1;ATP6V1G1;ASAH1;IDH1;ADAM10;MIF;KCNAB2;EEF2;PRDX6;CLU;ALAD;DNM3;RAB10;FABP5;PSMC3;ABI1;UBE2N;PPIA;HMOX2;PGM1;WASF3;HSPA1A
Antigen Presentation Folding, Assembly and Peptide Loading of Class I MHC	3/31	0.00598617	0.0701366	0	0	8.92043	45.6575	PDIA3;HSPA5;SEC24C
Activation of Ca-permeable Kainate Receptor	2/10	0.00605614	0.0701366	0	0	20.7479	105.953	DLG4;NCALD
Ionotropic Activity of Kainate Receptors	2/10	0.00605614	0.0701366	0	0	20.7479	105.953	DLG4;NCALD
PINK1-PRKN Mediated Mitophagy	3/32	0.00654767	0.0730421	0	0	8.6124	43.3087	UBE2N;VDAC3;UBE2L3
Eukaryotic Translation Termination	5/98	0.00656271	0.0730421	0	0	4.49943	22.6157	RPS26;RPL3;RPL31;RPL15;RPL29
Selenocysteine Synthesis	5/98	0.00656271	0.0730421	0	0	4.49943	22.6157	RPS26;RPL3;RPL31;RPL15;RPL29
Peroxisomal Protein Import	4/63	0.00692626	0.0758792	0	0	5.65958	28.1419	HMGCL;IDH1;ECI2;IDE
Nonsense Mediated Decay (NMD) Independent of the Exon Junction Complex (EJC)	5/100	0.00713732	0.0758792	0	0	4.40426	21.7677	RPS26;RPL3;RPL31;RPL15;RPL29
Transport to the Golgi and Subsequent Modification	7/186	0.00731311	0.0758792	0	0	3.28643	16.1629	TUBB2B;DCTN2;DCTN1;TRAPPC4;SEC24C;ARFGAP1;ARF5
APOBEC3G Mediated Resistance to HIV-1 Infection	2/11	0.00734368	0.0758792	0	0	18.4416	90.6207	PSIP1;PPIA
Formation of Annular Gap Junctions	2/11	0.00734368	0.0758792	0	0	18.4416	90.6207	CLTB;CLTA
COPI-dependent Golgi-to-ER Retrograde Traffic	5/101	0.0074374	0.0758792	0	0	4.35816	21.3603	TUBB2B;KIF3B;KIF1A;ARFGAP1;ARF5
COPI-mediated Anterograde Transport	5/101	0.0074374	0.0758792	0	0	4.35816	21.3603	TUBB2B;DCTN2;DCTN1;ARFGAP1;ARF5
Viral mRNA Translation	5/102	0.00774617	0.0780996	0	0	4.31301	20.9636	RPS26;RPL3;RPL31;RPL15;RPL29
Lysosome Vesicle Biogenesis	3/35	0.00841559	0.0828984	0	0	7.8038	37.284	CLTB;CLTA;VAMP2
N-glycan Trimming in the ER and Calnexin Calreticulin Cycle	3/35	0.00841559	0.0828984	0	0	7.8038	37.284	PDIA3;UBXN1;RAD23B
Gap Junction Degradation	2/12	0.00874311	0.085146	0	0	16.5966	78.6596	CLTB;CLTA
Formation of a Pool of Free 40S Subunits	5/106	0.00907052	0.0857052	0	0	4.14135	19.4756	RPS26;RPL3;RPL31;RPL15;RPL29
Response of EIF2AK4 (GCN2) to Amino Acid Deficiency	5/106	0.00907052	0.0857052	0	0	4.14135	19.4756	RPS26;RPL3;RPL31;RPL15;RPL29
Detoxification of Reactive Oxygen Species	3/36	0.00910055	0.0857052	0	0	7.56694	35.5602	PRDX2;PRDX1;PRDX6
Influenza Viral RNA Transcription and Replication	6/149	0.00928741	0.0865143	0	0	3.51748	16.4586	RPS26;RANBP2;RPL3;RPL31;RPL15;RPL29
Gene and Protein Expression by JAK-STAT Signaling After Interleukin-12 Stimulation	3/37	0.00981719	0.0904659	0	0	7.34401	33.9559	HNRNPA2B1;MIF;PPIA
WNT5A-dependent Internalization of FZD2, FZD5 and ROR2	2/13	0.0102516	0.0934639	0	0	15.0871	69.1037	CLTB;CLTA
Triglyceride Metabolism	3/38	0.0105658	0.0953146	0	0	7.13382	32.4598	FABP5;GPD2;PPP1CA
Translation	9/302	0.010996	0.0972421	0	0	2.58858	11.6751	EIF4A2;RPS26;RPL3;RPL31;LARS1;IARS2;RPL15;RPL29;EEF2
trans-Golgi Network Vesicle Budding	4/72	0.0110064	0.0972421	0	0	4.90828	22.1328	TPD52;CLTB;CLTA;VAMP2
Intra-Golgi and Retrograde Golgi-to-ER Traffic	7/204	0.0117907	0.101694	0	0	2.9834	13.2476	TUBB2B;KIF3B;DCTN2;DCTN1;KIF1A;ARF5;ARFGAP1
LGI-ADAM Interactions	2/14	0.0118663	0.101694	0	0	13.8291	61.3191	LGI1;DLG4
Retrograde Neurotrophin Signalling	2/14	0.0118663	0.101694	0	0	13.8291	61.3191	DNM3;CLTA
RHOG GTPase Cycle	4/74	0.0120846	0.10254	0	0	4.76755	21.0527	DOCK4;NDUFA5;NDUFS3;KALRN
Signaling by Retinoic Acid	3/41	0.0130057	0.109274	0	0	6.56962	28.5277	FABP5;ALDH1A1;DLD
Cellular Response to Starvation	6/161	0.0132471	0.10983	0	0	3.24318	14.0234	RPS26;ATP6V1G1;RPL3;RPL31;RPL15;RPL29
Diseases Associated With Glycosylation Precursor Biosynthesis	2/15	0.0135845	0.10983	0	0	12.7647	54.8732	DPM1;PGM1
Integration of Provirus	2/15	0.0135845	0.10983	0	0	12.7647	54.8732	PSIP1;PPIA
Regulation of Pyruvate Dehydrogenase (PDH) Complex	2/15	0.0135845	0.10983	0	0	12.7647	54.8732	PDPR;DLD
Regulation of Expression of SLITs and ROBOs	6/164	0.014397	0.113522	0	0	3.18111	13.4902	RPS26;RPL3;PSMC3;RPL31;RPL15;RPL29
SRP-dependent Cotranslational Protein Targeting to Membrane	5/119	0.0144381	0.113522	0	0	3.66667	15.5389	RPS26;RPL3;RPL31;RPL15;RPL29
Regulation of Insulin Secretion	4/78	0.0144386	0.113522	0	0	4.50893	19.1082	GNAS;PRKCA;AKAP5;VAMP2
Assembly and Cell Surface Presentation of NMDA Receptors	3/43	0.0147961	0.114187	0	0	6.24051	26.2937	TUBB2B;ACTN2;DLG4
Nonsense Mediated Decay (NMD) Enhanced by the Exon Junction Complex (EJC)	5/120	0.014923	0.114187	0	0	3.6346	15.283	RPS26;RPL3;RPL31;RPL15;RPL29
Nonsense-Mediated Decay (NMD)	5/120	0.014923	0.114187	0	0	3.6346	15.283	RPS26;RPL3;RPL31;RPL15;RPL29
PCP CE Pathway	4/79	0.0150692	0.114286	0	0	4.44859	18.6623	PSMC3;CLTB;CLTA;PRKCA
Heme Degradation	2/16	0.0154036	0.115299	0	0	11.8523	49.4617	BLVRB;HMOX2
PKR-mediated Signaling	4/80	0.015717	0.115299	0	0	4.38983	18.231	ILF3;TUBB2B;MAPT;HSPA1A
Post NMDA Receptor Activation Events	4/80	0.015717	0.115299	0	0	4.38983	18.231	TUBB2B;ACTN2;DLG4;MAPT
Uptake and Actions of Bacterial Toxins	3/44	0.0157409	0.115299	0	0	6.08799	25.2742	CD9;EEF2;VAMP2
Post-translational Protein Modification	27/1457	0.0162178	0.117785	0	0	1.62484	6.69701	RAB3B;CMAS;UBXN1;DCTN2;DCTN1;IDE;ETFB;FUOM;UBE2L3;RANBP2;PDIA3;TRAPPC4;ADAM10;RAB27B;EEF2;RAD23B;ARFGAP1;DPM1;RAB10;TUBB2B;PSMC3;VDAC3;UBE2N;CCDC22;LY6H;SEC24C;ARF5
Protein Methylation	2/17	0.0173208	0.122677	0	0	11.0616	44.8643	ETFB;EEF2
Regulation of MITF-M-dependent Genes Involved in Lysosome Biogenesis and Autophagy	2/17	0.0173208	0.122677	0	0	11.0616	44.8643	ASAH1;ATP6V1G1
Trafficking of GluR2-containing AMPA Receptors	2/17	0.0173208	0.122677	0	0	11.0616	44.8643	TSPAN7;PRKCA
Interleukin-12 Signaling	3/46	0.0177303	0.124548	0	0	5.80424	23.4055	HNRNPA2B1;MIF;PPIA
Norepinephrine Neurotransmitter Release Cycle	2/18	0.0193335	0.13362	0	0	10.3697	40.9181	SLC18A2;VAMP2
Serotonin Neurotransmitter Release Cycle	2/18	0.0193335	0.13362	0	0	10.3697	40.9181	SLC18A2;VAMP2
Gap Junction Trafficking	3/48	0.0198533	0.13476	0	0	5.54571	21.7358	TUBB2B;CLTB;CLTA
Recycling Pathway of L1	3/48	0.0198533	0.13476	0	0	5.54571	21.7358	DNM3;TUBB2B;CLTA
TP53 Regulates Metabolic Genes	4/86	0.0199703	0.13476	0	0	4.06738	15.9177	PRDX2;YWHAQ;PRDX1;PRDX6
Nuclear Events Mediated by NFE2L2	4/87	0.0207414	0.13887	0	0	4.01817	15.5729	GCLC;PSMC3;PRDX1;IDH1
Metabolism of Lipids	16/758	0.0209698	0.139193	0	0	1.83077	7.07531	ASAH1;ECI1;CPNE7;ECI2;ACSL6;ACOT13;HSD17B11;PPP1CA;SMPD3;HMGCL;FABP5;GPD2;GPD1;PPT1;PIP4K2A;SEC24C
GABA Synthesis, Release, Reuptake and Degradation	2/19	0.0214393	0.139193	0	0	9.75927	37.5003	GAD1;VAMP2
NFE2L2 Regulating Anti-Oxidant Detoxification Enzymes	2/19	0.0214393	0.139193	0	0	9.75927	37.5003	GCLC;PRDX1
RHO GTPases Activate CIT	2/19	0.0214393	0.139193	0	0	9.75927	37.5003	DLG4;PPP1R12B
EPH-ephrin Mediated Repulsion of Cells	3/51	0.0232893	0.146757	0	0	5.19831	19.5444	CLTB;CLTA;ADAM10
Gap Junction Trafficking and Regulation	3/51	0.0232893	0.146757	0	0	5.19831	19.5444	TUBB2B;CLTB;CLTA
IRE1alpha Activates Chaperones	3/51	0.0232893	0.146757	0	0	5.19831	19.5444	HSPA5;DCTN1;ARFGAP1
Neurotransmitter Release Cycle	3/51	0.0232893	0.146757	0	0	5.19831	19.5444	GAD1;SLC18A2;VAMP2
Chondroitin Sulfate Biosynthesis	2/20	0.0236356	0.14678	0	0	9.21662	34.5163	NCAN;CHSY3
Ras Activation Upon Ca2+ Influx Through NMDA Receptor	2/20	0.0236356	0.14678	0	0	9.21662	34.5163	ACTN2;DLG4
Apoptotic Execution Phase	3/52	0.0245017	0.149985	0	0	5.09197	18.8862	STK24;MAPT;DNM1L
COPI-independent Golgi-to-ER Retrograde Traffic	3/52	0.0245017	0.149985	0	0	5.09197	18.8862	TUBB2B;DCTN2;DCTN1
EPH-Ephrin Signaling	4/92	0.0248701	0.151161	0	0	3.78891	13.9966	CLTB;CLTA;ADAM10;KALRN
Activation of NMDA Receptors and Postsynaptic Events	4/93	0.0257511	0.15426	0	0	3.74614	13.7082	TUBB2B;ACTN2;DLG4;MAPT
Negative Regulation of NMDA Receptor-Mediated Neuronal Transmission	2/21	0.0259199	0.15426	0	0	8.73109	31.8924	ACTN2;DLG4
Unblocking of NMDA Receptors, Glutamate Binding and Activation	2/21	0.0259199	0.15426	0	0	8.73109	31.8924	ACTN2;DLG4
Ion Homeostasis	3/54	0.027027	0.159739	0	0	4.89178	17.6638	RYR2;ATP2B4;FXYD6
Early Phase of HIV Life Cycle	2/22	0.0282899	0.166058	0	0	8.29412	29.5706	PSIP1;PPIA
Extracellular Matrix Organization	8/300	0.0288532	0.168102	0	0	2.29901	8.15121	ACAN;CAPNS1;NCAN;TRAPPC4;ADAM10;PRKCA;ICAM5;JAM3
Bacterial Infection Pathways	5/143	0.0292266	0.168102	0	0	3.02529	10.6874	PTPA;CTNND1;CD9;EEF2;VAMP2
Macroautophagy	5/143	0.0292266	0.168102	0	0	3.02529	10.6874	TUBB2B;FUNDC1;VDAC3;UBE2N;UBE2L3
Golgi Associated Vesicle Biogenesis	3/56	0.0296859	0.168482	0	0	4.70671	16.5539	TPD52;CLTA;VAMP2
Interleukin-12 Family Signaling	3/56	0.0296859	0.168482	0	0	4.70671	16.5539	HNRNPA2B1;MIF;PPIA
Metabolism of Nucleotides	4/98	0.0304356	0.171084	0	0	3.54598	12.3831	AK4;CTPS1;NT5M;DHODH
Dopamine Neurotransmitter Release Cycle	2/23	0.0307432	0.171084	0	0	7.89876	27.5042	SLC18A2;VAMP2
Long-term Potentiation	2/23	0.0307432	0.171084	0	0	7.89876	27.5042	ACTN2;DLG4
Hedgehog 'Off' State	4/99	0.0314288	0.173771	0	0	3.50847	12.1394	TUBB2B;PSMC3;CSNK1A1;GNAS
Signaling by ERBB4	3/58	0.032478	0.178421	0	0	4.5351	15.5427	GABRA1;DLG4;GABRG2
Other Interleukin Signaling	2/24	0.0332774	0.181648	0	0	7.53934	25.6555	PTPRZ1;VAMP2
Adherens Junctions Interactions	3/59	0.0339236	0.182846	0	0	4.45389	15.0704	AFDN;ILF3;CTNND1
Iron Uptake and Transport	3/59	0.0339236	0.182846	0	0	4.45389	15.0704	ALAD;ATP6V1G1;HMOX2
Programmed Cell Death	6/202	0.0353822	0.189516	0	0	2.55939	8.55233	PSMC3;STK24;YWHAQ;MAPT;DNM1L;UBE2L3
Complex III Assembly	2/25	0.0358903	0.191024	0	0	7.21118	23.9937	UQCRC1;UQCRFS1
Mitotic Prometaphase	6/203	0.0361096	0.191024	0	0	2.54627	8.45667	RANBP2;TUBB2B;DCTN2;DCTN1;NDEL1;CLASP2
Kinesins	3/62	0.0384577	0.202198	0	0	4.22678	13.7717	TUBB2B;KIF3B;KIF1A
Diseases of Metabolism	7/264	0.040596	0.209582	0	0	2.27987	7.3049	DPM1;ACAN;GCLC;NCAN;IDH1;DLD;PGM1
Cell-Cell Communication	5/157	0.0411169	0.209582	0	0	2.74468	8.7592	AFDN;ILF3;ACTN2;CTNND1;PTK2B
Integration of Energy Metabolism	4/108	0.0412217	0.209582	0	0	3.20339	10.2149	GNAS;PRKCA;AKAP5;VAMP2
Effects of PIP2 Hydrolysis	2/27	0.0413432	0.209582	0	0	6.63361	21.1337	ABHD12;DGKE
Syndecan Interactions	2/27	0.0413432	0.209582	0	0	6.63361	21.1337	TRAPPC4;PRKCA
Synthesis of Substrates in N-glycan Biosythesis	3/64	0.0416432	0.209582	0	0	4.08778	12.9935	DPM1;CMAS;FUOM
Viral Infection Pathways	19/1029	0.0416981	0.209582	0	0	1.59603	5.07107	RANBP2;RPL3;RPL31;CSNK1A1;CLTA;PSIP1;COMT;PPP1CA;RPS26;TUBB2B;PSMC3;YWHAQ;UBE2N;FXYD6;RPL15;RPL29;PPIA;SEC24C;HSPA1A
Autophagy	5/158	0.0420631	0.209582	0	0	2.7266	8.63947	TUBB2B;FUNDC1;VDAC3;UBE2N;UBE2L3
Factors Involved in Megakaryocyte Development and Platelet Production	5/158	0.0420631	0.209582	0	0	2.7266	8.63947	DOCK4;TUBB2B;KIF3B;AK3;KIF1A
RAB Geranylgeranylation	3/65	0.0432843	0.21442	0	0	4.02164	12.6278	RAB3B;RAB10;RAB27B
Activation of AMPK Downstream of NMDARs	2/28	0.0441789	0.216351	0	0	6.37815	19.8967	TUBB2B;MAPT
CREB1 Phosphorylation Through NMDA Receptor-Mediated Activation of RAS Signaling	2/28	0.0441789	0.216351	0	0	6.37815	19.8967	ACTN2;DLG4
Cytokine Signaling in Immune System	15/776	0.0479139	0.233308	0	0	1.66439	5.057	EIF4A2;RANBP2;MIF;TUBB2B;ILF3;PSMC3;PTPRZ1;HNRNPA2B1;UBE2N;PTK2B;PTPN9;MAPT;PPIA;VAMP2;HSPA1A
Activation of Kainate Receptors Upon Glutamate Binding	2/30	0.0500582	0.238333	0	0	5.92197	17.7337	DLG4;NCALD
Insulin Receptor Recycling	2/30	0.0500582	0.238333	0	0	5.92197	17.7337	ATP6V1G1;IDE
Interconversion of Nucleotide Di- and Triphosphates	2/30	0.0500582	0.238333	0	0	5.92197	17.7337	AK4;CTPS1
Regulation of CDH11 Expression and Function	2/30	0.0500582	0.238333	0	0	5.92197	17.7337	ILF3;CTNND1
EML4 and NUDC in Mitotic Spindle Formation	4/116	0.0512206	0.242519	0	0	2.97337	8.8357	RANBP2;TUBB2B;NDEL1;CLASP2
Apoptosis	5/168	0.0522473	0.246022	0	0	2.55802	7.55068	STK24;YWHAQ;PSMC3;MAPT;DNM1L
Interferon Signaling	7/280	0.0526463	0.246546	0	0	2.14449	6.31373	EIF4A2;RANBP2;TUBB2B;ILF3;UBE2N;MAPT;HSPA1A
Transport of Small Molecules	14/724	0.0546744	0.254652	0	0	1.6621	4.83065	RYR2;ATP6V1G1;ATP2B4;CLTA;ABCB8;ADD3;SLC4A4;ALAD;PSMC3;VDAC3;GNAS;FXYD6;HMOX2;SLC18A2
KEAP1-NFE2L2 Pathway	4/119	0.0552828	0.256094	0	0	2.89536	8.38291	GCLC;PSMC3;PRDX1;IDH1
Arachidonate Production From DAG	1/5	0.0585826	0.260907	0	0	20.6653	58.6339	ABHD12
Branched-chain Ketoacid Dehydrogenase Kinase Deficiency	1/5	0.0585826	0.260907	0	0	20.6653	58.6339	DLD
Disinhibition of SNARE Formation	1/5	0.0585826	0.260907	0	0	20.6653	58.6339	PRKCA
Fructose Catabolism	1/5	0.0585826	0.260907	0	0	20.6653	58.6339	ALDH1A1
H139Hfs13* PPM1K Causes a Mild Variant of MSUD	1/5	0.0585826	0.260907	0	0	20.6653	58.6339	DLD
Maple Syrup Urine Disease	1/5	0.0585826	0.260907	0	0	20.6653	58.6339	DLD
RHOT1 GTPase Cycle	1/5	0.0585826	0.260907	0	0	20.6653	58.6339	RAP1GDS1
Regulation of Expression and Function of Type II Classical Cadherins	2/33	0.0593662	0.260907	0	0	5.34806	15.1031	ILF3;CTNND1
Regulation of Homotypic Cell-Cell Adhesion	2/33	0.0593662	0.260907	0	0	5.34806	15.1031	ILF3;CTNND1
Regulation of Pyruvate Metabolism	2/33	0.0593662	0.260907	0	0	5.34806	15.1031	PDPR;DLD
Metabolism of Carbohydrates	7/290	0.0612102	0.266863	0	0	2.06765	5.77587	RANBP2;ACAN;NCAN;ALDH1A1;PGP;CHSY3;PGM1
Fatty Acid Metabolism	5/176	0.0613443	0.266863	0	0	2.43735	6.80327	ECI1;ECI2;ACSL6;PPT1;ACOT13
Separation of Sister Chromatids	5/177	0.0625408	0.269552	0	0	2.42306	6.71656	RANBP2;TUBB2B;PSMC3;NDEL1;CLASP2
Citric Acid Cycle (TCA Cycle)	2/34	0.0625915	0.269552	0	0	5.18067	14.3563	IDH2;DLD
ISG15 Antiviral Mechanism	3/76	0.0633979	0.270309	0	0	3.41373	9.41618	EIF4A2;RANBP2;UBE2N
Regulation of mRNA Stability by Proteins That Bind AU-rich Elements	3/76	0.0633979	0.270309	0	0	3.41373	9.41618	PSMC3;PRKCA;HSPA1A
Host Interactions of HIV Factors	4/126	0.0654165	0.276167	0	0	2.72826	7.43991	RANBP2;PSMC3;PSIP1;PPIA
Resolution of Sister Chromatid Cohesion	4/126	0.0654165	0.276167	0	0	2.72826	7.43991	RANBP2;TUBB2B;NDEL1;CLASP2
Diseases of Programmed Cell Death	3/78	0.0674464	0.278555	0	0	3.32236	8.95849	PRDX2;CAPNS1;PRDX1
Organelle Biogenesis and Maintenance	7/297	0.0676851	0.278555	0	0	2.01702	5.43161	GLUD1;TUBB2B;KIF3B;DCTN2;DCTN1;IDH2;LZTFL1
Striated Muscle Contraction	2/36	0.0692146	0.278555	0	0	4.87543	13.0201	TPM4;ACTN2
Biosynthesis of the N-glycan Precursor (Dolichol LLO) and Transfer to a Nascent Protein	3/79	0.0695139	0.278555	0	0	3.27848	8.74118	DPM1;CMAS;FUOM
Mitochondrial Fatty Acid Beta-Oxidation of Unsaturated Fatty Acids	1/6	0.0698825	0.278555	0	0	16.5314	43.989	ECI1
Acrosome Reaction and Sperm Oocyte Membrane Binding	1/6	0.0698825	0.278555	0	0	16.5314	43.989	CD9
Estrogen Biosynthesis	1/6	0.0698825	0.278555	0	0	16.5314	43.989	HSD17B11
GDP-fucose Biosynthesis	1/6	0.0698825	0.278555	0	0	16.5314	43.989	FUOM
PDH Complex Synthesizes acetyl-CoA From PYR	1/6	0.0698825	0.278555	0	0	16.5314	43.989	DLD
TNFR1-mediated Ceramide Production	1/6	0.0698825	0.278555	0	0	16.5314	43.989	SMPD3
Toxicity of Botulinum Toxin Type D (botD)	1/6	0.0698825	0.278555	0	0	16.5314	43.989	VAMP2
Toxicity of Botulinum Toxin Type F (botF)	1/6	0.0698825	0.278555	0	0	16.5314	43.989	VAMP2
G2 M Transition	5/184	0.0712833	0.282823	0	0	2.32747	6.14706	TUBB2B;DCTN2;PSMC3;DCTN1;PPP1R12B
Fatty acyl-CoA Biosynthesis	2/37	0.0726087	0.286754	0	0	4.73589	12.4207	ACSL6;PPT1
Mitotic G2-G2 M Phases	5/186	0.0738986	0.289406	0	0	2.30152	5.99559	TUBB2B;DCTN2;PSMC3;DCTN1;PPP1R12B
Apoptotic Cleavage of Cellular Proteins	2/38	0.0760555	0.289406	0	0	4.60411	11.8615	STK24;MAPT
Mitochondrial Fatty Acid Beta-Oxidation	2/38	0.0760555	0.289406	0	0	4.60411	11.8615	ECI1;ACOT13
Major Pathway of rRNA Processing in the Nucleolus and Cytosol	5/189	0.0779186	0.289406	0	0	2.26364	5.77703	RPS26;RPL3;RPL31;RPL15;RPL29
Regulation of HSF1-mediated Heat Shock Response	3/83	0.0780657	0.289406	0	0	3.11392	7.94115	RANBP2;HSPA5;HSPA1A
Beta-catenin Independent WNT Signaling	4/134	0.0780983	0.289406	0	0	2.55932	6.52573	PSMC3;CLTB;CLTA;PRKCA
Export of Viral Ribonucleoproteins From Nucleus	2/39	0.0795533	0.289406	0	0	4.47945	11.3389	RANBP2;HSPA1A
Glycosphingolipid Catabolism	2/39	0.0795533	0.289406	0	0	4.47945	11.3389	SMPD3;ASAH1
Synthesis of PA	2/39	0.0795533	0.289406	0	0	4.47945	11.3389	GPD2;GPD1
M Phase	8/372	0.0804948	0.289406	0	0	1.83744	4.62954	RANBP2;TUBB2B;PSMC3;DCTN2;DCTN1;PRKCA;NDEL1;CLASP2
CDH11 Homotypic and Heterotypic Interactions	1/7	0.0810472	0.289406	0	0	13.7755	34.6139	CTNND1
Constitutive Signaling by NOTCH1 t(7;9)(NOTCH1 M1580 K2555) Translocation Mutant	1/7	0.0810472	0.289406	0	0	13.7755	34.6139	ADAM10
Fructose Metabolism	1/7	0.0810472	0.289406	0	0	13.7755	34.6139	ALDH1A1
Glycine Degradation	1/7	0.0810472	0.289406	0	0	13.7755	34.6139	DLD
Minus-strand DNA Synthesis	1/7	0.0810472	0.289406	0	0	13.7755	34.6139	PPIA
NrCAM Interactions	1/7	0.0810472	0.289406	0	0	13.7755	34.6139	DLG4
Plus-strand DNA Synthesis	1/7	0.0810472	0.289406	0	0	13.7755	34.6139	PPIA
RHOT2 GTPase Cycle	1/7	0.0810472	0.289406	0	0	13.7755	34.6139	RAP1GDS1
Regulation of CDH19 Expression and Function	1/7	0.0810472	0.289406	0	0	13.7755	34.6139	CTNND1
Reverse Transcription of HIV RNA	1/7	0.0810472	0.289406	0	0	13.7755	34.6139	PPIA
Signaling by NOTCH1 t(7;9)(NOTCH1 M1580 K2555) Translocation Mutant	1/7	0.0810472	0.289406	0	0	13.7755	34.6139	ADAM10
Viral RNP Complexes in the Host Cell Nucleus	1/7	0.0810472	0.289406	0	0	13.7755	34.6139	HSPA1A
Vitamin B2 (Riboflavin) Metabolism	1/7	0.0810472	0.289406	0	0	13.7755	34.6139	FLAD1
Signaling by Hedgehog	4/136	0.0814476	0.289629	0	0	2.52029	6.32036	TUBB2B;PSMC3;CSNK1A1;GNAS
Vpr-mediated Nuclear Import of PICs	2/40	0.0831003	0.294218	0	0	4.36134	10.8497	RANBP2;PSIP1
RHO GTPases Activate Formins	4/139	0.0866028	0.294218	0	0	2.4639	6.02775	RANBP2;TUBB2B;NDEL1;CLASP2
Diseases Associated With Glycosaminoglycan Metabolism	2/41	0.0866949	0.294218	0	0	4.2493	10.3911	ACAN;NCAN
Regulation of PLK1 Activity at G2 M Transition	3/87	0.0870531	0.294218	0	0	2.96504	7.23836	DCTN2;DCTN1;PPP1R12B
RAC2 GTPase Cycle	3/88	0.0893657	0.294218	0	0	2.93001	7.07602	NCKAP1;DOCK4;ABI1
AUF1 (hnRNP D0) Binds and Destabilizes mRNA	2/42	0.0903355	0.294218	0	0	4.14286	9.96036	PSMC3;HSPA1A
tRNA Aminoacylation	2/42	0.0903355	0.294218	0	0	4.14286	9.96036	LARS1;IARS2
Formation of WDR5-containing Histone-Modifying Complexes	2/42	0.0903355	0.294218	0	0	4.14286	9.96036	WDR82;PSIP1
Glucagon-like Peptide-1 (GLP1) Regulates Insulin Secretion	2/42	0.0903355	0.294218	0	0	4.14286	9.96036	GNAS;AKAP5
Adaptive Immune System	15/854	0.0910405	0.294218	0	0	1.50346	3.60296	PDIA3;RAP1GAP2;HSPA5;DCTN2;DCTN1;CLTA;ICAM5;UBE2L3;DNM3;TUBB2B;PSMC3;KIF3B;UBE2N;PPIA;SEC24C
FCGR3A-mediated Phagocytosis	4/142	0.0919129	0.294218	0	0	2.40997	5.7524	CYFIP2;NCKAP1;ABI1;WASF3
Leishmania Phagocytosis	4/142	0.0919129	0.294218	0	0	2.40997	5.7524	CYFIP2;NCKAP1;ABI1;WASF3
Parasite Infection	4/142	0.0919129	0.294218	0	0	2.40997	5.7524	CYFIP2;NCKAP1;ABI1;WASF3
Defective B4GALT1 Causes B4GALT1-CDG (CDG-2d)	1/8	0.0920785	0.294218	0	0	11.8069	28.1609	ACAN
Defective CHST14 Causes EDS, Musculocontractural Type	1/8	0.0920785	0.294218	0	0	11.8069	28.1609	NCAN
Defective CHST3 Causes SEDCJD	1/8	0.0920785	0.294218	0	0	11.8069	28.1609	NCAN
Defective CHST6 Causes MCDC1	1/8	0.0920785	0.294218	0	0	11.8069	28.1609	ACAN
Defective CHSY1 Causes TPBS	1/8	0.0920785	0.294218	0	0	11.8069	28.1609	NCAN
Defective ST3GAL3 Causes MCT12 and EIEE15	1/8	0.0920785	0.294218	0	0	11.8069	28.1609	ACAN
Miro GTPase Cycle	1/8	0.0920785	0.294218	0	0	11.8069	28.1609	RAP1GDS1
Role of ABL in ROBO-SLIT Signaling	1/8	0.0920785	0.294218	0	0	11.8069	28.1609	CLASP2
Synthesis of Ketone Bodies	1/8	0.0920785	0.294218	0	0	11.8069	28.1609	HMGCL
Synthesis of diphthamide-EEF2	1/8	0.0920785	0.294218	0	0	11.8069	28.1609	EEF2
Terminal Pathway of Complement	1/8	0.0920785	0.294218	0	0	11.8069	28.1609	CLU
Toxicity of Botulinum Toxin Type B (botB)	1/8	0.0920785	0.294218	0	0	11.8069	28.1609	VAMP2
Uncoating of the HIV Virion	1/8	0.0920785	0.294218	0	0	11.8069	28.1609	PPIA
rRNA Processing in the Nucleus and Cytosol	5/199	0.0921484	0.294218	0	0	2.14587	5.11651	RPS26;RPL3;RPL31;RPL15;RPL29
Cilium Assembly	5/200	0.0936405	0.294218	0	0	2.13475	5.05572	TUBB2B;KIF3B;DCTN2;DCTN1;LZTFL1
Regulation of Actin Dynamics for Phagocytic Cup Formation	4/143	0.0937168	0.294218	0	0	2.39251	5.66422	CYFIP2;NCKAP1;ABI1;WASF3
Aggrephagy	2/43	0.0940203	0.294218	0	0	4.04161	9.55535	TUBB2B;UBE2N
Formation of Incision Complex in GG-NER	2/43	0.0940203	0.294218	0	0	4.04161	9.55535	UBE2N;RAD23B
Interactions of Vpr With Host Cellular Proteins	2/43	0.0940203	0.294218	0	0	4.04161	9.55535	RANBP2;PSIP1
RAB GEFs Exchange GTP for GDP on RABs	3/90	0.0940673	0.294218	0	0	2.86236	6.76589	RAB10;TRAPPC4;RAB27B
Cell Cycle Checkpoints	6/261	0.0952185	0.296735	0	0	1.96129	4.61213	RANBP2;PSMC3;YWHAQ;UBE2N;NDEL1;CLASP2
Signaling by Interleukins	9/452	0.0956125	0.296884	0	0	1.69889	3.98807	PSMC3;PTPRZ1;HNRNPA2B1;UBE2N;PTK2B;PTPN9;MIF;PPIA;VAMP2
Cell-cell Junction Organization	3/92	0.0988687	0.305886	0	0	2.79775	6.47389	AFDN;ILF3;CTNND1
Diseases of Glycosylation	4/146	0.0992287	0.305896	0	0	2.34161	5.40989	DPM1;ACAN;NCAN;PGM1
Muscle Contraction	5/204	0.0997322	0.306346	0	0	2.09141	4.82127	RYR2;TPM4;ACTN2;ATP2B4;FXYD6
Signaling by ALK Fusions and Activated Point Mutants	3/93	0.101306	0.30665	0	0	2.76653	6.33426	RANBP2;TPM4;DCTN1
[truncated: 577 more rows]

## Sheet: 8
Term	Overlap	P-value	Adjusted P-value	Old P-value	Old Adjusted P-value	Odds Ratio	Combined Score	Genes
[truncated: 99 more rows]

[truncated: 3 more sheets: 9, 10, 11]
